# Supplementary material for: Analysis of Brachypodium miRNA targets: evidence for diverse control during stress and conservation in bioenergy crops
Source: BMC Genomics. 2018 Jul 20;19:547. doi: 10.1186/s12864-018-4911-7 (PMC6053804; doi:10.1186/s12864-018-4911-7)
Supplement: Supplementary file 1 — Table S1. RNAseq Libraries. Summary statistics of Brachypodium RNAseq libraries. Table S2. BDI Prominence Lvls. miRNA target prediction scores and prominence data for predicted Brachypodium miRNA targets. Table S3. SWI miRNAs. Genomic location, folding data, and sequences of conserved miRNAs found in switchgrass. Table S4. SWI Prominence Lvls. miRNA target prediction scores and prominence data for predicted switchgrass miRNA targets. Table S5. SBI Prominence Lvls. miRNA target prediction scores and prominence data for predicted sorghum miRNA targets. Table S6. Inverse and Unchanged. miRNA target prediction scores, annotation information, PARE data, and RNAseq data for all miRNAs/mRNA-targets in the “Inverse” and “Unchanged” groups. Table S7. Primers and Oligos. Primers and oligos used in this study. (XLSX 1498 kb) [file 12864_2018_4911_MOESM1_ESM.xlsx]

## Sheet: Table S1 RNAseq Libraries
Summary statistics of Brachypodium RNAseq libraries
Condition	Library ID	Total Reads	Uniquely Mapped	Uniquely Mapped %	Avg Mapped Len	Multi Mappeda	ToManyMappedb
Cold Bio 1	BDI639	15948787	14492092	0.9087	50.84	622712	630970
Cold Bio 2	BDI640	15096699	13865621	0.9185	50.85	581646	467147
Control Bio 1	BDI637	13730213	12699208	0.9249	50.87	527344	344876
Control Bio 2	BDI638	16035698	14652784	0.9138	50.86	663040	534522
Drought Bio 1	BDI633b	11525798	10208311	0.8857	50.87	466626	691154
Drought Bio 2	BDI634b	12161557	11172483	0.9187	50.87	459674	380573
Heat Bio 1	BDI643	16445985	15198530	0.9241	50.83	627749	367267
Heat Bio 2	BDI644	20662490	18596447	0.9	50.83	858335	847266
Submergence Bio 1	BDI641	14411634	12838208	0.8908	50.85	635049	749605
Submergence Bio 2	BDI642	15650454	14465342	0.9243	50.85	618458	342898
aThe number of reads mapping to more than one location in the genome, but not more than 20. bThe number of reads mapped to more than 20 locations in the genome which were discarded before further analysis.

## Sheet: Table S2 BDI Prominence Lvls
Transcript	PFAM ID	PFAM Description	miRNA	miRNA sequence	Cleavage Site	psRNATarget Expectation	UPE	TargetFinder Score	PARE Abundance	Abundance Criterion	Rank Criterion	Peak Percent	Peak Criterion	Level
Bradi0012s00100.1	PF03144	Elongation factor Tu domain 2	miR169e-3p	GGCAGUCUCCUUGGCUAGC	976	4.5	20.093	3	11	pass	fail	0.000431288	fail	2
Bradi0012s00201.1			miR7767-3p	AGGAGCAAGCAGCUUGAAGGU	704	3.5	15.841	none	1	fail	fail	0.00168067	fail	1
Bradi0014s00100.1	PF00931	NB-ARC domain	miR390a-5p	AAGCUCAGGAGGGAUAGCGCC	2308	4.5	19.478	none	1	fail	fail	0.00224719	fail	1
Bradi0014s00100.1	PF00931	NB-ARC domain	miR7757-5p.1	CACAAAACCUUCAGCUACCCA	1341	4.5	23.636	none	1	fail	fail	0.000515198	fail	1
Bradi0014s00100.1	PF00931	NB-ARC domain	miR5163b-3p	UAGAUAUUUCAGGUUGUGUGGA	2409	5	19.561	none	1	fail	fail	0.000886525	fail	1
Bradi0014s00100.1	PF00931	NB-ARC domain	miR5163a-3p	UUAGGUAUUUCAGGUUAGGUG	2410	4.5	18.978	none	1	fail	fail	0.00168634	fail	1
Bradi1g00234.1	PF00931	NB-ARC domain	miR2118a	UUUCCGAUGCCUCCCAUUCCUA	626	5	16.869	none	1	fail	fail	0.0232558	fail	1
Bradi1g00370.1	PF12274	Protein of unknown function (DUF3615)	miR7779-3p	UUCUCGAUCUGUAGACCGAUCUAG	2013	4.5	20.553	none	1	fail	fail	0.00359712	fail	1
Bradi1g00480.2	PF00395	S-layer homology domain	miR167e-3p	AGGUCAUGCUGGAGUUUCAUC	2604	5	18.319	none	1	fail	fail	0.0031348	fail	1
Bradi1g00480.2	PF00395	S-layer homology domain	miR396e-5p	UUCCACAGCUUUCUUGAACUU	3070	5	17.133	none	1	fail	fail	0.00150602	fail	1
Bradi1g00491.2	PF13041	PPR repeat family	miR408-5p	CAGGGAUGGAGCAGAGCAUGG	347	3.5	21.695	none	1	fail	fail	0.0227273	fail	1
Bradi1g00517.5	PF00076	RNA recognition motif. (a.k.a. RRM, RBD, or RNP domain)	miR5163b-5p	CACCCAACUGAAAUAUUUAAA	3462	3	15.985	none	1	fail	fail	0.00268096	fail	1
Bradi1g00517.5	PF00076	RNA recognition motif. (a.k.a. RRM, RBD, or RNP domain)	miR1139	GAGUAACAUACACUAGUAACA	2836	5	13.231	none	1	fail	fail	0.00184162	fail	1
Bradi1g00517.5	PF00076	RNA recognition motif. (a.k.a. RRM, RBD, or RNP domain)	miR7736-5p	UUUACUAUCUGGGAUGUCACA	1058	4	20.139	none	1	fail	fail	0.0016	fail	1
Bradi1g00560.2			miR530a/miR530b	UGCAUUUGCACCUGCACCUAC	3386	4	17.894	none	1	fail	fail	0.00103413	fail	1
Bradi1g00567.1	PF08513	LisH	miR5199	UGUUCAUACGGUUGAUAGCAC	548	4.5	16.052	none	1	fail	fail	0.00222222	fail	1
Bradi1g00567.1	PF08513	LisH	miR396d-5p/miR396c-5p	UUCCACAGCUUUCUUGAACUG	2490	4	18.722	none	1	fail	fail	0.00568182	fail	1
Bradi1g00580.2	PF00564	PB1 domain	miR172d	AGAAUCCUGAUGAUGCUGCAG	1542	4.5	19.224	none	1	fail	fail	0.000847458	fail	1
Bradi1g00654.1	PF00892	EamA-like transporter family	miR5174e-3p.2	UUUAUGGAACGGAGGGAGUAG	1277	2	16.21	2	1	fail	pass	0.333333	pass	3
Bradi1g00710.1	PF14389	Leucine-zipper of ternary complex factor MIP1	miR7756-3p	UGGAGAUGUUGGCAUUGAAUUGGC	1150	4.5	8.438	none	1	fail	fail	0.00248139	fail	1
Bradi1g00750.1	PF04545	Sigma-70, region 4	miR7773-5p	CGGGUCAACGAAGGAAAAAUU	2320	4.5	19.921	none	3	fail	fail	0.0048	fail	1
Bradi1g00750.1	PF04545	Sigma-70, region 4	miR5167b-5p	UCUAGUUAAGGUAAUUUAACU	2586	4.5	19.98	4	1	fail	fail	0.00208333	fail	1
Bradi1g00760.1	PF00005	ABC transporter	miR167d-3p	AGAUCAUGUUGCAGCUUCAC	4311	3.5	24.852	none	1	fail	fail	0.00188679	fail	1
Bradi1g00760.1	PF00005	ABC transporter	miR7773-5p	CGGGUCAACGAAGGAAAAAUU	749	4.5	19.921	none	3	fail	fail	0.00559702	fail	1
Bradi1g00760.1	PF00005	ABC transporter	miR5167b-5p	UCUAGUUAAGGUAAUUUAACU	1015	4.5	19.98	4	1	fail	fail	0.00213675	fail	1
Bradi1g00887.2	PF03810	Importin-beta N-terminal domain	miR7722-3p	GAAGGGUAUCGGGAUGAGAGG	81	4	7.885	none	1	fail	fail	0.0046729	fail	1
Bradi1g00940.1			miR7742-5p	UCAUUCGCUCAUUCACACAGU	1169	4.5	19.138	none	1	fail	fail	0.0046083	fail	1
Bradi1g01000.1	PF00550	Phosphopantetheine attachment site	miR5200a-5p	GCCUUAGGGAAUAUCUACACU	900	4.5	24.114	none	1	fail	fail	0.00595238	fail	1
Bradi1g01007.1	PF03730	Ku70/Ku80 C-terminal arm	miR396e-3p	GGUCAAGAAAGCUGUGGGAAG	1540	5	14.381	none	1	fail	fail	0.004	fail	1
Bradi1g01014.1	PF01217	Clathrin adaptor complex small chain	miR7757-3p.1	GGUAGUUGAAUGUUUUGUUUA	856	4.5	17.645	none	2	fail	fail	0.00268456	fail	1
Bradi1g01014.1	PF01217	Clathrin adaptor complex small chain	miR398a	UGUGUUCUCAGGUCGCCCCUG	707	4.5	23.143	none	1	fail	fail	0.00280112	fail	1
Bradi1g01021.1	PF01535	PPR repeat	miR397b-5p	AUUGAGUGCAGCGUUGAUGAA	528	4	20.75	none	1	fail	fail	0.0037037	fail	1
Bradi1g01090.1	PF01412	Putative GTPase activating protein for Arf	miR5172-5p	CGAGGAGCUAGUAGAUCGGGA	93	5	20.416	none	1	fail	fail	0.00084674	fail	1
Bradi1g01130.1	PF00447	HSF-type DNA-binding	miR2275b	UUCAGUUUCUUCUAAUAUCUCA	739	4.5	14.865	none	1	fail	fail	0.00215054	fail	1
Bradi1g01170.2	PF12174	RCD1-SRO-TAF4 (RST) plant domain	miR7709-5p	UAAAGUAUGACUAGGCACACG	730	4.5	22.414	none	1	fail	fail	0.0016129	fail	1
Bradi1g01250.4	PF00931	NB-ARC domain	miR159b-5p.3	AGCUGCUUGUUCAUGGUUCCC	2243	4.5	22.448	none	1	fail	fail	0.00414938	fail	1
Bradi1g01250.4	PF00931	NB-ARC domain	miR7757-5p.1	CACAAAACCUUCAGCUACCCA	1908	4	18.086	none	1	fail	fail	0.00497512	fail	1
Bradi1g01257.1	PF00931	NB-ARC domain	miR7723b-3p	AUGAAGGUAGUAGUUUCAAAAUGG	4345	5	9.558	none	1	fail	fail	0.00416667	fail	1
Bradi1g01290.1	PF04511	Der1-like family	miR5058	AACAGUUGAGGGAUGAAAAACA	1270	5	20.975	none	5	fail	fail	0.00547046	fail	1
Bradi1g01336.1			miR5175a	AAGAAUUUAGGAACGGAGGGA	1881	0	12.695	0	1	fail	fail	0.0588235	fail	1
Bradi1g01363.1	PF13812	Pentatricopeptide repeat domain	miR7722-5p	UCUCCUCCCGGUACCCUUCUU	849	4.5	23.414	none	1	fail	fail	0.00215054	fail	1
Bradi1g01363.1	PF13812	Pentatricopeptide repeat domain	miR7741-5p.2	UCUUGAAGUUUCGCAUGCAGU	1198	4.5	22.462	none	1	fail	fail	0.00240964	fail	1
Bradi1g01420.1	PF03969	AFG1-like ATPase	miR5067	UCAGCGACAACUAAUAUGGAU	839	none	none	4	1	fail	fail	0.00591716	fail	1
Bradi1g01480.1	PF12796	Ankyrin repeats (3 copies)	miR7729a-3p/miR7729b-3p	AGCAAUGGUGGUGGUUUGGAGGAG	1261	4	17.22	none	4	fail	fail	0.00961539	fail	1
Bradi1g01487.1			miR319a	UGAGGGAGCUUUCUUCUGUCC	1261	5	16.765	none	1	fail	fail	0.00404858	fail	1
Bradi1g01487.1			miR398a	UGUGUUCUCAGGUCGCCCCUG	1150	5	20.623	none	1	fail	fail	0.00362319	fail	1
Bradi1g01507.1	PF00684	DnaJ central domain	miR7775-5p	ACCGGUUUAUUCUGAAGCACCAGU	1457	4	15.699	none	1	fail	fail	0.0018315	fail	1
Bradi1g01507.1	PF00684	DnaJ central domain	miR7777-3p.1	UUGUUCCACCCAACAGAAGAU	1644	4.5	14.354	none	1	fail	fail	0.00392157	fail	1
Bradi1g01610.1	PF02298	Plastocyanin-like domain	miR408-3p	CUGCACUGCCUCUUCCCUGGC	133	4.5	23.137	4	1	fail	fail	0.0277778	fail	1
Bradi1g01610.1	PF02298	Plastocyanin-like domain	miR168-5p	UCGCUUGGUGCAGAUCGGGAC	700	5	15.525	none	1	fail	fail	0.011236	fail	1
Bradi1g01640.2	PF02365	No apical meristem (NAM) protein	miR166h-3p	UCGGACCAGGCUUCAAUCCCU	1243	4	24.342	none	1	fail	pass	0.111111	fail	2
Bradi1g01640.2	PF02365	No apical meristem (NAM) protein	miR166a-3p/miR166b-3p/miR166c-3p/miR166d-3p/miR166i-3p	UCGGACCAGGCUUCAUUCCCC	1243	4	24.342	3	1	fail	pass	0.111111	fail	2
Bradi1g01640.2	PF02365	No apical meristem (NAM) protein	miR166j	UCGGACCAGGCUUCAUUCCUU	1243	3.5	24.342	4	1	fail	pass	0.111111	fail	2
Bradi1g01691.1			miR5201-5p	UGAUCAUUUGCCCCGUCUUGU	808	5	20.107	none	1	fail	fail	0.05	fail	1
Bradi1g01700.3	PF14008	Iron/zinc purple acid phosphatase-like protein C	miR5175a	AAGAAUUUAGGAACGGAGGGA	2488	3	9.995	4	1	fail	fail	0.037037	fail	1
Bradi1g01720.1	PF05529	B-cell receptor-associated protein 31-like	miR395p-3p	UGAAGUGUUUGGAGGAACUC	1548	4	10.521	none	1	fail	fail	0.00145349	fail	1
Bradi1g01730.3	PF05627	Cleavage site for pathogenic type III effector avirulence factor Avr	miR9484	UAGUGCAGGGAGAAGUCGGUC	428	5	15.906	none	1	fail	fail	0.00151286	fail	1
Bradi1g01760.1	PF03407	Nucleotide-diphospho-sugar transferase	miR9499	CCCUCGUCGACGCGGCAGCUC	701	4	15.069	none	2	fail	fail	0.00361011	fail	1
Bradi1g01760.1	PF03407	Nucleotide-diphospho-sugar transferase	miR9491	UGGUAUGUUACCUCUGAUCAG	1339	5	16.149	none	1	fail	fail	0.00617284	fail	1
Bradi1g01770.1	PF00153	Mitochondrial carrier protein	miR159a-3p	CUUGGAUUGAAGGGAGCUCU	1213	5	21.609	none	4	fail	fail	0.00320256	fail	1
Bradi1g01780.1	PF00106	short chain dehydrogenase	miR7769-3p	UGUCAUGUUGGCACUGAUGGG	738	5	15.006	none	1	fail	fail	0.00714286	fail	1
Bradi1g01802.1			miR529-5p	AGAAGAGAGAGAGUACAGCCU	1303	5	12.976	none	2	fail	fail	0.00619195	fail	1
Bradi1g01802.1			miR396e-3p	GGUCAAGAAAGCUGUGGGAAG	1010	5	16.665	none	3	fail	fail	0.00461538	fail	1
Bradi1g01802.1			miR156j	UGACAGAAGAGAGAGAGCAC	770	3.5	19.542	none	1	fail	fail	0.00309597	fail	1
Bradi1g01802.1			miR156a	UGACAGAAGAGAGAGAGCACA	770	4.5	19.542	none	1	fail	fail	0.00309597	fail	1
Bradi1g01802.1			miR156b-5p/miR156c/miR156d-5p/miR156e-5p/miR156f-5p/miR156g-5p/miR156h-5p/miR156i-5p	UGACAGAAGAGAGUGAGCAC	1307	5	14.769	none	1	fail	fail	0.00263852	fail	1
Bradi1g01890.1	PF14009	Domain of unknown function (DUF4228)	miR9494	UUCAUCACCUUCGUCUCCGUC	582	3.5	18.726	none	1	fail	fail	0.00434783	fail	1
Bradi1g01900.1	PF02096	60Kd inner membrane protein	miR528-3p	CCUGUGCCUGCCUCUUCCAUU	1425	4	17.847	none	1	fail	fail	0.003663	fail	1
Bradi1g01920.1	PF00657	GDSL-like Lipase/Acylhydrolase	miR399b/miR399c	UGCCAAAGGAGAAUUGCCCUG	337	5	17.972	none	1	fail	fail	0.000909091	fail	1
Bradi1g01930.2	PF01603	Protein phosphatase 2A regulatory B subunit (B56 family)	miR7721-3p	AAAGUUUGGCAUAGAAUUCAAUGC	727	5	20.76	none	1	fail	fail	0.00505051	fail	1
Bradi1g01930.2	PF01603	Protein phosphatase 2A regulatory B subunit (B56 family)	miR2275b	UUCAGUUUCUUCUAAUAUCUCA	1585	5	18.953	none	1	fail	fail	0.00442478	fail	1
Bradi1g01958.1			miR7725a-3p	UGCAAACAAUGUGAUUUCGUCAAG	237	1.5	13.883	2.5	2	fail	pass	1	pass	3
Bradi1g01985.1	PF00560	Leucine Rich Repeat	miR5049-3p	CAAGUAAUAUGGAUCGGAGGAAGU	2620	2.5	14.306	4	1	fail	fail	0.0111111	fail	1
Bradi1g02000.4	PF06241	Protein of unknown function (DUF1012)	miR7738-5p	AGAGUCGUUUGUCAAGCUCGG	2232	5	22.416	none	1	fail	fail	0.0014556	fail	1
Bradi1g02020.1	PF03194	LUC7 N_terminus	miR166a-3p/miR166d-3p/miR166b-3p/miR166c-3p/miR166i-3p	UCGGACCAGGCUUCAUUCCCC	1644	5	12.362	none	2	fail	fail	0.00310078	fail	1
Bradi1g02030.1	PF01250	Ribosomal protein S6	miR166g-5p	UCUGGUUCAAGGUCUCCACAU	529	3	24.455	none	5	fail	fail	0.00269397	fail	1
Bradi1g02145.2			miR159b-5p.1	GAGCUCCUAUCAUUCCAAUGA	1727	5	15.854	none	1	fail	fail	0.00854701	fail	1
Bradi1g02145.2			miR9492	UAUCUACUCUGUCAUGGUAUC	1461	4	18.194	none	1	fail	fail	0.00406504	fail	1
Bradi1g02150.1	PF01593	Flavin containing amine oxidoreductase	miR9493	AAGAAUUAUGAAACGAAGGGAGUA	2156	0.5	24.736	0.5	1	fail	fail	0.000410004	fail	1
Bradi1g02150.1	PF01593	Flavin containing amine oxidoreductase	miR5185a-3p/miR5185b-3p/miR5185c-3p/miR5185d-3p/miR5185e-3p/miR5185f-3p/miR5185g-3p/miR5185h-3p/miR5185i-3p/miR5185j-3p/miR5185k-3p	UUUGAGAAUUGAACUAGAAGC	967	4.5	16.387	none	1	fail	fail	0.00274725	fail	1
Bradi1g02160.1	PF07714	Protein tyrosine kinase	miR5179	UUUUGCUCAAGACCGCGCAAC	2228	5	24.039	none	3	fail	fail	0.026087	fail	1
Bradi1g02170.1	PF01145	SPFH domain / Band 7 family	miR7776-5p.1	CUUGCCCUCUGAUAUCUUGG	1036	5	20.998	none	1	fail	fail	0.00318471	fail	1
Bradi1g02270.1	PF07676	WD40-like Beta Propeller Repeat	miR5070	AACUAAGUAGGGUCAGAGGGU	4067	5	17.397	none	17	pass	fail	0.0057725	fail	2
Bradi1g02270.1	PF07676	WD40-like Beta Propeller Repeat	miR172d	AGAAUCCUGAUGAUGCUGCAG	630	4.5	18.161	none	1	fail	fail	0.000697837	fail	1
Bradi1g02270.1	PF07676	WD40-like Beta Propeller Repeat	miR172a-3p	AGAAUCUUGAUGAUGCUGCAU	630	4	18.161	none	1	fail	fail	0.000697837	fail	1
Bradi1g02270.1	PF07676	WD40-like Beta Propeller Repeat	miR172b	GGAAUCUUGAUGAUGCUGCAU	630	4.5	18.161	none	1	fail	fail	0.000697837	fail	1
Bradi1g02270.1	PF07676	WD40-like Beta Propeller Repeat	miR7736-5p	UUUACUAUCUGGGAUGUCACA	707	5	14.042	none	8	fail	fail	0.00357462	fail	1
Bradi1g02310.7	PF16045	0	miR7777-3p.1	UUGUUCCACCCAACAGAAGAU	1050	4.5	15.844	none	1	fail	fail	0.00315457	fail	1
Bradi1g02440.1	PF08276	PAN-like domain	miR408-3p	CUGCACUGCCUCUUCCCUGGC	1631	4	21.118	none	1	fail	fail	0.00244499	fail	1
Bradi1g02440.1	PF08276	PAN-like domain	miR171c-3p/miR171b/miR171d-3p/miR171e	UGAUUGAGCCGUGCCAAUAUC	2241	4.5	19.196	none	6	fail	fail	0.0340909	fail	1
Bradi1g02460.2			miR5185l-3p	UUUGGAGAUUGACUUAGAAGC	1451	5	18.008	none	1	fail	fail	0.016129	fail	1
Bradi1g02510.1	PF13632	Glycosyl transferase family group 2	miR5064	CGAAUUUGUCCAUAGCAUCAG	2601	5	23.84	none	1	fail	fail	0.000569476	fail	1
Bradi1g02517.2	PF06058	Dcp1-like decapping family	miR7741-5p.1	UUUUAAUUGUGGAAGCUCUUG	619	4.5	16.527	none	1	fail	fail	0.00226244	fail	1
Bradi1g02530.1	PF07687	Peptidase dimerisation domain	miR166e-3p	CUCGGACCAGGCUUCAUUCCC	1614	5	16.073	none	1	fail	fail	0.0196078	fail	1
Bradi1g02535.1	PF01535	PPR repeat	miR7715-5p	UCAAAGAUGGGAUUUCUGAAC	70	4	20.236	none	1	fail	fail	0.00847458	fail	1
Bradi1g02550.1	PF03912	Psb28 protein	miR9484	UAGUGCAGGGAGAAGUCGGUC	305	5	22.914	none	1	fail	fail	0.00119617	fail	1
Bradi1g02570.2	PF00098	Zinc knuckle	miR5056	AGGAAGAACCGGUAAUAAGCA	980	5	15.029	none	1	fail	fail	0.00104493	fail	1
Bradi1g02597.1	PF00887	Acyl CoA binding protein	miR7734-5p	UUGAACGUGACUGGGUUAACG	986	5	21.134	none	1	fail	fail	0.00106496	fail	1
Bradi1g02597.1	PF00887	Acyl CoA binding protein	miR5169a/miR5169b	UUUGACCAAGUUUGUAGAACA	745	4.5	12.52	none	1	fail	fail	0.00164745	fail	1
Bradi1g02610.1	PF13418	Galactose oxidase, central domain	miR5201-3p	AGGGCGAGGCAAAUGAUCAAA	1931	5	14.512	none	1	fail	fail	0.00131234	fail	1
Bradi1g02610.1	PF13418	Galactose oxidase, central domain	miR7777-5p.1	CUUUGGUUGGGUAGAACUACC	2204	5	17.949	none	3	fail	pass	0.00728155	fail	2
Bradi1g02720.4	PF12708	Pectate lyase superfamily protein	miR395o-5p	AUUCCCUACAAGCACUUCACA	1331	5	24.611	none	1	fail	fail	0.00862069	fail	1
Bradi1g02720.4	PF12708	Pectate lyase superfamily protein	miR395h-5p/miR395l-5p	GUUCCCUGCAAGCACUUCACG	1331	5	24.611	none	1	fail	fail	0.00862069	fail	1
Bradi1g02760.1	PF03110	SBP domain	miR7732-3p	GAUCGAGAUCGUGGAGGAACC	448	4.5	18.571	none	1	fail	fail	0.000585823	fail	1
Bradi1g02770.1	PF03109	ABC1 family	miR169m	UAGCCAAGGAUGACUUGCCG	475	5	21.807	none	1	fail	fail	0.000456621	fail	1
Bradi1g02770.1	PF03109	ABC1 family	miR169h-5p/miR169n	UAGCCAAGGAUGACUUGCCUA	475	4.5	21.807	none	1	fail	fail	0.000456621	fail	1
Bradi1g02770.1	PF03109	ABC1 family	miR9497	UUUCUGAAUACAUGGUGUAUC	1775	5	21.283	none	6	fail	fail	0.00273973	fail	1
Bradi1g02780.1	PF05253	U11-48K-like CHHC zinc finger	miR396a-3p	GUUCAAGAAAGUCCUUGGAAA	1000	5	17.916	none	1	fail	fail	0.00578035	fail	1
Bradi1g02800.1	PF00226	DnaJ domain	miR7723b-5p	AUUUUGAUACUACUACCUUCAUCA	2249	5	15.294	none	1	fail	fail	0.00137931	fail	1
Bradi1g02800.1	PF00226	DnaJ domain	miR172a-5p	GCAGCACCACCAAGAUUCACA	929	5	24.917	none	1	fail	fail	0.00078125	fail	1
Bradi1g02900.2	PF07707	BTB And C-terminal Kelch	miR397b-5p	AUUGAGUGCAGCGUUGAUGAA	1620	5	20.23	none	1	fail	fail	0.0285714	fail	1
Bradi1g02900.2	PF07707	BTB And C-terminal Kelch	miR5181b	UCCGAUCCAUAAUAAGUGUCG	2081	none	none	3	1	fail	fail	0.0185185	fail	1
Bradi1g02920.1	PF13672	Protein phosphatase 2C	miR5181a-3p	CGGCACUUAUUAUGGAUCAGA	1159	5	16.598	none	1	fail	fail	0.00234742	fail	1
Bradi1g02940.3	PF00262	Calreticulin family	miR7738-3p	GUGCUUGACAGACGACUCUGG	418	5	23.585	none	5	fail	fail	0.00112816	fail	1
Bradi1g02940.3	PF00262	Calreticulin family	miR396e-5p	UUCCACAGCUUUCUUGAACUU	1387	4.5	13.681	none	3	fail	fail	0.0038961	fail	1
Bradi1g02980.3	PF14383	DUF761-associated sequence motif	miR7739-5p	AGAUGCGUCGAAGCGGACUGGAUC	3824	4.5	15.685	none	1	fail	fail	0.00226244	fail	1
Bradi1g02980.3	PF14383	DUF761-associated sequence motif	miR7770-5p	CCUUGAAAGCCUGUCUAGACA	2199	5	16.662	none	1	fail	fail	0.00226244	fail	1
Bradi1g03010.1	PF05623	Protein of unknown function (DUF789)	miR399d	UGCCAAAGGAGAUUUGCCCGG	1332	4.5	24.69	none	1	fail	fail	0.00263852	fail	1
Bradi1g03030.1	PF08144	CPL (NUC119) domain	miR5058	AACAGUUGAGGGAUGAAAAACA	1258	4.5	19.641	none	1	fail	fail	0.00254453	fail	1
Bradi1g03030.1	PF08144	CPL (NUC119) domain	miR156b-5p/miR156c/miR156d-5p/miR156e-5p/miR156f-5p/miR156g-5p/miR156h-5p/miR156i-5p	UGACAGAAGAGAGUGAGCAC	555	5	16.029	none	1	fail	fail	0.00196078	fail	1
Bradi1g03142.1	PF12937	F-box-like	miR164f	UGGAGAAGAAGGGCACAUGCA	732	5	20.665	none	1	fail	fail	0.00252525	fail	1
Bradi1g03150.3	PF10294	Putative methyltransferase	miR5063	UCCACUGGAAAAGGCUUUUGCU	711	5	16.12	none	1	fail	fail	0.0021097	fail	1
Bradi1g03170.1	PF03619	Organic solute transporter Ostalpha	miR5174a	CUCCGUUCCAUAAAGAUUGGC	1933	none	none	4	1	fail	fail	0.003125	fail	1
Bradi1g03170.1	PF03619	Organic solute transporter Ostalpha	miR5174e-5p.2	UACUCCCUCUGUUCCAUAAAG	1939	none	none	3	1	fail	fail	0.00143062	fail	1
Bradi1g03180.1	PF04851	Type III restriction enzyme, res subunit	miR396d-5p/miR396c-5p	UUCCACAGCUUUCUUGAACUG	926	4	19.035	none	1	fail	fail	0.000653168	fail	1
Bradi1g03180.1	PF04851	Type III restriction enzyme, res subunit	miR396e-5p	UUCCACAGCUUUCUUGAACUU	926	3.5	19.035	none	1	fail	fail	0.000653168	fail	1
Bradi1g03185.1			miR5167b-5p	UCUAGUUAAGGUAAUUUAACU	768	3.5	18.616	none	1	fail	fail	0.00970874	fail	1
Bradi1g03207.1	PF00150	Cellulase (glycosyl hydrolase family 5)	miR5178-3p	UCUGACCGGUGGGCCUGAGCG	1946	4.5	14.761	none	1	fail	fail	0.00172712	fail	1
Bradi1g03207.1	PF00150	Cellulase (glycosyl hydrolase family 5)	miR164f	UGGAGAAGAAGGGCACAUGCA	1836	2.5	15.167	3	1	fail	fail	0.00250627	fail	1
Bradi1g03207.1	PF00150	Cellulase (glycosyl hydrolase family 5)	miR164a-5p/miR164be	UGGAGAAGCAGGGCACGUGCA	1836	2.5	15.167	4	1	fail	fail	0.00250627	fail	1
Bradi1g03207.1	PF00150	Cellulase (glycosyl hydrolase family 5)	miR164c-5p	UGGAGAAGCAGGGCACGUGCU	1836	3.5	15.167	none	1	fail	fail	0.00250627	fail	1
Bradi1g03250.2	PF04185	Phosphoesterase family	miR5064	CGAAUUUGUCCAUAGCAUCAG	1838	4.5	21.31	none	2	fail	fail	0.000658111	fail	1
Bradi1g03283.1			miR9494	UUCAUCACCUUCGUCUCCGUC	354	3	6.925	none	1	fail	fail	0.00160256	fail	1
Bradi1g03290.1	PF10294	Putative methyltransferase	miR5063	UCCACUGGAAAAGGCUUUUGCU	577	5	17.505	none	1	fail	fail	0.00158479	fail	1
Bradi1g03320.2			miR164f	UGGAGAAGAAGGGCACAUGCA	723	5	19.222	none	1	fail	fail	0.003367	fail	1
Bradi1g03350.1	PF03151	Triose-phosphate Transporter family	miR395g-5p	GUUUCCUGCAAACACUUCACG	1424	3.5	19.567	none	4	fail	pass	0.0384615	fail	2
Bradi1g03350.1	PF03151	Triose-phosphate Transporter family	miR395p-5p	GUUUCCUGCAAGCACUUCACG	1424	4	19.567	none	4	fail	pass	0.0384615	fail	2
Bradi1g03350.1	PF03151	Triose-phosphate Transporter family	miR5177	UGAGGUUGUAAAACAGACAGU	2026	4.5	15.219	none	1	fail	fail	0.125	fail	1
Bradi1g03380.1	PF01839	FG-GAP repeat	miR169c-3p	GGCAGGUUGUCCUUGGCUAC	310	4	19.875	none	1	fail	fail	0.000960615	fail	1
Bradi1g03380.1	PF01839	FG-GAP repeat	miR7755-3p	UCAAUUUACGGUGUAGAAUUG	949	4.5	13.301	none	1	fail	fail	0.000960615	fail	1
Bradi1g03380.1	PF01839	FG-GAP repeat	miR7709-3p	UGUGCCUAGUCGUACUUUGAU	1680	4.5	15.931	none	1	fail	fail	0.00118765	fail	1
Bradi1g03490.1	PF00025	ADP-ribosylation factor family	miR396d-5p/miR396c-5p	UUCCACAGCUUUCUUGAACUG	693	4.5	20.637	none	2	fail	fail	0.00682594	fail	1
Bradi1g03510.1	PF00228	Bowman-Birk serine protease inhibitor family	miR5060	CGGCUAGCUAGAGACCGCCAA	644	4.5	17.245	none	1	fail	fail	0.00243309	fail	1
Bradi1g03530.6	PF07690	Major Facilitator Superfamily	miR5181a-5p	UGAUCCAUAAUAAGUGUCAGG	2228	4.5	18.605	none	1	fail	fail	0.000416493	fail	1
Bradi1g03550.1	PF00699	Urease beta subunit	miR7728-5p	UGCUCGGAUUGAGUGUAUUUU	2988	5	10.389	none	1	fail	fail	0.00194932	fail	1
Bradi1g03560.1	PF13671	AAA domain	miR5167a-3p	CCAAUGACACCCAUAGUGGAA	533	5	24.283	none	1	fail	fail	0.00367647	fail	1
Bradi1g03660.1	PF00535	Glycosyl transferase family 2	miR5070	AACUAAGUAGGGUCAGAGGGU	1396	5	15.618	none	1	fail	fail	0.00273973	fail	1
Bradi1g03660.1	PF00535	Glycosyl transferase family 2	miR7757-3p.1	GGUAGUUGAAUGUUUUGUUUA	418	none	none	4	1	fail	fail	0.00303951	fail	1
Bradi1g03670.4	PF01535	PPR repeat	miR2275c	UUUGGUUUCCUCCAAUAUCUCA	1038	5	15.57	none	1	fail	fail	0.0113636	fail	1
Bradi1g03690.1	PF00481	Protein phosphatase 2C	miR7741-3p.2	UGCAUGUGGAACUUCCAGAUC	2120	5	21.221	none	1	fail	fail	0.00442478	fail	1
Bradi1g03720.1	PF00012	Hsp70 protein	miR5059	CGGCCUGGGCAGCACCACCA	1247	2	22.398	3	1	fail	fail	0.000193125	fail	1
Bradi1g03737.2	PF13917	Zinc knuckle	miR169a-5p	CAGCCAAGGAUGACUUGCCGA	969	4.5	21.888	none	1	fail	fail	0.00446429	fail	1
Bradi1g03737.2	PF13917	Zinc knuckle	miR166d-5p	GGAAUGUUGUCUGGUUGGAGA	617	4	17.817	none	1	fail	fail	0.00543478	fail	1
Bradi1g03840.1	PF02431	Chalcone-flavanone isomerase	miR7757-3p.1	GGUAGUUGAAUGUUUUGUUUA	1098	4.5	14.985	none	1	fail	fail	0.00143678	fail	1
Bradi1g03880.1	PF00847	AP2 domain	miR172d	AGAAUCCUGAUGAUGCUGCAG	1539	0	21.023	0	40	pass	pass	0.526316	pass	4
Bradi1g03880.1	PF00847	AP2 domain	miR172a-3p	AGAAUCUUGAUGAUGCUGCAU	1539	1.5	21.023	2	40	pass	pass	0.526316	pass	4
Bradi1g03880.1	PF00847	AP2 domain	miR172b	GGAAUCUUGAUGAUGCUGCAU	1539	2	21.023	2.5	40	pass	pass	0.526316	pass	4
Bradi1g03920.1	PF00328	Histidine phosphatase superfamily (branch 2)	miR7764-3p	AAAUAGAUCUUGGCGUUAUGGG	929	5	15.897	none	1	fail	fail	0.000545852	fail	1
Bradi1g03930.1			miR444a	UUGCUGCCUCAAGCUUGCUGC	924	5	20.184	none	1	fail	fail	0.00251889	fail	1
Bradi1g03951.1			miR528-3p	CCUGUGCCUGCCUCUUCCAUU	824	5	10.088	none	1	fail	fail	0.025	fail	1
Bradi1g03977.1			miR5181d	ACUUAUUAUGGACCGGAGGGA	1890	3.5	12.597	none	1	fail	fail	0.0434783	fail	1
Bradi1g04000.5			miR171c-3p/miR171b/miR171d-3p/miR171e	UGAUUGAGCCGUGCCAAUAUC	5123	4.5	17.978	none	1	fail	fail	0.00233645	fail	1
Bradi1g04010.1	PF04525	Tubby C 2	miR5169a/miR5169b	UUUGACCAAGUUUGUAGAACA	72	4.5	14.866	none	1	fail	fail	0.00199601	fail	1
Bradi1g04030.1	PF13532	2OG-Fe(II) oxygenase superfamily	miR396e-5p	UUCCACAGCUUUCUUGAACUU	863	4.5	19.338	none	1	fail	fail	0.00549451	fail	1
Bradi1g04070.1	PF01283	Ribosomal protein S26e	miR1432	UUCAGGAGAGAUGACACCGACA	553	5	16.862	none	20	pass	fail	0.011409	fail	2
Bradi1g04130.1	PF01196	Ribosomal protein L17	miR5059	CGGCCUGGGCAGCACCACCA	789	4	22.183	none	3	fail	fail	0.00157812	fail	1
Bradi1g04130.1	PF01196	Ribosomal protein L17	miR7709-5p	UAAAGUAUGACUAGGCACACG	837	5	15.551	none	45	pass	fail	0.00763359	fail	2
Bradi1g04140.1	PF02219	Methylenetetrahydrofolate reductase	miR396a-3p	GUUCAAGAAAGUCCUUGGAAA	1751	4.5	23.985	none	12	pass	fail	0.0042523	fail	2
Bradi1g04140.1	PF02219	Methylenetetrahydrofolate reductase	miR9494	UUCAUCACCUUCGUCUCCGUC	66	4.5	14.019	none	1	fail	fail	0.000361925	fail	1
Bradi1g04150.1	PF02365	No apical meristem (NAM) protein	miR7728-3p	AAAUACACUCAAUUCAAGCAG	1859	4.5	12.162	none	1	fail	fail	0.000120019	fail	1
Bradi1g04150.1	PF02365	No apical meristem (NAM) protein	miR530a/miR530b	UGCAUUUGCACCUGCACCUAC	1031	4	19.871	none	1	fail	fail	0.00164745	fail	1
Bradi1g04150.1	PF02365	No apical meristem (NAM) protein	miR2118b	UUCCUGAUGCCUCCCAUUCCUA	509	5	24.631	none	98	pass	fail	0.00202928	fail	2
Bradi1g04170.1	PF13405	EF-hand domain	miR1432	UUCAGGAGAGAUGACACCGACA	56	3.5	23.625	4	1	fail	fail	0.0555556	fail	1
Bradi1g04180.4	PF14369	zinc-finger	miR319a	UGAGGGAGCUUUCUUCUGUCC	1780	5	18.552	none	1	fail	fail	0.000734214	fail	1
Bradi1g04200.1	PF00335	Tetraspanin family	miR5174c-3p	CAAUUUUGCGUGGAACUGAGGGAG	1469	4.5	9.576	none	1	fail	fail	0.00322581	fail	1
Bradi1g04210.4	PF03989	DNA gyrase C-terminal domain, beta-propeller	miR7738-3p	GUGCUUGACAGACGACUCUGG	566	4.5	14.946	none	1	fail	fail	0.00110375	fail	1
Bradi1g04210.4	PF03989	DNA gyrase C-terminal domain, beta-propeller	miR393a/miR393b-5p	UCCAAAGGGAUCGCAUUGAUC	1252	4.5	22.733	none	1	fail	fail	0.000938086	fail	1
Bradi1g04210.4	PF03989	DNA gyrase C-terminal domain, beta-propeller	miR5202	UUACGUGAGUUAAAUCGUCGA	1532	5	15.042	none	1	fail	fail	0.00111359	fail	1
Bradi1g04215.1			miR7741-5p.2	UCUUGAAGUUUCGCAUGCAGU	299	5	18.896	none	1	fail	fail	0.0243902	fail	1
Bradi1g04330.1	PF08355	EF hand associated	miR166g-5p	UCUGGUUCAAGGUCUCCACAU	840	5	16.563	none	1	fail	fail	0.000567859	fail	1
Bradi1g04330.1	PF08355	EF hand associated	miR7717c-3p	UUAGUUGACUGAGAAAUAGACGGU	1603	4.5	19.82	none	1	fail	fail	0.00176678	fail	1
Bradi1g04500.1	PF07690	Major Facilitator Superfamily	miR7728-3p	AAAUACACUCAAUUCAAGCAG	2033	3	23.01	4	1	fail	fail	0.00408163	fail	1
Bradi1g04540.1	PF00498	FHA domain	miR7717c-3p	UUAGUUGACUGAGAAAUAGACGGU	801	5	23.473	none	1	fail	fail	0.00625	fail	1
Bradi1g04570.1	PF15985	0	miR395a/miR395b/miR395c-3p/miR395m/miR395e-3p/miR395f-3p/miR395g-3p/miR395h-3p/miR395j-3p/miR395k-3p/miR395l-3p/miR395n-3p/miR395o-3p/miR395q	UGAAGUGUUUGGGGGAACUC	164	5	7.612	none	1	fail	fail	0.0019685	fail	1
Bradi1g04630.1	PF12708	Pectate lyase superfamily protein	miR7753-3p	UGAGCAAGGGAGAAGACAUGG	111	4	24.149	none	1	fail	fail	0.00456621	fail	1
Bradi1g04690.2	PF02298	Plastocyanin-like domain	miR7763-3p	AUUCCCGUACGUCAAGAUUGC	101	4	16.746	none	2	fail	fail	0.0183486	fail	1
Bradi1g04772.1			miR5176-5p	UAUGCCAUGUCGUCACAUAUC	81	4.5	19.191	none	1	fail	pass	0.142857	fail	2
Bradi1g04780.1			miR5056	AGGAAGAACCGGUAAUAAGCA	1576	4.5	12.363	none	1	fail	fail	0.00826446	fail	1
Bradi1g04790.1	PF00085	Thioredoxin	miR395a/miR395b/miR395c-3p/miR395m/miR395e-3p/miR395f-3p/miR395g-3p/miR395h-3p/miR395j-3p/miR395k-3p/miR395l-3p/miR395n-3p/miR395o-3p/miR395q	UGAAGUGUUUGGGGGAACUC	496	5	16.774	none	21	pass	fail	0.0566038	fail	2
Bradi1g04790.1	PF00085	Thioredoxin	miR5185l-3p	UUUGGAGAUUGACUUAGAAGC	1329	4	22.993	none	1	fail	fail	0.00308642	fail	1
Bradi1g04820.5	PF00717	Peptidase S24-like	miR166e-5p	GGAAUGUUGUCUGGCUCGAGG	689	4.5	22.447	none	1	fail	fail	0.00361011	fail	1
Bradi1g04820.5	PF00717	Peptidase S24-like	miR166b-5p	GGAAUGUUGUCUGGCUCGGGG	689	4.5	22.447	none	1	fail	fail	0.00361011	fail	1
Bradi1g04820.5	PF00717	Peptidase S24-like	miR166c-5p	GGAAUGUUGUCUGGUUCAAGG	689	4.5	22.447	none	1	fail	fail	0.00361011	fail	1
Bradi1g04820.5	PF00717	Peptidase S24-like	miR395e-5p	GUUCUCCUCAAAUCACUUCAGU	843	5	19.414	none	1	fail	fail	0.00234742	fail	1
Bradi1g04820.5	PF00717	Peptidase S24-like	miR395g-5p	GUUUCCUGCAAACACUUCACG	842	4	19.517	none	10	pass	fail	0.0302115	fail	2
Bradi1g04820.5	PF00717	Peptidase S24-like	miR395p-5p	GUUUCCUGCAAGCACUUCACG	842	4.5	19.517	none	10	pass	fail	0.0302115	fail	2
Bradi1g04830.1	PF16177	0	miR5061	UCUGUUCUGUCCUGCUCGGUA	2548	4	13.859	none	4	fail	fail	0.00345423	fail	1
Bradi1g04840.1	PF01569	PAP2 superfamily	miR827-3p	UUAGAUGACCAUCAGCAAACA	954	4.5	19.714	none	1	fail	fail	0.00316456	fail	1
Bradi1g04917.2	PF08700	Vps51/Vps67	miR7740-3p	GAGACAGAGGUUGUUCGGAUG	2495	3	23.722	4	1	fail	fail	0.0119048	fail	1
Bradi1g04930.1	PF14368	Probable lipid transfer	miR5165-5p	AUCUUGGGCUCUAGGUAGGUU	112	4.5	12.68	none	1	fail	fail	0.000668896	fail	1
Bradi1g04930.1	PF14368	Probable lipid transfer	miR7728-5p	UGCUCGGAUUGAGUGUAUUUU	1180	4.5	11.873	none	1	fail	fail	0.000515464	fail	1
Bradi1g05000.1	PF03171	2OG-Fe(II) oxygenase superfamily	miR7752-5p	AUGCUCUUCCCACUGUCAUUUUCC	463	5	18.549	none	1	fail	fail	0.0025641	fail	1
Bradi1g05000.1	PF03171	2OG-Fe(II) oxygenase superfamily	miR166e-3p	CUCGGACCAGGCUUCAUUCCC	785	4.5	20.98	none	1	fail	fail	0.00348432	fail	1
Bradi1g05000.1	PF03171	2OG-Fe(II) oxygenase superfamily	miR166j	UCGGACCAGGCUUCAUUCCUU	784	4.5	21.38	none	1	fail	fail	0.0144928	fail	1
Bradi1g05000.1	PF03171	2OG-Fe(II) oxygenase superfamily	miR166f	UCUCGGACCAGGCUUCAUUCC	786	4.5	20.66	none	1	fail	fail	0.00352113	fail	1
Bradi1g05030.1	PF13774	Regulated-SNARE-like domain	miR7776-5p.1	CUUGCCCUCUGAUAUCUUGG	702	5	18.639	none	2	fail	fail	0.00145879	fail	1
Bradi1g05030.1	PF13774	Regulated-SNARE-like domain	miR396e-3p	GGUCAAGAAAGCUGUGGGAAG	413	5	18.829	none	1	fail	fail	0.00133511	fail	1
Bradi1g05037.1	PF00010	Helix-loop-helix DNA-binding domain	miR444b	UGCAGUUGCUGCCUCAAGCUU	837	5	19.134	none	1	fail	fail	0.00714286	fail	1
Bradi1g05050.1	PF01148	Cytidylyltransferase family	miR319b-5p	AGAGCUCUCUUCAGUCCACUC	1555	4.5	14.65	none	1	fail	fail	0.00168067	fail	1
Bradi1g05110.3	PF00076	RNA recognition motif. (a.k.a. RRM, RBD, or RNP domain)	miR169e-3p	GGCAGUCUCCUUGGCUAGC	706	4.5	17.751	none	1	fail	fail	0.00381679	fail	1
Bradi1g05110.3	PF00076	RNA recognition motif. (a.k.a. RRM, RBD, or RNP domain)	miR5061	UCUGUUCUGUCCUGCUCGGUA	1650	5	18.508	none	1	fail	fail	0.00322581	fail	1
Bradi1g05122.1	PF03635	Vacuolar protein sorting-associated protein 35	miR7776-5p.2	ACAUUCAACUCAUUAUUAAUG	795	4	16.024	none	1	fail	fail	0.00164474	fail	1
Bradi1g05162.2	PF16487	0	miR7731-5p	UUCCAAAUUCCUGAGCAAACAUAU	1169	3	21.183	4	1	fail	fail	0.0149254	fail	1
Bradi1g05217.1	PF07893	Protein of unknown function (DUF1668)	miR7708b-3p	AAAUGGCCCGAGAAUUGUAAUGGU	1179	4.5	24.039	none	1	fail	fail	0.0014881	fail	1
Bradi1g05240.1	PF01018	GTP1/OBG	miR5165-5p	AUCUUGGGCUCUAGGUAGGUU	1344	3.5	16.202	none	1	fail	fail	0.000841043	fail	1
Bradi1g05240.1	PF01018	GTP1/OBG	miR395e-5p	GUUCUCCUCAAAUCACUUCAGU	1190	5	11.673	none	2	fail	fail	0.00422833	fail	1
Bradi1g05240.1	PF01018	GTP1/OBG	miR2275a	UUUGGUUUCCUCCAAUGUCUCA	1194	4	13.301	none	2	fail	fail	0.00422833	fail	1
Bradi1g05330.1	PF00538	linker histone H1 and H5 family	miR7741-3p.1	AGAUCUUCCAUGAGUAAAAAU	1303	3.5	12.043	none	3	fail	fail	0.00196592	fail	1
Bradi1g05330.1	PF00538	linker histone H1 and H5 family	miR9489	UCAGCUCCACGGACUUGGUGA	345	5	17.979	none	1	fail	fail	0.00263852	fail	1
Bradi1g05330.1	PF00538	linker histone H1 and H5 family	miR7754-3p	UUCUCUCGGCUAAGGAACUGC	1062	5	14.787	none	1	fail	fail	0.00311526	fail	1
Bradi1g05360.1	PF08231	SYF2 splicing factor	miR827-5p	UUUUGUUGGUUGUCAUCUAACC	911	5	15.426	none	5	fail	fail	0.0490196	fail	1
Bradi1g05410.1	PF02309	AUX/IAA family	miR7741-3p.1	AGAUCUUCCAUGAGUAAAAAU	648	4.5	21.447	none	1	fail	fail	0.00358423	fail	1
Bradi1g05430.1	PF00010	Helix-loop-helix DNA-binding domain	miR7757-3p.2	AGAUAACUUGAUAUGUAAGUG	1404	4	13.547	none	1	fail	fail	0.00262467	fail	1
Bradi1g05480.1	PF00170	bZIP transcription factor	miR7757-5p.2	CUUCCAUAUCAAAUCAUCUCU	1083	4	19.468	none	1	fail	fail	0.0011919	fail	1
Bradi1g05490.1	PF02841	Guanylate-binding protein, C-terminal domain	miR5167a-3p	CCAAUGACACCCAUAGUGGAA	831	5	16.725	none	1	fail	fail	0.00122699	fail	1
Bradi1g05490.1	PF02841	Guanylate-binding protein, C-terminal domain	miR5201-5p	UGAUCAUUUGCCCCGUCUUGU	1728	4	20.989	none	1	fail	fail	0.0018797	fail	1
Bradi1g05500.1	PF04720	Protein of unknown function (DUF506)	miR7763-3p	AUUCCCGUACGUCAAGAUUGC	1639	5	18.366	none	3	fail	fail	0.00653595	fail	1
Bradi1g05500.1	PF04720	Protein of unknown function (DUF506)	miR169j-3p	UGGUCAAGCCUUCCUGACUAGG	495	5	23.351	none	1	fail	fail	0.000963391	fail	1
Bradi1g05550.1	PF00447	HSF-type DNA-binding	miR2275b	UUCAGUUUCUUCUAAUAUCUCA	841	5	17.885	none	1	fail	fail	0.0014245	fail	1
Bradi1g05580.1	PF06201	PITH domain	miR5167a-5p	CCACUUUGGGUGUCAUUGGUA	570	3.5	15.826	none	1	fail	fail	0.00162602	fail	1
Bradi1g05590.2	PF01535	PPR repeat	miR9492	UAUCUACUCUGUCAUGGUAUC	1249	5	17.507	none	1	fail	fail	0.00304878	fail	1
Bradi1g05610.1	PF14432	DYW family of nucleic acid deaminases	miR7741-5p.2	UCUUGAAGUUUCGCAUGCAGU	1233	5	17.374	none	1	fail	fail	0.0037037	fail	1
Bradi1g05620.1			miR7711-5p.4	UCUGAAUUUUAUGACCAAGAUAAC	1445	5	22.061	none	1	fail	fail	0.00438597	fail	1
Bradi1g05620.1			miR5174e-3p.2	UUUAUGGAACGGAGGGAGUAG	1309	none	none	4	3	fail	fail	0.0165746	fail	1
Bradi1g05757.1	PF00033	Cytochrome b(N-terminal)/b6/petB	miR530a/miR530b	UGCAUUUGCACCUGCACCUAC	1459	5	19.938	none	1	fail	fail	0.0212766	fail	1
Bradi1g05827.1	PF14368	Probable lipid transfer	miR396a-5p/miR396b-5p	UCCACAGGCUUUCUUGAACUG	696	3	18.966	4	1	fail	pass	0.0212766	fail	2
Bradi1g05895.1	PF13962	Domain of unknown function	miR393b-3p	UCAGUGCAAUCCCUUUGGAAU	1305	4.5	14.405	none	1	fail	fail	0.047619	fail	1
Bradi1g06036.1	PF01428	AN1-like Zinc finger	miR7763-5p	AAUCUUGAUGUGCGGGGAUAG	787	5	20.812	none	1	fail	fail	0.00714286	fail	1
Bradi1g06036.1	PF01428	AN1-like Zinc finger	miR5163a-5p	CCUAGCCUAAAAUAUUUAAAA	1159	5	15.869	none	4	fail	fail	0.0232558	fail	1
Bradi1g06050.1	PF07983	X8 domain	miR169a-3p	GGCGAGUUGUUCUUGGCUACA	1362	5	23.155	none	1	fail	fail	0.000938086	fail	1
Bradi1g06080.1	PF02163	Peptidase family M50	miR166e-5p	GGAAUGUUGUCUGGCUCGAGG	618	4.5	17.04	none	2	fail	fail	0.000942951	fail	1
Bradi1g06080.1	PF02163	Peptidase family M50	miR166c-5p	GGAAUGUUGUCUGGUUCAAGG	618	4.5	17.04	none	2	fail	fail	0.000942951	fail	1
Bradi1g06080.1	PF02163	Peptidase family M50	miR166d-5p	GGAAUGUUGUCUGGUUGGAGA	618	4	17.04	none	2	fail	fail	0.000942951	fail	1
Bradi1g06080.1	PF02163	Peptidase family M50	miR166i-5p	GGCAUGUCGUGUGGCCCGAGA	618	5	17.04	none	2	fail	fail	0.000942951	fail	1
Bradi1g06080.1	PF02163	Peptidase family M50	miR5185a-3p/miR5185b-3p/miR5185c-3p/miR5185d-3p/miR5185e-3p/miR5185f-3p/miR5185g-3p/miR5185h-3p/miR5185i-3p/miR5185j-3p/miR5185k-3p	UUUGAGAAUUGAACUAGAAGC	1185	5	12.072	none	3	fail	fail	0.00114723	fail	1
Bradi1g06090.1	PF00179	Ubiquitin-conjugating enzyme	miR166i-5p	GGCAUGUCGUGUGGCCCGAGA	405	5	23.198	none	6	fail	fail	0.00627615	fail	1
Bradi1g06100.1	PF13855	Leucine rich repeat	miR399d	UGCCAAAGGAGAUUUGCCCGG	2413	5	21.584	none	1	fail	fail	0.00286533	fail	1
Bradi1g06110.2	PF00957	Synaptobrevin	miR5202	UUACGUGAGUUAAAUCGUCGA	1205	5	23.319	none	11	pass	fail	0.0114703	fail	2
Bradi1g06110.2	PF00957	Synaptobrevin	miR5185a-5p/miR5185b-5p/miR5185c-5p/miR5185d-5p/miR5185e-5p/miR5185f-5p/miR5185g-5p/miR5185h-5p/miR5185i-5p/miR5185j-5p/miR5185k-5p	UUCUAGUUCAUUUUUCAAAUC	545	4	11.373	none	4	fail	fail	0.015748	fail	1
Bradi1g06110.2	PF00957	Synaptobrevin	miR5185m-5p	UUCUAGUUCAUUUUUCGAAUC	545	4.5	11.373	none	4	fail	fail	0.015748	fail	1
Bradi1g06160.1	PF00111	2Fe-2S iron-sulfur cluster binding domain	miR7715-5p	UCAAAGAUGGGAUUUCUGAAC	1634	3.5	23.034	4	1	fail	fail	0.00112867	fail	1
Bradi1g06220.3	PF00276	Ribosomal protein L23	miR5057	AAAUUUCAAAUCAUUUUGACA	893	3.5	16.466	none	1	fail	fail	0.000556483	fail	1
Bradi1g06235.1	PF14303	No apical meristem-associated C-terminal domain	miR5167a-5p	CCACUUUGGGUGUCAUUGGUA	542	3.5	18.297	none	1	fail	fail	0.00606061	fail	1
Bradi1g06300.2	PF07714	Protein tyrosine kinase	miR5165-5p	AUCUUGGGCUCUAGGUAGGUU	2305	4.5	21.439	none	1	fail	fail	0.0042735	fail	1
Bradi1g06300.2	PF07714	Protein tyrosine kinase	miR160f	UGCCUGGCUCCCUGUAUGCC	2932	4	17.363	none	1	fail	fail	0.00421941	fail	1
Bradi1g06300.2	PF07714	Protein tyrosine kinase	miR160a-5p/miR160b-5p/miR160c-5p/miR160d-5p	UGCCUGGCUCCCUGUAUGCCA	2932	5	17.363	none	1	fail	fail	0.00421941	fail	1
Bradi1g06310.1			miR7742-3p	UGUGUGUUCGAGUGAAUGAGU	3028	5	10.147	none	1	fail	fail	0.00157233	fail	1
Bradi1g06320.1	PF02221	ML domain	miR7741-5p.1	UUUUAAUUGUGGAAGCUCUUG	826	4.5	20.029	none	1	fail	fail	0.00187617	fail	1
Bradi1g06340.1	PF00684	DnaJ central domain	miR9498	GACCGUCAAGUGGUUGUUGAG	1137	4.5	16.902	none	3	fail	fail	0.00382653	fail	1
Bradi1g06366.1	PF01929	Ribosomal protein L14	miR2275a	UUUGGUUUCCUCCAAUGUCUCA	576	5	19.15	none	1	fail	fail	0.000997009	fail	1
Bradi1g06380.1	PF08626	Transport protein Trs120 or TRAPPC9, TRAPP II complex subunit	miR5070	AACUAAGUAGGGUCAGAGGGU	2946	4.5	15.613	none	1	fail	fail	0.00254453	fail	1
Bradi1g06380.1	PF08626	Transport protein Trs120 or TRAPPC9, TRAPP II complex subunit	miR164b/miR164a-5p/miR164e	UGGAGAAGCAGGGCACGUGCA	3281	4.5	18.683	none	1	fail	fail	0.00184843	fail	1
Bradi1g06380.1	PF08626	Transport protein Trs120 or TRAPPC9, TRAPP II complex subunit	miR164c-5p	UGGAGAAGCAGGGCACGUGCU	3281	3.5	18.683	none	1	fail	fail	0.00184843	fail	1
Bradi1g06387.1	PF10557	Cullin protein neddylation domain	miR5064	CGAAUUUGUCCAUAGCAUCAG	2340	5	12.396	none	1	fail	fail	0.00125786	fail	1
Bradi1g06387.1	PF10557	Cullin protein neddylation domain	miR9497	UUUCUGAAUACAUGGUGUAUC	1215	3.5	12.441	none	1	fail	fail	0.00251256	fail	1
Bradi1g06420.1			miR408-3p	CUGCACUGCCUCUUCCCUGGC	1644	4	21.962	none	1	fail	fail	0.00211416	fail	1
Bradi1g06430.1	PF01070	FMN-dependent dehydrogenase	miR7763-5p	AAUCUUGAUGUGCGGGGAUAG	844	5	15.894	none	1	fail	fail	0.000542594	fail	1
Bradi1g06440.5			miR9495	UGAAAAAUGCCUCUGGACGUG	1125	5	22.74	none	1	fail	fail	0.0181818	fail	1
Bradi1g06460.1	PF03634	TCP family transcription factor	miR319b-3p	UUGGACUGAAGGGUGCUCCCU	1461	3.5	22.558	1.5	2	fail	fail	0.0176991	fail	1
Bradi1g06490.1	PF02536	mTERF	miR396e-5p	UUCCACAGCUUUCUUGAACUU	817	4	24.214	none	2	fail	fail	0.00251256	fail	1
Bradi1g06511.1	PF08718	Glycolipid transfer protein (GLTP)	miR7757-3p.2	AGAUAACUUGAUAUGUAAGUG	1097	5	22.382	none	1	fail	fail	0.00280899	fail	1
Bradi1g06511.1	PF08718	Glycolipid transfer protein (GLTP)	miR167e-3p	AGGUCAUGCUGGAGUUUCAUC	635	5	14.896	none	1	fail	fail	0.00286533	fail	1
Bradi1g06511.1	PF08718	Glycolipid transfer protein (GLTP)	miR5175b	CCUCUGUUCCUAAAUUCUUGU	720	4.5	16.737	none	1	fail	fail	0.00408163	fail	1
Bradi1g06520.4	PF01248	Ribosomal protein L7Ae/L30e/S12e/Gadd45 family	miR7757-3p.2	AGAUAACUUGAUAUGUAAGUG	965	4	17.804	none	1	fail	fail	0.000930233	fail	1
Bradi1g06520.4	PF01248	Ribosomal protein L7Ae/L30e/S12e/Gadd45 family	miR7755-5p	AUUCCACACUGUAAAUUGAAU	869	4	19.972	none	1	fail	fail	0.00297619	fail	1
Bradi1g06530.2	PF04078	Cell differentiation family, Rcd1-like	miR5167a-3p	CCAAUGACACCCAUAGUGGAA	410	4	22.892	none	3	fail	fail	0.0422535	fail	1
Bradi1g06550.5			miR7725b-3p.1	UGAAAACCAUAUUCCUAGCUC	528	5	16.682	none	1	fail	fail	0.00373134	fail	1
Bradi1g06570.1			miR393b-3p	UCAGUGCAAUCCCUUUGGAAU	2702	3.5	19.325	none	1	fail	fail	0.00404858	fail	1
Bradi1g06580.1	PF13850	Endoplasmic Reticulum-Golgi Intermediate Compartment (ERGIC)	miR162	UCGAUAAACCUCUGCAUCCGG	1146	5	21.779	none	1	fail	fail	0.0031348	fail	1
Bradi1g06580.1	PF13850	Endoplasmic Reticulum-Golgi Intermediate Compartment (ERGIC)	miR9485	UUAUGACGUGUAGGAGUUGCA	1070	4.5	11.369	none	1	fail	fail	0.0015083	fail	1
Bradi1g06610.1	PF01734	Patatin-like phospholipase	miR408-5p	CAGGGAUGGAGCAGAGCAUGG	1424	5	19.102	none	1	fail	pass	0.0625	fail	2
Bradi1g06620.2	PF13450	NAD(P)-binding Rossmann-like domain	miR159b-5p.1	GAGCUCCUAUCAUUCCAAUGA	1221	4	23.69	none	1	fail	fail	0.0021322	fail	1
Bradi1g06640.1	PF00022	Actin	miR5057	AAAUUUCAAAUCAUUUUGACA	686	4	15.893	none	1	fail	fail	0.00125628	fail	1
Bradi1g06640.1	PF00022	Actin	miR172a-3p	AGAAUCUUGAUGAUGCUGCAU	680	5	17.072	none	1	fail	fail	0.00105485	fail	1
Bradi1g06640.1	PF00022	Actin	miR172b	GGAAUCUUGAUGAUGCUGCAU	680	5	17.072	none	1	fail	fail	0.00105485	fail	1
Bradi1g06640.1	PF00022	Actin	miR166b-5p	GGAAUGUUGUCUGGCUCGGGG	105	4	16.947	none	1	fail	fail	0.00125628	fail	1
Bradi1g06700.1	PF02453	Reticulon	miR166g-3p	UGUGGUGAUCUCGGACCAGGC	807	4.5	18.397	none	1	fail	fail	0.00235294	fail	1
Bradi1g06750.1	PF06026	Ribose 5-phosphate isomerase A (phosphoriboisomerase A)	miR166g-5p	UCUGGUUCAAGGUCUCCACAU	966	4	19.316	none	6	fail	fail	0.0123457	fail	1
Bradi1g06780.1	PF05891	AdoMet dependent proline di-methyltransferase	miR7757-5p.2	CUUCCAUAUCAAAUCAUCUCU	925	4.5	18.27	none	1	fail	fail	0.00291545	fail	1
Bradi1g06800.1	PF03953	Tubulin C-terminal domain	miR5281b/miR5281a	UCUUAUAAAUAGGAACGGAGG	577	5	21.007	none	1	fail	fail	0.00049334	fail	1
Bradi1g06821.1	PF00241	Cofilin/tropomyosin-type actin-binding protein	miR408-5p	CAGGGAUGGAGCAGAGCAUGG	181	5	23.155	none	9	fail	fail	0.00477707	fail	1
Bradi1g06851.4	PF03144	Elongation factor Tu domain 2	miR169e-3p	GGCAGUCUCCUUGGCUAGC	1207	4.5	20.093	3	11	pass	fail	0.000502123	fail	2
Bradi1g06861.2	PF03144	Elongation factor Tu domain 2	miR169e-3p	GGCAGUCUCCUUGGCUAGC	1254	4.5	20.093	3	11	pass	fail	0.000438177	fail	2
Bradi1g06870.1	PF03144	Elongation factor Tu domain 2	miR169e-3p	GGCAGUCUCCUUGGCUAGC	1173	4.5	19.188	3	11	pass	fail	0.000666869	fail	2
Bradi1g06870.1	PF03144	Elongation factor Tu domain 2	miR9489	UCAGCUCCACGGACUUGGUGA	1285	5	19.99	none	1	fail	fail	0.000127259	fail	1
Bradi1g06900.2	PF07887	Calmodulin binding protein-like	miR164c-3p	CAUGUGCGCUCCUUCUCCAGC	1545	4.5	13.66	none	1	fail	fail	0.00244499	fail	1
Bradi1g06900.2	PF07887	Calmodulin binding protein-like	miR5201-5p	UGAUCAUUUGCCCCGUCUUGU	432	5	21.83	none	1	fail	fail	0.00202429	fail	1
Bradi1g06960.1			miR159b-5p.1	GAGCUCCUAUCAUUCCAAUGA	1400	3	17.488	none	1	fail	fail	0.00613497	fail	1
Bradi1g07020.1	PF02910	Fumarate reductase flavoprotein C-term	miR7723b-5p	AUUUUGAUACUACUACCUUCAUCA	1052	5	20.934	none	1	fail	fail	0.00172117	fail	1
Bradi1g07035.1	PF00155	Aminotransferase class I and II	miR396d-3p/miR396c-3p	GUUCAAUAAAGCUGUGGGAAA	2017	4.5	17.803	none	1	fail	fail	0.00714286	fail	1
Bradi1g07060.1	PF14383	DUF761-associated sequence motif	miR9482	CCUUUGGGGAAGAAGGGAAAC	3334	5	14.879	none	1	fail	fail	0.00229885	fail	1
Bradi1g07060.1	PF14383	DUF761-associated sequence motif	miR7742-5p	UCAUUCGCUCAUUCACACAGU	3298	4.5	20.087	none	1	fail	fail	0.0025974	fail	1
Bradi1g07070.1			miR444b	UGCAGUUGCUGCCUCAAGCUU	1356	4.5	23.992	none	1	fail	fail	0.00283286	fail	1
Bradi1g07110.4	PF00258	Flavodoxin	miR7768a-5p/miR7768b-5p	CCCGGUCGAGGACGGCCCCGC	2221	5	22.736	none	1	fail	fail	0.00124224	fail	1
Bradi1g07110.4	PF00258	Flavodoxin	miR7780-5p	GAUAAUUUAGUGGCCUUCCUACUU	2838	5	16.029	none	1	fail	fail	0.0013587	fail	1
Bradi1g07120.1	PF04072	Leucine carboxyl methyltransferase	miR169e-3p	GGCAGUCUCCUUGGCUAGC	1133	4.5	16.903	none	5	fail	fail	0.0104603	fail	1
Bradi1g07140.1	PF05761	5' nucleotidase family	miR172d	AGAAUCCUGAUGAUGCUGCAG	1859	3.5	20.893	none	7	fail	pass	0.0106061	fail	2
Bradi1g07140.1	PF05761	5' nucleotidase family	miR172a-3p	AGAAUCUUGAUGAUGCUGCAU	1859	5	20.893	none	7	fail	pass	0.0106061	fail	2
Bradi1g07150.1	PF12838	4Fe-4S dicluster domain	miR167c-3p	GAUCAUGCUGUGCAGUUUCAUC	1033	4.5	16.251	none	1	fail	fail	0.00173913	fail	1
Bradi1g07160.1	PF03953	Tubulin C-terminal domain	miR395c-5p/miR395k-5p	GUUCCCUGCAAGCACUUCAUG	1617	4	18.322	none	44	pass	fail	0.00963855	fail	2
Bradi1g07160.1	PF03953	Tubulin C-terminal domain	miR7777-5p.2	UCUGACAAACACCAUCGCAAC	1733	4.5	19.781	none	3	fail	fail	0.000657174	fail	1
Bradi1g07170.1	PF01073	3-beta hydroxysteroid dehydrogenase/isomerase family	miR444b	UGCAGUUGCUGCCUCAAGCUU	602	4.5	22.724	none	8	fail	fail	0.0129032	fail	1
Bradi1g07180.1	PF08263	Leucine rich repeat N-terminal domain	miR167d-3p	AGAUCAUGUUGCAGCUUCAC	1575	4.5	24.356	none	1	fail	fail	0.000612745	fail	1
Bradi1g07180.1	PF08263	Leucine rich repeat N-terminal domain	miR159c	UUUGGUUUGAAGGGGGCUCUG	3179	4	13.953	none	1	fail	fail	0.00069979	fail	1
Bradi1g07190.1	PF00225	Kinesin motor domain	miR1122	UAGAUACAUCCGUAUUUGGA	868	none	none	4	1	fail	fail	0.00179211	fail	1
Bradi1g07277.1	PF13632	Glycosyl transferase family group 2	miR528-5p	UGGAAGGGGCAUGCAGAGGAG	1033	4.5	18.044	none	1	fail	fail	0.00124533	fail	1
Bradi1g07277.1	PF13632	Glycosyl transferase family group 2	miR9497	UUUCUGAAUACAUGGUGUAUC	1542	5	20.28	none	1	fail	fail	0.00295858	fail	1
Bradi1g07340.1	PF05140	ResB-like family	miR7757-3p.2	AGAUAACUUGAUAUGUAAGUG	2269	5	19.302	none	1	fail	fail	0.000671592	fail	1
Bradi1g07340.1	PF05140	ResB-like family	miR159c	UUUGGUUUGAAGGGGGCUCUG	1322	3.5	22.857	none	2	fail	fail	0.00167084	fail	1
Bradi1g07360.1			miR7740-5p	UUUGAACAACCUCGGUCUCAU	1232	4.5	18.796	none	1	fail	fail	0.00166389	fail	1
Bradi1g07360.1			miR5185l-3p	UUUGGAGAUUGACUUAGAAGC	1135	4.5	22.322	none	1	fail	fail	0.00185529	fail	1
Bradi1g07370.1	PF00380	Ribosomal protein S9/S16	miR408-5p	CAGGGAUGGAGCAGAGCAUGG	811	4.5	9.45	none	9	fail	fail	0.00454775	fail	1
Bradi1g07370.1	PF00380	Ribosomal protein S9/S16	miR319a	UGAGGGAGCUUUCUUCUGUCC	922	4.5	14.155	none	1	fail	fail	0.00188679	fail	1
Bradi1g07420.1	PF14009	Domain of unknown function (DUF4228)	miR5172-3p	UGAUCUACUAGCUCCUCGGCA	830	3.5	20.828	none	1	fail	pass	0.00862069	fail	2
Bradi1g07450.1	PF14432	DYW family of nucleic acid deaminases	miR166g-3p	UGUGGUGAUCUCGGACCAGGC	453	3.5	19.094	none	2	fail	pass	0.181818	fail	2
Bradi1g07470.2	PF00085	Thioredoxin	miR7739-3p	UUGAGUCUGAGAAGUAUUUCUG	1009	3.5	20.936	4	1	fail	fail	0.00161812	fail	1
Bradi1g07520.3	PF09767	Predicted membrane protein (DUF2053)	miR164f	UGGAGAAGAAGGGCACAUGCA	598	5	14.258	none	11	pass	fail	0.0358306	fail	2
Bradi1g07520.3	PF09767	Predicted membrane protein (DUF2053)	miR164b/miR164a-5p/miR164e	UGGAGAAGCAGGGCACGUGCA	598	4.5	14.258	none	11	pass	fail	0.0358306	fail	2
Bradi1g07570.1	PF00717	Peptidase S24-like	miR7717a-5p	UCAUUGAGAUUCGUGUAAAUUAA	2310	4.5	10.199	none	1	fail	fail	0.00228833	fail	1
Bradi1g07630.1	PF00249	Myb-like DNA-binding domain	miR9484	UAGUGCAGGGAGAAGUCGGUC	712	4.5	16.36	none	1	fail	fail	0.00714286	fail	1
Bradi1g07635.1			miR5174a	CUCCGUUCCAUAAAGAUUGGC	697	4.5	21.02	none	1	fail	fail	0.02	fail	1
Bradi1g07635.1			miR7755-3p	UCAAUUUACGGUGUAGAAUUG	633	5	14.934	none	1	fail	fail	0.03125	fail	1
Bradi1g07635.1			miR5174c-5p	UCCCUCCGUUCUAUGAAGAUUGGC	700	5	21.473	none	1	fail	fail	0.0277778	fail	1
Bradi1g07635.1			miR5174d-5p	UCCCUCCGUUUCAUAAAGAUUGGC	700	4.5	21.473	none	1	fail	fail	0.0277778	fail	1
Bradi1g07700.1	PF02225	PA domain	miR169c-3p	GGCAGGUUGUCCUUGGCUAC	2491	4.5	22.693	none	1	fail	fail	0.00403226	fail	1
Bradi1g07710.1	PF04032	RNAse P Rpr2/Rpp21/SNM1 subunit domain	miR7763-5p	AAUCUUGAUGUGCGGGGAUAG	1488	5	19.805	none	1	fail	fail	0.0121951	fail	1
Bradi1g07717.1	PF06337	DUSP domain	miR7736-3p	UGACAUAUCUGAUGGUAAAGG	2385	4.5	13.382	4	1	fail	fail	0.000925926	fail	1
Bradi1g07910.1	PF01118	Semialdehyde dehydrogenase, NAD binding domain	miR160e-3p	GCAUUGAGGGAGUCAUGCAGG	1386	4.5	15.949	none	1	fail	pass	0.00206612	fail	2
Bradi1g07910.1	PF01118	Semialdehyde dehydrogenase, NAD binding domain	miR528-5p	UGGAAGGGGCAUGCAGAGGAG	1382	4	17.4	none	1	fail	fail	0.00206612	fail	1
Bradi1g07960.2	PF07059	Protein of unknown function (DUF1336)	miR172a-5p	GCAGCACCACCAAGAUUCACA	3717	4.5	18.96	none	1	fail	fail	0.00363636	fail	1
Bradi1g07980.1	PF12204	Domain of unknown function (DUF3598)	miR7751-5p	AUCUUCCUCGUGGACAAGCGGUAG	473	5	17.06	none	1	fail	fail	0.00229358	fail	1
Bradi1g07980.1	PF12204	Domain of unknown function (DUF3598)	miR5174e-3p.1/miR5174b-3p	CAACCUUUAUGGAACGGAGGG	1093	5	15.816	none	1	fail	fail	0.00133156	fail	1
Bradi1g07980.1	PF12204	Domain of unknown function (DUF3598)	miR169a-3p	GGCGAGUUGUUCUUGGCUACA	1075	5	15.585	none	1	fail	fail	0.00133156	fail	1
Bradi1g08000.1	PF05904	Plant protein of unknown function (DUF863)	miR5163b-5p	CACCCAACUGAAAUAUUUAAA	1887	5	18.353	none	1	fail	fail	0.00112994	fail	1
Bradi1g08000.1	PF05904	Plant protein of unknown function (DUF863)	miR166e-3p	CUCGGACCAGGCUUCAUUCCC	4001	4.5	19.249	none	1	fail	fail	0.00369004	fail	1
Bradi1g08050.2	PF00400	WD domain, G-beta repeat	miR827-3p	UUAGAUGACCAUCAGCAAACA	475	5	22.852	none	1	fail	fail	0.047619	fail	1
Bradi1g08060.1	PF00520	Ion transport protein	miR172a-3p	AGAAUCUUGAUGAUGCUGCAU	1689	4.5	24.244	none	1	fail	fail	0.00253165	fail	1
Bradi1g08060.1	PF00520	Ion transport protein	miR172b	GGAAUCUUGAUGAUGCUGCAU	1689	5	24.244	none	1	fail	fail	0.00253165	fail	1
Bradi1g08120.1	PF00984	UDP-glucose/GDP-mannose dehydrogenase family, central domain	miR7754-5p	AUGUUCUCUCGGCUGAGGAAC	2409	4	22.526	4	24	pass	fail	0.00125576	fail	2
Bradi1g08190.1	PF00201	UDP-glucoronosyl and UDP-glucosyl transferase	miR9498	GACCGUCAAGUGGUUGUUGAG	2261	5	21.895	none	1	fail	fail	0.00205761	fail	1
Bradi1g08240.1	PF08263	Leucine rich repeat N-terminal domain	miR160e-5p	UGCCUGGCUCCCUGAAUGCCA	3666	4.5	20.678	none	1	fail	fail	0.0030581	fail	1
Bradi1g08270.4	PF03031	NLI interacting factor-like phosphatase	miR160b-3p/miR160c-3p	GCGUGCAAGGAGCCAAGCAUG	1105	4.5	24.99	none	1	fail	fail	0.00258398	fail	1
Bradi1g08270.4	PF03031	NLI interacting factor-like phosphatase	miR7725b-3p.1	UGAAAACCAUAUUCCUAGCUC	1866	4	17.042	none	1	fail	fail	0.00769231	fail	1
Bradi1g08270.4	PF03031	NLI interacting factor-like phosphatase	miR395d-5p	UGGGGUUCCCUCCAAACACUUCA	714	5	15.942	none	1	fail	fail	0.00769231	fail	1
Bradi1g08301.1	PF00153	Mitochondrial carrier protein	miR160e-3p	GCAUUGAGGGAGUCAUGCAGG	3028	5	22.757	none	1	fail	fail	0.0037037	fail	1
Bradi1g08320.2	PF00173	Cytochrome b5-like Heme/Steroid binding domain	miR167c-3p	GAUCAUGCUGUGCAGUUUCAUC	228	4.5	18.673	none	1	fail	fail	0.0185185	fail	1
Bradi1g08350.1			miR7734-3p	UUAACCUAGUCACAUUCAACG	1922	4.5	23.449	none	1	fail	fail	0.00311526	fail	1
Bradi1g08470.1	PF00569	Zinc finger, ZZ type	miR7764-5p	CAUAACCUAGAUCUGUAUCA	2309	4.5	18.292	none	1	fail	fail	0.00190476	fail	1
Bradi1g08470.1	PF00569	Zinc finger, ZZ type	miR7725b-3p.1	UGAAAACCAUAUUCCUAGCUC	257	4	24.989	none	1	fail	fail	0.000799361	fail	1
Bradi1g08480.1	PF08450	SMP-30/Gluconolaconase/LRE-like region	miR2275c	UUUGGUUUCCUCCAAUAUCUCA	1328	4	24.776	none	1	fail	fail	0.00117233	fail	1
Bradi1g08480.1	PF08450	SMP-30/Gluconolaconase/LRE-like region	miR2275a	UUUGGUUUCCUCCAAUGUCUCA	1328	4.5	24.776	none	1	fail	fail	0.00117233	fail	1
Bradi1g08540.1	PF00069	Protein kinase domain	miR7776-3p.1	AAAGAUAUCAGAGGGCAACG	2748	4	22.15	none	1	fail	fail	0.00877193	fail	1
Bradi1g08620.1	PF02256	Iron hydrogenase small subunit	miR827-3p	UUAGAUGACCAUCAGCAAACA	1863	5	19.132	none	3	fail	fail	0.0252101	fail	1
Bradi1g08710.3	PF02736	Myosin N-terminal SH3-like domain	miR7757-5p.1	CACAAAACCUUCAGCUACCCA	5180	4	16.532	none	2	fail	fail	0.0555556	fail	1
Bradi1g08710.3	PF02736	Myosin N-terminal SH3-like domain	miR395f-5p	GUUCCCUUCAAACACUUUACG	5369	4.5	14.782	none	1	fail	fail	0.0133333	fail	1
Bradi1g08718.1	PF13326	Photosystem II Pbs27	miR5176-3p	UGUGAUGAUGUGGCAUAGAAU	951	4.5	12.82	none	1	fail	fail	0.00162075	fail	1
Bradi1g08727.1	PF16135	0	miR5181c-3p	ACUUCUUAUGGAUUGUAGGGA	1764	3.5	13.379	none	1	fail	fail	0.00170648	fail	1
Bradi1g08727.1	PF16135	0	miR7776-3p.2	UUGAUAAUGGGUUGAAUGCGC	4846	4.5	11.164	none	1	fail	fail	0.00384615	fail	1
Bradi1g08760.5	PF01987	Mitochondrial biogenesis AIM24	miR159a-3p	CUUGGAUUGAAGGGAGCUCU	376	4.5	15.919	none	3	fail	fail	0.00662252	fail	1
Bradi1g08760.5	PF01987	Mitochondrial biogenesis AIM24	miR319a	UGAGGGAGCUUUCUUCUGUCC	1053	5	12.889	none	3	fail	fail	0.00662252	fail	1
Bradi1g08760.5	PF01987	Mitochondrial biogenesis AIM24	miR164f	UGGAGAAGAAGGGCACAUGCA	126	none	none	4	1	fail	fail	0.00392157	fail	1
Bradi1g08780.1	PF12776	Myb/SANT-like DNA-binding domain	miR396d-5p/miR396c-5p	UUCCACAGCUUUCUUGAACUG	1535	4.5	14.517	none	1	fail	fail	0.00526316	fail	1
Bradi1g08780.1	PF12776	Myb/SANT-like DNA-binding domain	miR396e-5p	UUCCACAGCUUUCUUGAACUU	1535	3.5	14.517	none	1	fail	fail	0.00526316	fail	1
Bradi1g08840.3	PF01535	PPR repeat	miR9497	UUUCUGAAUACAUGGUGUAUC	1845	5	18.924	none	1	fail	fail	0.00595238	fail	1
Bradi1g08930.1	PF12481	Aluminium induced protein	miR167d-3p	AGAUCAUGUUGCAGCUUCAC	385	4	15.988	none	12	pass	fail	0.00564175	fail	2
Bradi1g08930.1	PF12481	Aluminium induced protein	miR166h-5p	GGUUUGUUGUCUGGCUCGGGG	402	5	13.266	none	4	fail	fail	0.00225352	fail	1
Bradi1g08930.1	PF12481	Aluminium induced protein	miR171a	UGAUUGAGCCGCGCCAAUAUC	109	4.5	19.729	none	1	fail	fail	0.000870322	fail	1
Bradi1g09030.1	PF14306	PUA-like domain	miR395p-3p	UGAAGUGUUUGGAGGAACUC	624	0.5	22.97	1	243	pass	pass	0.139016	fail	3
Bradi1g09030.1	PF14306	PUA-like domain	miR395c-3p/miR395e-3p/miR395f-3p/miR395g-3p/miR395h-3p/miR395j-3p/miR395k-3p/miR395l-3p/miR395n-3p/miR395o-3p/miR395abmq	UGAAGUGUUUGGGGGAACUC	624	1	22.97	2	243	pass	pass	0.139016	fail	3
Bradi1g09080.1	PF01535	PPR repeat	miR167c-3p	GAUCAUGCUGUGCAGUUUCAUC	2058	4.5	13.799	none	1	fail	fail	0.00980392	fail	1
Bradi1g09100.2	PF04810	Sec23/Sec24 zinc finger	miR1432	UUCAGGAGAGAUGACACCGACA	2164	4	16.792	4	1	fail	fail	0.00254453	fail	1
Bradi1g09110.2	PF13176	Tetratricopeptide repeat	miR5181c-3p	ACUUCUUAUGGAUUGUAGGGA	1148	4	13.974	none	2	fail	fail	0.0077821	fail	1
Bradi1g09110.2	PF13176	Tetratricopeptide repeat	miR7757-5p.1	CACAAAACCUUCAGCUACCCA	1301	5	24.777	none	2	fail	fail	0.00227015	fail	1
Bradi1g09120.3	PF01544	CorA-like Mg2+ transporter protein	miR7725b-5p.2	AUGCUCCACCUCAUAUUUGAC	1500	4.5	13.328	none	1	fail	fail	0.0037037	fail	1
Bradi1g09120.3	PF01544	CorA-like Mg2+ transporter protein	miR9481b	UCAGUCGGAUUUCUCACCUUC	904	5	17.995	none	1	fail	fail	0.0030303	fail	1
Bradi1g09300.3	PF00464	Serine hydroxymethyltransferase	miR530a/miR530b	UGCAUUUGCACCUGCACCUAC	784	4.5	17.127	none	7	fail	fail	0.000855223	fail	1
Bradi1g09350.3	PF00294	pfkB family carbohydrate kinase	miR164b/miR164a-5p/miR164e	UGGAGAAGCAGGGCACGUGCA	1871	5	23.725	none	1	fail	fail	0.00581395	fail	1
Bradi1g09460.1	PF00759	Glycosyl hydrolase family 9	miR160b-3p/miR160c-3p	GCGUGCAAGGAGCCAAGCAUG	1644	4.5	16.2	none	9	fail	fail	0.00230533	fail	1
Bradi1g09507.1	PF01918	Alba	miR7777-5p.2	UCUGACAAACACCAUCGCAAC	1372	4	19.962	none	1	fail	fail	0.00353357	fail	1
Bradi1g09537.2	PF00483	Nucleotidyl transferase	miR319a	UGAGGGAGCUUUCUUCUGUCC	1938	4.5	20.3	none	1	fail	fail	0.000564334	fail	1
Bradi1g09600.1			miR9487	CCUUGUUCGAUUGCAAGAUGA	1207	4.5	16.998	none	1	fail	fail	0.025641	fail	1
Bradi1g09633.1			miR171a	UGAUUGAGCCGCGCCAAUAUC	163	none	none	3.5	5	fail	fail	0.0641026	fail	1
Bradi1g09633.1			miR171c-3p/miR171d-3p/miR171be	UGAUUGAGCCGUGCCAAUAUC	163	none	none	1.5	5	fail	fail	0.0641026	fail	1
Bradi1g09637.1	PF00188	Cysteine-rich secretory protein family	miR7776-3p.1	AAAGAUAUCAGAGGGCAACG	1154	4.5	12.736	none	1	fail	fail	0.00492611	fail	1
Bradi1g09710.1	PF02401	LytB protein	miR167e-3p	AGGUCAUGCUGGAGUUUCAUC	1257	4	23.793	none	6	fail	fail	0.00183262	fail	1
Bradi1g09750.2	PF07974	EGF-like domain	miR5181c-3p	ACUUCUUAUGGAUUGUAGGGA	1898	5	24.072	none	1	fail	fail	0.000789266	fail	1
Bradi1g09750.2	PF07974	EGF-like domain	miR7717c-5p	UUGCUAUUUCUUGGGCGACUGAGA	3382	5	21.918	none	1	fail	fail	0.000789266	fail	1
Bradi1g09780.1			miR1127	AACUACUCCCUCCGUCCGAUA	1425	none	none	4	2	fail	fail	0.0128205	fail	1
Bradi1g09780.1			miR5175a	AAGAAUUUAGGAACGGAGGGA	1329	2	12.86	3.5	1	fail	fail	0.0106383	fail	1
Bradi1g09780.1			miR7729a-3p/miR7729b-3p	AGCAAUGGUGGUGGUUUGGAGGAG	415	5	23.197	none	1	fail	fail	0.0035461	fail	1
Bradi1g09780.1			miR9494	UUCAUCACCUUCGUCUCCGUC	520	4	24.748	none	1	fail	fail	0.0060241	fail	1
Bradi1g09800.1	PF02485	Core-2/I-Branching enzyme	miR7776-3p.2	UUGAUAAUGGGUUGAAUGCGC	2051	5	18.512	none	1	fail	fail	0.00176367	fail	1
Bradi1g09810.2	PF00690	Cation transporter/ATPase, N-terminus	miR7741-3p.1	AGAUCUUCCAUGAGUAAAAAU	3375	3.5	18.959	none	1	fail	fail	0.00226757	fail	1
Bradi1g09810.2	PF00690	Cation transporter/ATPase, N-terminus	miR7755-5p	AUUCCACACUGUAAAUUGAAU	3417	5	13.723	none	2	fail	fail	0.00487805	fail	1
Bradi1g09840.1	PF12695	Alpha/beta hydrolase family	miR160b-3p/miR160c-3p	GCGUGCAAGGAGCCAAGCAUG	1669	5	16.129	none	1	fail	fail	0.00395257	fail	1
Bradi1g09847.1	PF03909	BSD domain	miR398a	UGUGUUCUCAGGUCGCCCCUG	1234	5	18.103	none	1	fail	fail	0.00134048	fail	1
Bradi1g09900.2	PF08880	QLQ	miR396a-5p/miR396b-5p	UCCACAGGCUUUCUUGAACUG	1049	3.5	22.989	3.5	43	pass	pass	0.0865191	fail	3
Bradi1g09900.2	PF08880	QLQ	miR396c-5p/miR396d-5p	UUCCACAGCUUUCUUGAACUG	1050	3	22.915	3.5	2	fail	fail	0.00332779	fail	1
Bradi1g09900.2	PF08880	QLQ	miR396e-5p	UUCCACAGCUUUCUUGAACUU	1050	3	22.915	4	2	fail	fail	0.00332779	fail	1
Bradi1g09917.1	PF00067	Cytochrome P450	miR395p-3p	UGAAGUGUUUGGAGGAACUC	1005	3.5	15.238	none	1	fail	fail	0.0208333	fail	1
Bradi1g09917.1	PF00067	Cytochrome P450	miR395a/miR395b/miR395c-3p/miR395m/miR395e-3p/miR395f-3p/miR395g-3p/miR395h-3p/miR395j-3p/miR395k-3p/miR395l-3p/miR395n-3p/miR395o-3p/miR395q	UGAAGUGUUUGGGGGAACUC	1005	4	15.238	none	1	fail	fail	0.0208333	fail	1
Bradi1g09930.1	PF13911	AhpC/TSA antioxidant enzyme	miR1432	UUCAGGAGAGAUGACACCGACA	532	4.5	17.809	none	5	fail	fail	0.00477099	fail	1
Bradi1g09950.2			miR394	UUGGCAUUCUGUCCACCUCC	576	4.5	17.582	none	1	fail	fail	0.00900901	fail	1
Bradi1g10000.1	PF00226	DnaJ domain	miR5176-3p	UGUGAUGAUGUGGCAUAGAAU	829	4.5	21.029	none	1	fail	fail	0.00465116	fail	1
Bradi1g10000.1	PF00226	DnaJ domain	miR396e-5p	UUCCACAGCUUUCUUGAACUU	978	5	13.938	none	1	fail	fail	0.00238663	fail	1
Bradi1g10058.1	PF11793	FANCL C-terminal domain	miR5176-3p	UGUGAUGAUGUGGCAUAGAAU	569	4	19.396	none	1	fail	fail	0.011236	fail	1
Bradi1g10090.6	PF03151	Triose-phosphate Transporter family	miR5174a	CUCCGUUCCAUAAAGAUUGGC	2205	none	none	3	1	fail	fail	0.015625	fail	1
Bradi1g10090.6	PF03151	Triose-phosphate Transporter family	miR5181b	UCCGAUCCAUAAUAAGUGUCG	2204	none	none	4	2	fail	fail	0.03125	fail	1
Bradi1g10110.1	PF01925	Sulfite exporter TauE/SafE	miR5167a-3p	CCAAUGACACCCAUAGUGGAA	1727	4	20.22	none	1	fail	fail	0.000254453	fail	1
Bradi1g10110.1	PF01925	Sulfite exporter TauE/SafE	miR5181e	CGACACUUACUGUGGCUCGGA	1264	4.5	22.874	none	1	fail	fail	0.000645161	fail	1
Bradi1g10120.4			miR5169a/miR5169b	UUUGACCAAGUUUGUAGAACA	3484	5	16.714	none	1	fail	fail	0.000840336	fail	1
Bradi1g10140.1	PF05770	Inositol 1, 3, 4-trisphosphate 5/6-kinase	miR159a-3p	CUUGGAUUGAAGGGAGCUCU	330	3.5	20.93	none	5	fail	fail	0.0153374	fail	1
Bradi1g10140.1	PF05770	Inositol 1, 3, 4-trisphosphate 5/6-kinase	miR7740-5p	UUUGAACAACCUCGGUCUCAU	1035	5	21.099	none	1	fail	fail	0.00111982	fail	1
Bradi1g10140.1	PF05770	Inositol 1, 3, 4-trisphosphate 5/6-kinase	miR159b-3p.1	UUUGGAUUGAAGGGAGCUCUG	330	5	20.93	none	5	fail	fail	0.0153374	fail	1
Bradi1g10290.1			miR7722-3p	GAAGGGUAUCGGGAUGAGAGG	1160	5	19.38	none	1	fail	pass	0.0217391	fail	2
Bradi1g10290.1			miR5182	UGAUGAUCUUGGAACACGUGC	1123	4.5	22.433	none	1	fail	fail	0.00735294	fail	1
Bradi1g10310.1			miR5167b-5p	UCUAGUUAAGGUAAUUUAACU	766	5	18.26	none	1	fail	fail	0.0015748	fail	1
Bradi1g10330.1	PF03514	GRAS domain family	miR5167b-5p	UCUAGUUAAGGUAAUUUAACU	1875	4.5	17.756	none	1	fail	fail	0.00454546	fail	1
Bradi1g10430.1	PF13469	Sulfotransferase family	miR7768a-3p/miR7768b-3p	CGGCGCCGUCCUCGACCGGGAG	500	4	22.255	none	1	fail	fail	0.00271739	fail	1
Bradi1g10447.2	PF12348	CLASP N terminal	miR5165-3p	CCUACCUUGAGCCAAAGAUAU	5552	5	20.606	none	1	fail	fail	0.00166113	fail	1
Bradi1g10490.1	PF00854	POT family	miR5176-5p	UAUGCCAUGUCGUCACAUAUC	670	4.5	17.802	none	1	fail	fail	0.000868056	fail	1
Bradi1g10520.1	PF00360	Phytochrome region	miR5165-5p	AUCUUGGGCUCUAGGUAGGUU	3552	5	18.218	none	1	fail	fail	0.003003	fail	1
Bradi1g10540.1	PF12695	Alpha/beta hydrolase family	miR5174f	CCUCCGUUUCAUAAAGGUUGG	1954	1	21.076	1.5	1	fail	fail	0.000758725	fail	1
Bradi1g10540.1	PF12695	Alpha/beta hydrolase family	miR5174b-5p/miR5174e-5p.1	CCUCUGUUCCAUAAAGAUUGG	1954	0.5	21.076	1	1	fail	fail	0.000758725	fail	1
Bradi1g10540.1	PF12695	Alpha/beta hydrolase family	miR5174a	CUCCGUUCCAUAAAGAUUGGC	1953	1	21.392	1	2	fail	fail	0.00298507	fail	1
Bradi1g10540.1	PF12695	Alpha/beta hydrolase family	miR5174e-5p.2	UACUCCCUCUGUUCCAUAAAG	1959	2	24.863	3	1	fail	fail	0.000852515	fail	1
Bradi1g10540.1	PF12695	Alpha/beta hydrolase family	miR5174c-5p	UCCCUCCGUUCUAUGAAGAUUGGC	1956	2	24.591	2.5	1	fail	fail	0.000852515	fail	1
Bradi1g10540.1	PF12695	Alpha/beta hydrolase family	miR5174d-5p	UCCCUCCGUUUCAUAAAGAUUGGC	1956	1.5	24.591	2	1	fail	fail	0.000852515	fail	1
Bradi1g10550.1	PF02734	DAK2 domain	miR7769-5p	CCGUCAGUGCCAACAUGCCAG	1308	4.5	16.48	none	2	fail	fail	0.00913242	fail	1
Bradi1g10550.1	PF02734	DAK2 domain	miR7777-5p.2	UCUGACAAACACCAUCGCAAC	694	5	16.224	none	1	fail	fail	0.00176056	fail	1
Bradi1g10550.1	PF02734	DAK2 domain	miR7777-3p.2	UGAGAUGGUGUCUGUUGAAGG	1026	5	16.04	none	1	fail	fail	0.00518135	fail	1
Bradi1g10550.1	PF02734	DAK2 domain	miR396d-5p/miR396c-5p	UUCCACAGCUUUCUUGAACUG	2235	4.5	20.902	none	5	fail	fail	0.022831	fail	1
Bradi1g10590.1	PF04442	Cytochrome c oxidase assembly protein CtaG/Cox11	miR5063	UCCACUGGAAAAGGCUUUUGCU	767	5	23.513	none	1	fail	fail	0.00452489	fail	1
Bradi1g10590.1	PF04442	Cytochrome c oxidase assembly protein CtaG/Cox11	miR396d-5p/miR396c-5p	UUCCACAGCUUUCUUGAACUG	977	4	14.604	none	1	fail	fail	0.00847458	fail	1
Bradi1g10590.1	PF04442	Cytochrome c oxidase assembly protein CtaG/Cox11	miR396e-5p	UUCCACAGCUUUCUUGAACUU	977	4.5	14.604	none	1	fail	fail	0.00847458	fail	1
Bradi1g10640.1	PF05542	Protein of unknown function (DUF760)	miR169j-3p	UGGUCAAGCCUUCCUGACUAGG	1181	4.5	24.623	none	1	fail	fail	0.000489237	fail	1
Bradi1g10697.1	PF00637	Region in Clathrin and VPS	miR5069	UAGGUUAUUGAUUUGACCAAC	579	3.5	20.79	none	1	fail	fail	0.0019685	fail	1
Bradi1g10697.1	PF00637	Region in Clathrin and VPS	miR5063	UCCACUGGAAAAGGCUUUUGCU	2490	4	21.261	none	1	fail	fail	0.0017094	fail	1
Bradi1g10710.1	PF05346	Eukaryotic membrane protein family	miR7784a-5p/miR7784b-5p	GUACAUGAACUUAUAAGACGAGUA	1746	5	15.37	none	1	fail	fail	0.00787402	fail	1
Bradi1g10720.1	PF03029	Conserved hypothetical ATP binding protein	miR9482	CCUUUGGGGAAGAAGGGAAAC	41	4	13.632	none	1	fail	fail	0.00110375	fail	1
Bradi1g10720.1	PF03029	Conserved hypothetical ATP binding protein	miR396d-3p/miR396c-3p	GUUCAAUAAAGCUGUGGGAAA	652	5	11.307	none	1	fail	fail	0.00182482	fail	1
Bradi1g10780.2	PF00885	6,7-dimethyl-8-ribityllumazine synthase	miR171c-3p/miR171b/miR171d-3p/miR171e	UGAUUGAGCCGUGCCAAUAUC	669	4.5	18.654	none	5	fail	fail	0.00869565	fail	1
Bradi1g10810.1	PF04696	pinin/SDK/memA/ protein conserved region	miR5064	CGAAUUUGUCCAUAGCAUCAG	327	5	21.186	none	1	fail	fail	0.00126422	fail	1
Bradi1g10880.1	PF03463	eRF1 domain 1	miR166g-5p	UCUGGUUCAAGGUCUCCACAU	1999	4.5	20.955	none	6	fail	fail	0.0147783	fail	1
Bradi1g10880.1	PF03463	eRF1 domain 1	miR395a/miR395b/miR395c-3p/miR395m/miR395e-3p/miR395f-3p/miR395g-3p/miR395h-3p/miR395j-3p/miR395k-3p/miR395l-3p/miR395n-3p/miR395o-3p/miR395q	UGAAGUGUUUGGGGGAACUC	560	5	19.961	none	1	fail	fail	0.000948767	fail	1
Bradi1g10891.1	PF00232	Glycosyl hydrolase family 1	miR160b-3p/miR160c-3p	GCGUGCAAGGAGCCAAGCAUG	600	5	23.74	none	1	fail	fail	0.0212766	fail	1
Bradi1g10900.1	PF03463	eRF1 domain 1	miR395a/miR395b/miR395c-3p/miR395m/miR395e-3p/miR395f-3p/miR395g-3p/miR395h-3p/miR395j-3p/miR395k-3p/miR395l-3p/miR395n-3p/miR395o-3p/miR395q	UGAAGUGUUUGGGGGAACUC	267	5	19.961	none	1	fail	fail	0.00149701	fail	1
Bradi1g10917.2	PF00232	Glycosyl hydrolase family 1	miR160b-3p/miR160c-3p	GCGUGCAAGGAGCCAAGCAUG	909	5	21.231	none	1	fail	fail	0.0111111	fail	1
Bradi1g10940.1	PF00232	Glycosyl hydrolase family 1	miR5056	AGGAAGAACCGGUAAUAAGCA	2062	4.5	13.581	none	1	fail	fail	0.00088574	fail	1
Bradi1g10960.1			miR7741-3p.1	AGAUCUUCCAUGAGUAAAAAU	2241	5	17.15	none	1	fail	fail	0.00221239	fail	1
Bradi1g10960.1			miR5185m-3p	UUUGAAAAUUGAACUAGAAGC	606	4	20.709	none	1	fail	fail	0.000904159	fail	1
Bradi1g10970.1	PF14531	Kinase-like	miR5201-3p	AGGGCGAGGCAAAUGAUCAAA	2092	5	15.914	none	1	fail	fail	0.0111111	fail	1
Bradi1g10970.1	PF14531	Kinase-like	miR397b-3p	CUUCGACCCUGCACCCAAUCA	1160	4	18.377	none	1	fail	fail	0.000688705	fail	1
Bradi1g11020.1	PF07714	Protein tyrosine kinase	miR529-5p	AGAAGAGAGAGAGUACAGCCU	4169	4.5	11.528	none	2	fail	fail	0.0140845	fail	1
Bradi1g11020.1	PF07714	Protein tyrosine kinase	miR7763-3p	AUUCCCGUACGUCAAGAUUGC	4021	4.5	23.973	none	1	fail	fail	0.00221239	fail	1
Bradi1g11040.3	PF02493	MORN repeat	miR167d-3p	AGAUCAUGUUGCAGCUUCAC	2469	4	13.44	none	3	fail	fail	0.0215827	fail	1
Bradi1g11040.3	PF02493	MORN repeat	miR9498	GACCGUCAAGUGGUUGUUGAG	3443	4.5	23.088	none	1	fail	fail	0.00411523	fail	1
Bradi1g11070.2	PF13920	Zinc finger, C3HC4 type (RING finger)	miR5167a-3p	CCAAUGACACCCAUAGUGGAA	575	4.5	22.258	none	1	fail	fail	0.00277008	fail	1
Bradi1g11070.2	PF13920	Zinc finger, C3HC4 type (RING finger)	miR172b	GGAAUCUUGAUGAUGCUGCAU	1350	5	13.255	none	1	fail	fail	0.00277008	fail	1
Bradi1g11160.1	PF00254	FKBP-type peptidyl-prolyl cis-trans isomerase	miR7769-5p	CCGUCAGUGCCAACAUGCCAG	1006	5	21.132	none	1	fail	fail	0.00121212	fail	1
Bradi1g11171.1	PF02297	Cytochrome oxidase c subunit VIb	miR393a/miR393b-5p	UCCAAAGGGAUCGCAUUGAUC	612	5	20.094	none	1	fail	fail	0.0138889	fail	1
Bradi1g11187.6	PF04576	Zein-binding	miR159b-5p.2	AAGGUCUGUCAGAAGGGUGAUAC	2368	5	24.069	none	1	fail	fail	0.0014556	fail	1
Bradi1g11187.6	PF04576	Zein-binding	miR7777-3p.2	UGAGAUGGUGUCUGUUGAAGG	3411	4.5	17.743	none	1	fail	fail	0.00118765	fail	1
Bradi1g11200.1	PF04504	Protein of unknown function, DUF573	miR9496	CUGGUUGGGCUUAGAUGGGUCC	154	4.5	9.467	none	1	fail	fail	0.00182482	fail	1
Bradi1g11210.1	PF00641	Zn-finger in Ran binding protein and others	miR7755-5p	AUUCCACACUGUAAAUUGAAU	2023	4	21.758	none	1	fail	fail	0.00355872	fail	1
Bradi1g11210.1	PF00641	Zn-finger in Ran binding protein and others	miR393b-3p	UCAGUGCAAUCCCUUUGGAAU	1715	5	16.64	none	1	fail	fail	0.00298507	fail	1
Bradi1g11240.1	PF02298	Plastocyanin-like domain	miR528-5p	UGGAAGGGGCAUGCAGAGGAG	222	none	none	4	1	fail	fail	0.00143267	fail	1
Bradi1g11260.1	PF07106	Tat binding protein 1(TBP-1)-interacting protein (TBPIP)	miR7736-5p	UUUACUAUCUGGGAUGUCACA	384	5	20.25	none	1	fail	fail	0.025641	fail	1
Bradi1g11270.1			miR395o-5p	AUUCCCUACAAGCACUUCACA	816	5	22.571	none	1	fail	fail	0.00476191	fail	1
Bradi1g11270.1			miR395d-5p	UGGGGUUCCCUCCAAACACUUCA	820	5	21.509	none	1	fail	fail	0.00166667	fail	1
Bradi1g11300.1	PF08172	CASP C terminal	miR9481b	UCAGUCGGAUUUCUCACCUUC	824	5	12.03	none	1	fail	fail	0.00112233	fail	1
Bradi1g11310.2	PF00643	B-box zinc finger	miR9493	AAGAAUUAUGAAACGAAGGGAGUA	2207	4	10.637	none	1	fail	fail	0.00166945	fail	1
Bradi1g11310.2	PF00643	B-box zinc finger	miR7709-5p	UAAAGUAUGACUAGGCACACG	2505	4.5	11.239	none	1	fail	fail	0.000229043	fail	1
Bradi1g11317.2	PF00454	Phosphatidylinositol 3- and 4-kinase	miR5064	CGAAUUUGUCCAUAGCAUCAG	4923	4.5	21.778	none	1	fail	fail	0.00869565	fail	1
Bradi1g11340.1	PF14531	Kinase-like	miR395d-3p	AAGUGUUUGGGGAACUCUAGG	1233	5	23.526	none	1	fail	fail	0.00346021	fail	1
Bradi1g11340.1	PF14531	Kinase-like	miR167a/miR167b/miR167f	UGAAGCUGCCAGCAUGAUCUA	468	5	21.955	none	1	fail	fail	0.00476191	fail	1
Bradi1g11340.1	PF14531	Kinase-like	miR7741-5p.1	UUUUAAUUGUGGAAGCUCUUG	508	5	24.599	none	1	fail	fail	0.00675676	fail	1
Bradi1g11340.1	PF14531	Kinase-like	miR827-5p	UUUUGUUGGUUGUCAUCUAACC	1686	5	16.433	none	2	fail	fail	0.0645161	fail	1
Bradi1g11350.1	PF00538	linker histone H1 and H5 family	miR5174e-3p.1/miR5174b-3p	CAACCUUUAUGGAACGGAGGG	1347	4.5	11.343	none	1	fail	fail	0.00420168	fail	1
Bradi1g11372.1	PF14111	Domain of unknown function (DUF4283)	miR396a-5p/miR396b-5p	UCCACAGGCUUUCUUGAACUG	671	5	18.315	none	1	fail	fail	0.0119048	fail	1
Bradi1g11380.1	PF07714	Protein tyrosine kinase	miR9486b	UAAGUGAUUAGAGGUUCCAGU	3303	3.5	18.48	none	1	fail	fail	0.00160772	fail	1
Bradi1g11380.1	PF07714	Protein tyrosine kinase	miR1135	UUUCGACAAGUAAUUCCGACCGGA	3391	5	23.124	none	1	fail	fail	0.00134771	fail	1
Bradi1g11390.1	PF10497	Zinc-finger domain of monoamine-oxidase A repressor R1	miR7731-5p	UUCCAAAUUCCUGAGCAAACAUAU	1200	4.5	19.396	none	1	fail	fail	0.00334448	fail	1
Bradi1g11430.1	PF08263	Leucine rich repeat N-terminal domain	miR319b-5p	AGAGCUCUCUUCAGUCCACUC	1947	5	19.647	none	1	fail	fail	0.00308642	fail	1
Bradi1g11430.1	PF08263	Leucine rich repeat N-terminal domain	miR7757-5p.2	CUUCCAUAUCAAAUCAUCUCU	1957	4	21.411	3.5	1	fail	fail	0.00215054	fail	1
Bradi1g11465.1	PF00962	Adenosine/AMP deaminase	miR7763-3p	AUUCCCGUACGUCAAGAUUGC	427	5	19.66	none	1	fail	fail	0.0133333	fail	1
Bradi1g11480.2	PF13812	Pentatricopeptide repeat domain	miR7767-3p	AGGAGCAAGCAGCUUGAAGGU	5362	4.5	18.294	none	1	fail	fail	0.0285714	fail	1
Bradi1g11500.1	PF02212	Dynamin GTPase effector domain	miR9480a/miR9480b	UAUGUGAGGGUGGUAACUGAA	2207	5	10.396	none	1	fail	fail	0.00120048	fail	1
Bradi1g11520.2	PF09326	Domain of unknown function (DUF1982)	miR444a	UUGCUGCCUCAAGCUUGCUGC	1181	5	22.169	none	1	fail	fail	0.000838223	fail	1
Bradi1g11530.2	PF02493	MORN repeat	miR5061	UCUGUUCUGUCCUGCUCGGUA	3607	4.5	20.398	none	1	fail	fail	0.0042735	fail	1
Bradi1g11530.2	PF02493	MORN repeat	miR164f	UGGAGAAGAAGGGCACAUGCA	3655	3.5	14.776	none	1	fail	fail	0.00362319	fail	1
Bradi1g11540.2	PF01590	GAF domain	miR399d	UGCCAAAGGAGAUUUGCCCGG	1156	none	none	4	1	fail	fail	0.00265252	fail	1
Bradi1g11550.2			miR5202	UUACGUGAGUUAAAUCGUCGA	673	5	18.412	none	2	fail	fail	0.0039604	fail	1
Bradi1g11550.2			miR9497	UUUCUGAAUACAUGGUGUAUC	1114	5	16.133	none	20	pass	pass	0.0498753	fail	3
Bradi1g11557.1	PF08576	Eukaryotic protein of unknown function (DUF1764)	miR396a-3p	GUUCAAGAAAGUCCUUGGAAA	658	5	24.647	none	1	fail	fail	0.015625	fail	1
Bradi1g11580.1	PF01151	GNS1/SUR4 family	miR164b/miR164a-5p/miR164e	UGGAGAAGCAGGGCACGUGCA	918	4.5	22.803	none	1	fail	fail	0.0138889	fail	1
Bradi1g11580.1	PF01151	GNS1/SUR4 family	miR164c-5p	UGGAGAAGCAGGGCACGUGCU	918	4.5	22.803	none	1	fail	fail	0.0138889	fail	1
Bradi1g11620.1	PF13419	Haloacid dehalogenase-like hydrolase	miR7767-3p	AGGAGCAAGCAGCUUGAAGGU	1101	4.5	17.247	none	6	fail	fail	0.0014181	fail	1
Bradi1g11680.1	PF01477	PLAT/LH2 domain	miR5181a-5p	UGAUCCAUAAUAAGUGUCAGG	2891	4.5	12.078	none	11	pass	fail	0.00279543	fail	2
Bradi1g11720.1	PF00709	Adenylosuccinate synthetase	miR7754-5p	AUGUUCUCUCGGCUGAGGAAC	1052	4.5	21.084	none	1	fail	fail	0.00131926	fail	1
Bradi1g11720.1	PF00709	Adenylosuccinate synthetase	miR159b-5p.1	GAGCUCCUAUCAUUCCAAUGA	1112	4.5	20.965	none	1	fail	fail	0.000607165	fail	1
Bradi1g11760.1	PF00642	Zinc finger C-x8-C-x5-C-x3-H type (and similar)	miR7753-3p	UGAGCAAGGGAGAAGACAUGG	1316	4.5	20.514	none	1	fail	fail	0.00346021	fail	1
Bradi1g11800.5	PF02045	CCAAT-binding transcription factor (CBF-B/NF-YA) subunit B	miR169a-5p	CAGCCAAGGAUGACUUGCCGA	1447	4.5	16.524	4	46	pass	pass	0.142857	fail	3
Bradi1g11800.5	PF02045	CCAAT-binding transcription factor (CBF-B/NF-YA) subunit B	miR169c-5p/miR169f	CAGCCAAGGAUGACUUGCCGG	1447	3.5	16.524	4	46	pass	pass	0.142857	fail	3
Bradi1g11800.5	PF02045	CCAAT-binding transcription factor (CBF-B/NF-YA) subunit B	miR169i	CCAGCCAAGAAUGGCUUGCCUA	1448	5	15.915	none	1	fail	fail	0.00191205	fail	1
Bradi1g11800.5	PF02045	CCAAT-binding transcription factor (CBF-B/NF-YA) subunit B	miR169d	UAGCCAAGAAUGACUUGCCUA	1447	3	16.524	3	46	pass	pass	0.142857	fail	3
Bradi1g11800.5	PF02045	CCAAT-binding transcription factor (CBF-B/NF-YA) subunit B	miR169l	UAGCCAAGGAUGAAUUGCCGG	1447	2.5	16.524	3	46	pass	pass	0.142857	fail	3
Bradi1g11800.5	PF02045	CCAAT-binding transcription factor (CBF-B/NF-YA) subunit B	miR169m	UAGCCAAGGAUGACUUGCCG	1447	3.5	16.524	4	46	pass	pass	0.142857	fail	3
Bradi1g11800.5	PF02045	CCAAT-binding transcription factor (CBF-B/NF-YA) subunit B	miR169b	UAGCCAAGGAUGACUUGCCGG	1447	3.5	16.524	4	46	pass	pass	0.142857	fail	3
Bradi1g11800.5	PF02045	CCAAT-binding transcription factor (CBF-B/NF-YA) subunit B	miR169h-5p/miR169n	UAGCCAAGGAUGACUUGCCUA	1447	3.5	16.524	4	46	pass	pass	0.142857	fail	3
Bradi1g11800.5	PF02045	CCAAT-binding transcription factor (CBF-B/NF-YA) subunit B	miR169e-5p/miR169g	UAGCCAAGGAUGACUUGCCUG	1447	2.5	16.524	3	46	pass	pass	0.142857	fail	3
Bradi1g11800.5	PF02045	CCAAT-binding transcription factor (CBF-B/NF-YA) subunit B	miR169k-5p	UAGCCAAGGAUGAUUUGCCUGU	1447	3.5	16.524	4	46	pass	pass	0.142857	fail	3
Bradi1g11800.5	PF02045	CCAAT-binding transcription factor (CBF-B/NF-YA) subunit B	miR169j-5p	UAGCCAGGAAUGGCUUGCCUA	1447	4	16.524	none	46	pass	pass	0.142857	fail	3
Bradi1g11817.3	PF00571	CBS domain	miR167e-3p	AGGUCAUGCUGGAGUUUCAUC	618	4.5	12.732	none	1	fail	fail	0.000952381	fail	1
Bradi1g11830.1	PF00227	Proteasome subunit	miR160e-5p	UGCCUGGCUCCCUGAAUGCCA	291	5	23.718	none	1	fail	fail	0.00176367	fail	1
Bradi1g11830.1	PF00227	Proteasome subunit	miR160f	UGCCUGGCUCCCUGUAUGCC	291	4	23.718	none	1	fail	fail	0.00176367	fail	1
Bradi1g11830.1	PF00227	Proteasome subunit	miR160a-5p/miR160b-5p/miR160c-5p/miR160d-5p	UGCCUGGCUCCCUGUAUGCCA	291	5	23.718	none	1	fail	fail	0.00176367	fail	1
Bradi1g11876.4	PF01336	OB-fold nucleic acid binding domain	miR7764-5p	CAUAACCUAGAUCUGUAUCA	1671	5	21.563	none	1	fail	fail	0.0222222	fail	1
Bradi1g12000.1	PF01762	Galactosyltransferase	miR5199	UGUUCAUACGGUUGAUAGCAC	2653	5	20.716	none	1	fail	fail	0.00220751	fail	1
Bradi1g12010.1	PF06136	Domain of unknown function (DUF966)	miR5181c-3p	ACUUCUUAUGGAUUGUAGGGA	843	4.5	18.237	none	2	fail	pass	0.00455581	fail	2
Bradi1g12040.1	PF07995	Glucose / Sorbosone dehydrogenase	miR5070	AACUAAGUAGGGUCAGAGGGU	2174	5	18.204	none	1	fail	fail	0.0104167	fail	1
Bradi1g12050.1	PF00567	Tudor domain	miR7777-3p.2	UGAGAUGGUGUCUGUUGAAGG	2003	5	13.677	none	1	fail	fail	0.000716846	fail	1
Bradi1g12050.1	PF00567	Tudor domain	miR7741-5p.1	UUUUAAUUGUGGAAGCUCUUG	2500	4	18.038	none	1	fail	fail	0.000981354	fail	1
Bradi1g12190.1	PF00854	POT family	miR7777-3p.2	UGAGAUGGUGUCUGUUGAAGG	742	5	13.275	none	1	fail	fail	0.00121065	fail	1
Bradi1g12216.1			miR396d-5p/miR396c-5p	UUCCACAGCUUUCUUGAACUG	3965	5	15.422	none	1	fail	fail	0.00196078	fail	1
Bradi1g12216.1			miR9483a/miR9483b	UUGAACUGUUUCCUCUGAAGUUCC	6226	5	16.772	none	1	fail	fail	0.00334448	fail	1
Bradi1g12250.1	PF00588	SpoU rRNA Methylase family	miR7757-3p.2	AGAUAACUUGAUAUGUAAGUG	1095	5	14.956	none	2	fail	fail	0.047619	fail	1
Bradi1g12290.2	PF09258	Glycosyl transferase family 64 domain	miR395a/miR395b/miR395c-3p/miR395m/miR395e-3p/miR395f-3p/miR395g-3p/miR395h-3p/miR395j-3p/miR395k-3p/miR395l-3p/miR395n-3p/miR395o-3p/miR395q	UGAAGUGUUUGGGGGAACUC	1223	4.5	24.248	none	1	fail	fail	0.00833333	fail	1
Bradi1g12300.1			miR160b-3p/miR160c-3p	GCGUGCAAGGAGCCAAGCAUG	832	4	16.746	none	1	fail	fail	0.00343643	fail	1
Bradi1g12300.1			miR160a-3p	GCGUGCGAGGAGCCAAGCAUG	832	4.5	16.746	none	1	fail	fail	0.00343643	fail	1
Bradi1g12300.1			miR7755-3p	UCAAUUUACGGUGUAGAAUUG	1384	5	23.776	none	1	fail	fail	0.00121065	fail	1
Bradi1g12330.5	PF06200	tify domain	miR9497	UUUCUGAAUACAUGGUGUAUC	1270	5	12.522	none	6	fail	fail	0.0545455	fail	1
Bradi1g12360.1	PF00188	Cysteine-rich secretory protein family	miR5200a-3p/miR5200b-3p	UGUAGAUACUCCCUAAGGCUU	754	5	22.458	none	10	pass	fail	0.00171674	fail	2
Bradi1g12360.1	PF00188	Cysteine-rich secretory protein family	miR5200c	UGUAGAUACUCUCUAAGGCUU	754	5	22.458	none	10	pass	fail	0.00171674	fail	2
Bradi1g12377.2	PF01657	Salt stress response/antifungal	miR9484	UAGUGCAGGGAGAAGUCGGUC	2377	5	13.418	none	1	fail	fail	0.04	fail	1
Bradi1g12470.1	PF01603	Protein phosphatase 2A regulatory B subunit (B56 family)	miR7728-3p	AAAUACACUCAAUUCAAGCAG	2284	5	16.884	none	2	fail	fail	0.0645161	fail	1
Bradi1g12510.3	PF05920	Homeobox KN domain	miR160b-3p/miR160c-3p	GCGUGCAAGGAGCCAAGCAUG	1945	5	11.617	none	1	fail	fail	0.00112994	fail	1
Bradi1g12510.3	PF05920	Homeobox KN domain	miR5069	UAGGUUAUUGAUUUGACCAAC	2811	4.5	12.61	none	1	fail	fail	0.0078125	fail	1
Bradi1g12550.3	PF01964	ThiC family	miR5181d	ACUUAUUAUGGACCGGAGGGA	2959	none	none	3	1	fail	fail	0.000231374	fail	1
Bradi1g12550.3	PF01964	ThiC family	miR5181c-5p	CCUCCGGUCCACAAUAAGUGU	3016	none	none	3	1	fail	fail	0.000255558	fail	1
Bradi1g12550.3	PF01964	ThiC family	miR5174f	CCUCCGUUUCAUAAAGGUUGG	2522	4	17.355	none	2	fail	fail	0.000584795	fail	1
Bradi1g12550.3	PF01964	ThiC family	miR5181a-3p	CGGCACUUAUUAUGGAUCAGA	2963	none	none	4	1	fail	fail	0.000200965	fail	1
Bradi1g12550.3	PF01964	ThiC family	miR166h-3p	UCGGACCAGGCUUCAAUCCCU	1340	4.5	15.56	none	16	pass	fail	0.00287873	fail	2
Bradi1g12550.3	PF01964	ThiC family	miR7777-5p.2	UCUGACAAACACCAUCGCAAC	6549	5	12.324	none	1	fail	fail	0.000224467	fail	1
Bradi1g12580.1	PF05678	VQ motif	miR9482	CCUUUGGGGAAGAAGGGAAAC	548	5	12.725	none	1	fail	fail	0.0045045	fail	1
Bradi1g12630.1			miR160d-3p	GCGUGCACGGAGCCAAGCAUA	401	4	24.451	none	1	fail	fail	0.010989	fail	1
Bradi1g12650.1	PF08880	QLQ	miR396a-5p/miR396b-5p	UCCACAGGCUUUCUUGAACUG	780	2	15.374	1.5	264	pass	pass	0.664987	pass	4
Bradi1g12650.1	PF08880	QLQ	miR396c-5p/miR396d-5p	UUCCACAGCUUUCUUGAACUG	781	3	14.731	3.5	2	fail	fail	0.00854701	fail	1
Bradi1g12650.1	PF08880	QLQ	miR396e-5p	UUCCACAGCUUUCUUGAACUU	781	3	14.731	4	2	fail	fail	0.00854701	fail	1
Bradi1g12705.1			miR398a	UGUGUUCUCAGGUCGCCCCUG	1229	2.5	20.266	4	1	fail	fail	0.00105932	fail	1
Bradi1g12710.1	PF02018	Carbohydrate binding domain	miR169a-3p	GGCGAGUUGUUCUUGGCUACA	2334	4	21.182	none	1	fail	fail	0.00173611	fail	1
Bradi1g12740.1			miR2275b	UUCAGUUUCUUCUAAUAUCUCA	1833	5	17.525	none	1	fail	fail	0.00285714	fail	1
Bradi1g12750.1	PF02887	Pyruvate kinase, alpha/beta domain	miR9480a/miR9480b	UAUGUGAGGGUGGUAACUGAA	1791	5	20.255	none	1	fail	fail	0.0185185	fail	1
Bradi1g12750.1	PF02887	Pyruvate kinase, alpha/beta domain	miR5067	UCAGCGACAACUAAUAUGGAU	1879	3.5	22.387	4	1	fail	fail	0.00408163	fail	1
Bradi1g12837.1			miR9494	UUCAUCACCUUCGUCUCCGUC	834	3	3.275	4	1	fail	fail	0.00552486	fail	1
Bradi1g12837.1			miR827-5p	UUUUGUUGGUUGUCAUCUAACC	1114	4.5	15.673	none	1	fail	fail	0.015873	fail	1
Bradi1g12850.1			miR7776-5p.2	ACAUUCAACUCAUUAUUAAUG	1357	4.5	11.822	none	1	fail	fail	0.030303	fail	1
Bradi1g12875.1			miR7767-3p	AGGAGCAAGCAGCUUGAAGGU	660	5	19.35	none	1	fail	fail	0.0208333	fail	1
Bradi1g12875.1			miR7785-3p	UUUCUUCUGUGAGCCUGACUGAGC	481	5	19.647	none	1	fail	fail	0.0103093	fail	1
Bradi1g12910.1	PF00169	PH domain	miR396a-3p	GUUCAAGAAAGUCCUUGGAAA	1736	4.5	15.999	none	1	fail	fail	0.00252525	fail	1
Bradi1g12920.2	PF12783	Guanine nucleotide exchange factor in Golgi transport N-terminal	miR5201-5p	UGAUCAUUUGCCCCGUCUUGU	1894	4.5	21.776	none	1	fail	fail	0.0023753	fail	1
Bradi1g12940.1			miR395d-3p	AAGUGUUUGGGGAACUCUAGG	918	5	17.811	none	1	fail	fail	0.0026738	fail	1
Bradi1g12960.5	PF04570	Protein of unknown function (DUF581)	miR169d	UAGCCAAGAAUGACUUGCCUA	1657	5	16.446	none	1	fail	fail	0.00166389	fail	1
Bradi1g12960.5	PF04570	Protein of unknown function (DUF581)	miR169g/miR169e-5p	UAGCCAAGGAUGACUUGCCUG	1657	4.5	16.446	none	1	fail	fail	0.00166389	fail	1
Bradi1g13040.1	PF00190	Cupin	miR171d-5p	UGUUGGCUCGACUCACUCAGA	1839	5	23.494	none	1	fail	fail	0.000832639	fail	1
Bradi1g13047.1	PF03372	Endonuclease/Exonuclease/phosphatase family	miR5061	UCUGUUCUGUCCUGCUCGGUA	1093	4.5	11.76	none	1	fail	fail	0.00297619	fail	1
Bradi1g13080.1			miR160a-3p	GCGUGCGAGGAGCCAAGCAUG	1454	5	23.628	none	1	fail	fail	0.00434783	fail	1
Bradi1g13140.1	PF02519	Auxin responsive protein	miR529-5p	AGAAGAGAGAGAGUACAGCCU	704	4.5	12.515	none	1	fail	fail	0.0144928	fail	1
Bradi1g13150.2	PF09746	Tumour-associated protein	miR7742-5p	UCAUUCGCUCAUUCACACAGU	2341	5	20.189	none	3	fail	fail	0.00961539	fail	1
Bradi1g13180.1	PF13696	Zinc knuckle	miR5059	CGGCCUGGGCAGCACCACCA	1697	4	21.087	none	1	fail	fail	0.000943396	fail	1
Bradi1g13290.5	PF08267	Cobalamin-independent synthase, N-terminal domain	miR7734-3p	UUAACCUAGUCACAUUCAACG	2786	5	17.899	none	14	pass	fail	0.0067535	fail	2
Bradi1g13350.2	PF12352	Snare region anchored in the vesicle membrane C-terminus	miR5176-3p	UGUGAUGAUGUGGCAUAGAAU	966	5	16.077	none	1	fail	fail	0.004329	fail	1
Bradi1g13367.2			miR7757-3p.1	GGUAGUUGAAUGUUUUGUUUA	536	5	16.129	none	1	fail	fail	0.00534759	fail	1
Bradi1g13367.2			miR5183	UAUUUGGACAAAUUUGAGUCA	1510	none	none	3	1	fail	fail	0.00406504	fail	1
Bradi1g13367.2			miR5049-5p	UCCUUCCGACCCAUAUUACUUGU	1561	none	none	4	1	fail	fail	0.00120919	fail	1
Bradi1g13420.2	PF13561	Enoyl-(Acyl carrier protein) reductase	miR5185a-5p/miR5185b-5p/miR5185c-5p/miR5185d-5p/miR5185e-5p/miR5185f-5p/miR5185g-5p/miR5185h-5p/miR5185i-5p/miR5185j-5p/miR5185k-5p	UUCUAGUUCAUUUUUCAAAUC	467	4.5	15.782	none	1	fail	fail	0.00303951	fail	1
Bradi1g13440.1	PF13906	C-terminus of AA_permease	miR319a	UGAGGGAGCUUUCUUCUGUCC	789	5	18.696	none	1	fail	fail	0.0125	fail	1
Bradi1g13450.1	PF04153	NOT2 / NOT3 / NOT5 family	miR5058	AACAGUUGAGGGAUGAAAAACA	1644	5	23.811	none	1	fail	fail	0.000545852	fail	1
Bradi1g13450.1	PF04153	NOT2 / NOT3 / NOT5 family	miR5167a-3p	CCAAUGACACCCAUAGUGGAA	2162	5	22.892	none	1	fail	fail	0.00342466	fail	1
Bradi1g13500.2	PF13923	Zinc finger, C3HC4 type (RING finger)	miR167c-5p/miR167d-5p/miR167e-5p/miR167g	UGAAGCUGCCAGCAUGAUCUGA	644	5	19.996	none	1	fail	fail	0.000865801	fail	1
Bradi1g13500.2	PF13923	Zinc finger, C3HC4 type (RING finger)	miR9485	UUAUGACGUGUAGGAGUUGCA	586	5	15.284	none	1	fail	fail	0.00224215	fail	1
Bradi1g13510.1	PF04576	Zein-binding	miR5164	CGCAACUUUGUCUAGAUACGC	2025	3.5	24.107	none	1	fail	fail	0.0042735	fail	1
Bradi1g13510.1	PF04576	Zein-binding	miR169e-3p	GGCAGUCUCCUUGGCUAGC	935	3.5	23.096	none	1	fail	fail	0.00393701	fail	1
Bradi1g13570.3	PF04690	YABBY protein	miR7728-3p	AAAUACACUCAAUUCAAGCAG	919	4	14.123	none	1	fail	fail	0.0121951	fail	1
Bradi1g13630.2	PF14204	Ribosomal L18 C-terminal region	miR319b-5p	AGAGCUCUCUUCAGUCCACUC	733	4.5	21.864	none	26	pass	fail	0.0243674	fail	2
Bradi1g13680.1	PF02045	CCAAT-binding transcription factor (CBF-B/NF-YA) subunit B	miR169a-5p	CAGCCAAGGAUGACUUGCCGA	1686	3.5	24.797	4	265	pass	pass	0.249764	pass	4
Bradi1g13680.1	PF02045	CCAAT-binding transcription factor (CBF-B/NF-YA) subunit B	miR169c-5p/miR169f	CAGCCAAGGAUGACUUGCCGG	1686	4.5	24.797	none	265	pass	pass	0.249764	pass	4
Bradi1g13680.1	PF02045	CCAAT-binding transcription factor (CBF-B/NF-YA) subunit B	miR169i	CCAGCCAAGAAUGGCUUGCCUA	1687	4	20.794	none	10	pass	fail	0.00824402	fail	2
Bradi1g13680.1	PF02045	CCAAT-binding transcription factor (CBF-B/NF-YA) subunit B	miR169d	UAGCCAAGAAUGACUUGCCUA	1686	2	24.797	2	265	pass	pass	0.249764	pass	4
Bradi1g13680.1	PF02045	CCAAT-binding transcription factor (CBF-B/NF-YA) subunit B	miR169l	UAGCCAAGGAUGAAUUGCCGG	1686	4.5	24.797	none	265	pass	pass	0.249764	pass	4
Bradi1g13680.1	PF02045	CCAAT-binding transcription factor (CBF-B/NF-YA) subunit B	miR169m	UAGCCAAGGAUGACUUGCCG	1686	3.5	24.797	4	265	pass	pass	0.249764	pass	4
Bradi1g13680.1	PF02045	CCAAT-binding transcription factor (CBF-B/NF-YA) subunit B	miR169b	UAGCCAAGGAUGACUUGCCGG	1686	4.5	24.797	none	265	pass	pass	0.249764	pass	4
Bradi1g13680.1	PF02045	CCAAT-binding transcription factor (CBF-B/NF-YA) subunit B	miR169h-5p/miR169n	UAGCCAAGGAUGACUUGCCUA	1686	2.5	24.797	3	265	pass	pass	0.249764	pass	4
Bradi1g13680.1	PF02045	CCAAT-binding transcription factor (CBF-B/NF-YA) subunit B	miR169e-5p/miR169g	UAGCCAAGGAUGACUUGCCUG	1686	3	24.797	3.5	265	pass	pass	0.249764	pass	4
Bradi1g13680.1	PF02045	CCAAT-binding transcription factor (CBF-B/NF-YA) subunit B	miR169k-5p	UAGCCAAGGAUGAUUUGCCUGU	1686	2.5	24.797	3	265	pass	pass	0.249764	pass	4
Bradi1g13680.1	PF02045	CCAAT-binding transcription factor (CBF-B/NF-YA) subunit B	miR169j-5p	UAGCCAGGAAUGGCUUGCCUA	1686	3	24.797	4	265	pass	pass	0.249764	pass	4
Bradi1g13690.1	PF01926	50S ribosome-binding GTPase	miR5174a	CUCCGUUCCAUAAAGAUUGGC	381	5	24.639	none	1	fail	fail	0.00657895	fail	1
Bradi1g13720.1	PF04567	RNA polymerase Rpb2, domain 5	miR159b-3p.2	AUCCACCCCUUGCCGACCGCUG	256	4.5	18.209	none	1	fail	fail	0.000673854	fail	1
Bradi1g13720.1	PF04567	RNA polymerase Rpb2, domain 5	miR1139	GAGUAACAUACACUAGUAACA	2622	4	17.64	none	1	fail	fail	0.00145985	fail	1
Bradi1g13720.1	PF04567	RNA polymerase Rpb2, domain 5	miR5063	UCCACUGGAAAAGGCUUUUGCU	1588	4.5	14.179	none	1	fail	fail	0.000883392	fail	1
Bradi1g13770.1	PF01008	Initiation factor 2 subunit family	miR5057	AAAUUUCAAAUCAUUUUGACA	1418	4	15.913	none	1	fail	fail	0.00423729	fail	1
Bradi1g13770.1	PF01008	Initiation factor 2 subunit family	miR7731-5p	UUCCAAAUUCCUGAGCAAACAUAU	1669	5	20.685	none	1	fail	fail	0.00326797	fail	1
Bradi1g13850.1	PF00076	RNA recognition motif. (a.k.a. RRM, RBD, or RNP domain)	miR529-3p	GCUGUACCCUCUCUCUUCUUC	2187	4	15.409	none	11	pass	fail	0.0349206	fail	2
Bradi1g13850.1	PF00076	RNA recognition motif. (a.k.a. RRM, RBD, or RNP domain)	miR7725b-3p.1	UGAAAACCAUAUUCCUAGCUC	1907	none	none	4	6	fail	fail	0.0190476	fail	1
Bradi1g13900.1	PF13906	C-terminus of AA_permease	miR156j	UGACAGAAGAGAGAGAGCAC	532	4	20.446	none	1	fail	fail	0.000327547	fail	1
Bradi1g13900.1	PF13906	C-terminus of AA_permease	miR156a	UGACAGAAGAGAGAGAGCACA	532	5	20.446	none	1	fail	fail	0.000327547	fail	1
Bradi1g13905.1			miR164f	UGGAGAAGAAGGGCACAUGCA	669	4.5	12.792	none	1	fail	fail	0.0243902	fail	1
Bradi1g13910.1	PF00046	Homeobox domain	miR166e-3p	CUCGGACCAGGCUUCAUUCCC	913	3	21.865	3.5	45	pass	fail	0.0162221	fail	2
Bradi1g13910.1	PF00046	Homeobox domain	miR166h-3p	UCGGACCAGGCUUCAAUCCCU	912	4	22.192	2.5	671	pass	pass	0.188854	fail	3
Bradi1g13910.1	PF00046	Homeobox domain	miR166a-3p/miR166b-3p/miR166c-3p/miR166d-3p/miR166i-3p	UCGGACCAGGCUUCAUUCCCC	912	3	22.192	3	671	pass	pass	0.188854	fail	3
Bradi1g13910.1	PF00046	Homeobox domain	miR166j	UCGGACCAGGCUUCAUUCCUU	912	3	22.192	3	671	pass	pass	0.188854	fail	3
Bradi1g13910.1	PF00046	Homeobox domain	miR166f	UCUCGGACCAGGCUUCAUUCC	914	3.5	20.957	none	10	pass	fail	0.008726	fail	2
Bradi1g13910.1	PF00046	Homeobox domain	miR7726a-3p	UGCGAAUCUGUCACCGUUGUCCCC	301	5	24.918	none	1	fail	fail	0.00100503	fail	1
Bradi1g13920.1	PF10241	Uncharacterized conserved protein	miR7719-3p	UAGAAGCAUAUAUGGCGAAGA	913	4.5	12.806	none	1	fail	fail	0.00440529	fail	1
Bradi1g13971.1	PF06943	LSD1 zinc finger	miR7728-5p	UGCUCGGAUUGAGUGUAUUUU	240	2.5	10.957	4	1	fail	fail	0.00204499	fail	1
Bradi1g13980.2	PF00010	Helix-loop-helix DNA-binding domain	miR7722-5p	UCUCCUCCCGGUACCCUUCUU	2314	5	20.378	none	1	fail	fail	0.00130208	fail	1
Bradi1g13980.2	PF00010	Helix-loop-helix DNA-binding domain	miR530a/miR530b	UGCAUUUGCACCUGCACCUAC	1453	5	20.732	none	1	fail	fail	0.0046729	fail	1
Bradi1g13990.1	PF12937	F-box-like	miR164f	UGGAGAAGAAGGGCACAUGCA	1000	4.5	15.803	none	1	fail	fail	0.0333333	fail	1
Bradi1g14020.1	PF00657	GDSL-like Lipase/Acylhydrolase	miR5163b-3p	UAGAUAUUUCAGGUUGUGUGGA	1140	4	16.751	3.5	1	fail	fail	0.005	fail	1
Bradi1g14090.1	PF13178	Protein of unknown function (DUF4005)	miR5060	CGGCUAGCUAGAGACCGCCAA	1756	5	20.092	none	4	fail	fail	0.0161943	fail	1
Bradi1g14127.1	PF03644	Glycosyl hydrolase family 85	miR5176-3p	UGUGAUGAUGUGGCAUAGAAU	2234	4	11.46	none	1	fail	fail	0.00813008	fail	1
Bradi1g14300.4	PF10533	Plant zinc cluster domain	miR395o-5p	AUUCCCUACAAGCACUUCACA	583	4.5	23.165	none	1	fail	fail	0.0131579	fail	1
Bradi1g14300.4	PF10533	Plant zinc cluster domain	miR395n-5p	GUUCCCUGCAAGCACUUCACC	583	4.5	23.165	none	1	fail	fail	0.0131579	fail	1
Bradi1g14340.1	PF01656	CobQ/CobB/MinD/ParA nucleotide binding domain	miR5173-3p	UGCAUCUGUAUAUACGAGAAG	679	4	17.01	none	4	fail	fail	0.0187793	fail	1
Bradi1g14340.1	PF01656	CobQ/CobB/MinD/ParA nucleotide binding domain	miR9497	UUUCUGAAUACAUGGUGUAUC	694	4.5	20.025	none	1	fail	fail	0.00253165	fail	1
Bradi1g14360.5	PF00412	LIM domain	miR160e-3p	GCAUUGAGGGAGUCAUGCAGG	1954	4.5	18.425	none	1	fail	fail	0.000890472	fail	1
Bradi1g14370.1	PF03372	Endonuclease/Exonuclease/phosphatase family	miR166i-5p	GGCAUGUCGUGUGGCCCGAGA	601	5	22.165	none	3	fail	fail	0.0035461	fail	1
Bradi1g14410.1	PF00364	Biotin-requiring enzyme	miR5182	UGAUGAUCUUGGAACACGUGC	259	4.5	12.532	none	1	fail	fail	0.00103199	fail	1
Bradi1g14430.1	PF01485	IBR domain	miR395a/miR395b/miR395c-3p/miR395m/miR395e-3p/miR395f-3p/miR395g-3p/miR395h-3p/miR395j-3p/miR395k-3p/miR395l-3p/miR395n-3p/miR395o-3p/miR395q	UGAAGUGUUUGGGGGAACUC	993	3.5	16.781	none	1	fail	fail	0.00230415	fail	1
Bradi1g14450.1	PF15277	Exocyst complex component SEC3 N-terminal PIP2 binding PH	miR9498	GACCGUCAAGUGGUUGUUGAG	2005	5	12.401	none	1	fail	fail	0.00363636	fail	1
Bradi1g14467.1	PF02365	No apical meristem (NAM) protein	miR169d	UAGCCAAGAAUGACUUGCCUA	1222	4.5	17.056	none	1	fail	fail	0.00609756	fail	1
Bradi1g14467.1	PF02365	No apical meristem (NAM) protein	miR169h-5p/miR169n	UAGCCAAGGAUGACUUGCCUA	1222	5	17.056	none	1	fail	fail	0.00609756	fail	1
Bradi1g14467.1	PF02365	No apical meristem (NAM) protein	miR169g/miR169e-5p	UAGCCAAGGAUGACUUGCCUG	1222	5	17.056	none	1	fail	fail	0.00609756	fail	1
Bradi1g14467.1	PF02365	No apical meristem (NAM) protein	miR169j-5p	UAGCCAGGAAUGGCUUGCCUA	1222	4.5	17.056	none	1	fail	fail	0.00609756	fail	1
Bradi1g14517.1	PF12776	Myb/SANT-like DNA-binding domain	miR9483a/miR9483b	UUGAACUGUUUCCUCUGAAGUUCC	394	5	14.118	none	1	fail	fail	0.0049505	fail	1
Bradi1g14560.11	PF02362	B3 DNA binding domain	miR5184	UUCUAACAUUAUGCACAUCUA	784	5	19.496	none	1	fail	fail	0.00109529	fail	1
Bradi1g14590.3	PF02774	Semialdehyde dehydrogenase, dimerisation domain	miR7748a-5p	AUCCAACAACAAGGGACGUGUUAG	1420	5	19.258	none	1	fail	fail	0.0013089	fail	1
Bradi1g14590.3	PF02774	Semialdehyde dehydrogenase, dimerisation domain	miR7764-5p	CAUAACCUAGAUCUGUAUCA	4316	5	16.994	none	1	fail	fail	0.00101215	fail	1
Bradi1g14630.2	PF00690	Cation transporter/ATPase, N-terminus	miR7741-5p.2	UCUUGAAGUUUCGCAUGCAGU	1566	4.5	22.464	none	1	fail	fail	0.003663	fail	1
Bradi1g14660.1	PF11799	impB/mucB/samB family C-terminal domain	miR395c-5p/miR395k-5p	GUUCCCUGCAAGCACUUCAUG	1383	4.5	18.545	none	1	fail	fail	0.00289855	fail	1
Bradi1g14660.1	PF11799	impB/mucB/samB family C-terminal domain	miR5174e-5p.2	UACUCCCUCUGUUCCAUAAAG	2380	none	none	4	1	fail	fail	0.00289855	fail	1
Bradi1g14710.1	PF00248	Aldo/keto reductase family	miR7741-5p.2	UCUUGAAGUUUCGCAUGCAGU	982	4	19.345	none	1	fail	fail	0.00192308	fail	1
Bradi1g14730.1	PF00079	Serpin (serine protease inhibitor)	miR7777-5p.2	UCUGACAAACACCAUCGCAAC	1242	5	20.517	none	2	fail	fail	0.00313972	fail	1
Bradi1g14745.1			miR394	UUGGCAUUCUGUCCACCUCC	250	5	24.605	none	2	fail	fail	0.0408163	fail	1
Bradi1g14760.5	PF13041	PPR repeat family	miR7776-3p.2	UUGAUAAUGGGUUGAAUGCGC	353	4.5	23.631	none	1	fail	fail	0.00220264	fail	1
Bradi1g14790.1	PF01557	Fumarylacetoacetate (FAA) hydrolase family	miR7776-5p.2	ACAUUCAACUCAUUAUUAAUG	818	5	15.307	none	1	fail	fail	0.00295858	fail	1
Bradi1g14790.1	PF01557	Fumarylacetoacetate (FAA) hydrolase family	miR528-5p	UGGAAGGGGCAUGCAGAGGAG	85	4	11.682	none	1	fail	fail	0.00308642	fail	1
Bradi1g14800.1			miR5183	UAUUUGGACAAAUUUGAGUCA	820	none	none	3	1	fail	pass	0.166667	fail	2
Bradi1g14810.1			miR5174e-3p.1/miR5174b-3p	CAACCUUUAUGGAACGGAGGG	1008	4.5	11.341	none	1	fail	fail	0.00288184	fail	1
Bradi1g14810.1			miR5174e-3p.2	UUUAUGGAACGGAGGGAGUAG	1003	1.5	9.281	3	13	pass	pass	0.188406	fail	3
Bradi1g14820.1	PF02984	Cyclin, C-terminal domain	miR5200a-3p/miR5200b-3p	UGUAGAUACUCCCUAAGGCUU	1267	5	14.681	none	1	fail	fail	0.00591716	fail	1
Bradi1g14830.1	PF05542	Protein of unknown function (DUF760)	miR395o-5p	AUUCCCUACAAGCACUUCACA	1155	4.5	23.345	none	4	fail	fail	0.00843882	fail	1
Bradi1g14855.1			miR2275c	UUUGGUUUCCUCCAAUAUCUCA	632	4.5	12.196	none	1	fail	fail	0.00322581	fail	1
Bradi1g14855.1			miR2275a	UUUGGUUUCCUCCAAUGUCUCA	632	4.5	12.196	none	1	fail	fail	0.00322581	fail	1
Bradi1g14863.1			miR5183	UAUUUGGACAAAUUUGAGUCA	1537	none	none	2	1	fail	fail	0.0285714	fail	1
Bradi1g14877.1			miR5167b-3p	UGUGAAUUGCCUUAACGAGAGC	1918	4	20.816	none	1	fail	fail	0.00518135	fail	1
Bradi1g14940.1	PF00995	Sec1 family	miR7763-5p	AAUCUUGAUGUGCGGGGAUAG	1533	3.5	18.064	none	1	fail	fail	0.00141443	fail	1
Bradi1g14940.1	PF00995	Sec1 family	miR169a-5p	CAGCCAAGGAUGACUUGCCGA	2291	4	19.965	none	1	fail	fail	0.00531915	fail	1
Bradi1g14940.1	PF00995	Sec1 family	miR169c-5p/miR169f	CAGCCAAGGAUGACUUGCCGG	2291	4	19.965	none	1	fail	fail	0.00531915	fail	1
Bradi1g14940.1	PF00995	Sec1 family	miR7777-5p.1	CUUUGGUUGGGUAGAACUACC	2235	3.5	22.315	none	1	fail	fail	0.0017452	fail	1
Bradi1g14940.1	PF00995	Sec1 family	miR169l	UAGCCAAGGAUGAAUUGCCGG	2291	5	19.965	none	1	fail	fail	0.00531915	fail	1
Bradi1g14940.1	PF00995	Sec1 family	miR169m	UAGCCAAGGAUGACUUGCCG	2291	3	19.965	3.5	1	fail	fail	0.00531915	fail	1
Bradi1g14940.1	PF00995	Sec1 family	miR169b	UAGCCAAGGAUGACUUGCCGG	2291	4	19.965	none	1	fail	fail	0.00531915	fail	1
Bradi1g14940.1	PF00995	Sec1 family	miR169h-5p/miR169n	UAGCCAAGGAUGACUUGCCUA	2291	5	19.965	none	1	fail	fail	0.00531915	fail	1
Bradi1g14940.1	PF00995	Sec1 family	miR169e-5p/miR169g	UAGCCAAGGAUGACUUGCCUG	2291	5	19.965	4	1	fail	fail	0.00531915	fail	1
Bradi1g14983.2	PF03009	Glycerophosphoryl diester phosphodiesterase family	miR164c-5p	UGGAGAAGCAGGGCACGUGCU	1432	4.5	18.786	none	1	fail	fail	0.0026738	fail	1
Bradi1g15010.1	PF00294	pfkB family carbohydrate kinase	miR5172-3p	UGAUCUACUAGCUCCUCGGCA	720	4.5	17.978	none	1	fail	fail	0.00649351	fail	1
Bradi1g15030.1	PF00067	Cytochrome P450	miR160b-3p/miR160c-3p	GCGUGCAAGGAGCCAAGCAUG	542	4.5	22.37	none	1	fail	fail	0.00476191	fail	1
Bradi1g15070.1	PF01323	DSBA-like thioredoxin domain	miR7715-5p	UCAAAGAUGGGAUUUCUGAAC	543	4.5	22.436	none	1	fail	fail	0.00137741	fail	1
Bradi1g15090.3	PF13639	Ring finger domain	miR396b-3p	GUUCAAGAAAGCCCAUGGAAA	685	3.5	19.429	none	1	fail	fail	0.00757576	fail	1
Bradi1g15090.3	PF13639	Ring finger domain	miR396a-3p	GUUCAAGAAAGUCCUUGGAAA	685	4.5	19.429	none	1	fail	fail	0.00757576	fail	1
Bradi1g15110.1	PF04147	Nop14-like family	miR172b	GGAAUCUUGAUGAUGCUGCAU	1905	4	15.897	none	1	fail	fail	0.0022173	fail	1
Bradi1g15190.1	PF00067	Cytochrome P450	miR5059	CGGCCUGGGCAGCACCACCA	953	none	none	4	1	fail	fail	0.00193424	fail	1
Bradi1g15190.1	PF00067	Cytochrome P450	miR395e-5p	GUUCUCCUCAAAUCACUUCAGU	1382	5	22.717	none	1	fail	fail	0.00520833	fail	1
Bradi1g15190.1	PF00067	Cytochrome P450	miR9489	UCAGCUCCACGGACUUGGUGA	753	3.5	18.425	4	5	fail	fail	0.0413223	fail	1
Bradi1g15242.1	PF04043	Plant invertase/pectin methylesterase inhibitor	miR166g-5p	UCUGGUUCAAGGUCUCCACAU	967	5	23.844	none	1	fail	fail	0.030303	fail	1
Bradi1g15330.1	PF00225	Kinesin motor domain	miR172a-5p	GCAGCACCACCAAGAUUCACA	1194	4	16.427	none	1	fail	fail	0.00154083	fail	1
Bradi1g15330.1	PF00225	Kinesin motor domain	miR529-3p	GCUGUACCCUCUCUCUUCUUC	3155	4.5	13.061	none	2	fail	fail	0.00921659	fail	1
Bradi1g15330.1	PF00225	Kinesin motor domain	miR5185a-5p/miR5185b-5p/miR5185c-5p/miR5185d-5p/miR5185e-5p/miR5185f-5p/miR5185g-5p/miR5185h-5p/miR5185i-5p/miR5185j-5p/miR5185k-5p	UUCUAGUUCAUUUUUCAAAUC	2773	4.5	15.765	none	1	fail	fail	0.00442478	fail	1
Bradi1g15350.2	PF00459	Inositol monophosphatase family	miR827-5p	UUUUGUUGGUUGUCAUCUAACC	632	5	18.811	none	1	fail	fail	0.00549451	fail	1
Bradi1g15377.1	PF14566	Inositol hexakisphosphate	miR7757-3p.2	AGAUAACUUGAUAUGUAAGUG	3692	4.5	15.69	4	1	fail	fail	0.001001	fail	1
Bradi1g15440.1	PF00270	DEAD/DEAH box helicase	miR2275b	UUCAGUUUCUUCUAAUAUCUCA	1050	4.5	19.37	none	1	fail	fail	0.00425532	fail	1
Bradi1g15500.1	PF14432	DYW family of nucleic acid deaminases	miR9485	UUAUGACGUGUAGGAGUUGCA	396	4.5	17.119	none	1	fail	fail	0.00917431	fail	1
Bradi1g15560.1	PF13180	PDZ domain	miR7742-3p	UGUGUGUUCGAGUGAAUGAGU	1545	4	10.686	none	1	fail	fail	0.00141844	fail	1
Bradi1g15581.2	PF00249	Myb-like DNA-binding domain	miR159a-3p	CUUGGAUUGAAGGGAGCUCU	1379	none	none	3.5	1	fail	fail	0.0769231	fail	1
Bradi1g15581.2	PF00249	Myb-like DNA-binding domain	miR159b-3p.1	UUUGGAUUGAAGGGAGCUCUG	1379	none	none	4	1	fail	fail	0.0769231	fail	1
Bradi1g15581.2	PF00249	Myb-like DNA-binding domain	miR159c	UUUGGUUUGAAGGGGGCUCUG	1379	none	none	3.5	1	fail	fail	0.0769231	fail	1
Bradi1g15730.1	PF16656	0	miR393a/miR393b-5p	UCCAAAGGGAUCGCAUUGAUC	745	5	17.511	none	1	fail	fail	0.00146413	fail	1
Bradi1g15760.1	PF03647	Transmembrane proteins 14C	miR529-3p	GCUGUACCCUCUCUCUUCUUC	131	3.5	19.937	none	1	fail	fail	0.00266667	fail	1
Bradi1g15780.1	PF00005	ABC transporter	miR5064	CGAAUUUGUCCAUAGCAUCAG	1954	4	20.169	none	1	fail	fail	0.00247525	fail	1
Bradi1g15800.1	PF00111	2Fe-2S iron-sulfur cluster binding domain	miR5174c-3p	CAAUUUUGCGUGGAACUGAGGGAG	1487	5	8.693	none	1	fail	fail	0.000462535	fail	1
Bradi1g15850.1	PF00560	Leucine Rich Repeat	miR7779-5p	GAGGUCAUUGUCAGACAUGGGAAG	821	5	14.237	none	3	fail	fail	0.00674157	fail	1
Bradi1g15857.1	PF12174	RCD1-SRO-TAF4 (RST) plant domain	miR9481b	UCAGUCGGAUUUCUCACCUUC	2126	4.5	16.922	none	1	fail	fail	0.00275482	fail	1
Bradi1g15900.2	PF13812	Pentatricopeptide repeat domain	miR5185m-3p	UUUGAAAAUUGAACUAGAAGC	2337	4.5	15.294	none	1	fail	fail	0.00147059	fail	1
Bradi1g15900.2	PF13812	Pentatricopeptide repeat domain	miR7741-5p.1	UUUUAAUUGUGGAAGCUCUUG	2555	4.5	14.254	none	1	fail	fail	0.00119332	fail	1
Bradi1g15910.3	PF10225	Uncharacterized conserved protein (DUF2215)	miR172a-3p	AGAAUCUUGAUGAUGCUGCAU	1311	5	16.331	none	1	fail	fail	0.00352113	fail	1
Bradi1g15910.3	PF10225	Uncharacterized conserved protein (DUF2215)	miR5177	UGAGGUUGUAAAACAGACAGU	2154	4.5	15.594	none	38	pass	pass	0.211111	pass	4
Bradi1g15940.1	PF00400	WD domain, G-beta repeat	miR7755-5p	AUUCCACACUGUAAAUUGAAU	513	5	23.825	none	1	fail	fail	0.00378788	fail	1
Bradi1g15970.1	PF04080	Per1-like	miR159b-5p.1	GAGCUCCUAUCAUUCCAAUGA	1148	4	15.211	none	3	fail	fail	0.00775194	fail	1
Bradi1g15990.1	PF03407	Nucleotide-diphospho-sugar transferase	miR7741-3p.1	AGAUCUUCCAUGAGUAAAAAU	1542	5	20.654	none	1	fail	fail	0.00961539	fail	1
Bradi1g16075.1	PF13920	Zinc finger, C3HC4 type (RING finger)	miR159c	UUUGGUUUGAAGGGGGCUCUG	126	4.5	12.341	none	1	fail	fail	0.00531915	fail	1
Bradi1g16140.1	PF04564	U-box domain	miR5057	AAAUUUCAAAUCAUUUUGACA	1655	5	19.082	none	1	fail	fail	0.00174216	fail	1
Bradi1g16151.1	PF04114	Gaa1-like, GPI transamidase component	miR5198	GGGGAAAAGAGAUUGAGGGAG	1799	3.5	16.4	none	1	fail	fail	0.00326797	fail	1
Bradi1g16170.1	PF13445	RING-type zinc-finger	miR530ab	UGCAUUUGCACCUGCACCUAC	1105	none	none	4	1	fail	fail	0.0015456	fail	1
Bradi1g16204.1			miR7732-3p	GAUCGAGAUCGUGGAGGAACC	527	5	11.607	none	1	fail	fail	0.00332226	fail	1
Bradi1g16210.1	PF01145	SPFH domain / Band 7 family	miR5181c-3p	ACUUCUUAUGGAUUGUAGGGA	1387	5	19.087	none	3	fail	fail	0.00441176	fail	1
Bradi1g16210.1	PF01145	SPFH domain / Band 7 family	miR169e-3p	GGCAGUCUCCUUGGCUAGC	710	3.5	17.218	none	1	fail	fail	0.00219298	fail	1
Bradi1g16230.3	PF07983	X8 domain	miR528-5p	UGGAAGGGGCAUGCAGAGGAG	600	4.5	18.82	none	1	fail	fail	0.00257732	fail	1
Bradi1g16230.3	PF07983	X8 domain	miR5185m-3p	UUUGAAAAUUGAACUAGAAGC	1017	5	16.333	none	3	fail	fail	0.0375	fail	1
Bradi1g16240.2	PF12937	F-box-like	miR7765-5p	CAUUUUAGUCCAACAAGUUGCAA	1616	4.5	11.147	none	1	fail	fail	0.00446429	fail	1
Bradi1g16297.1			miR7773-5p	CGGGUCAACGAAGGAAAAAUU	1089	5	13.207	none	1	fail	fail	0.00609756	fail	1
Bradi1g16355.1	PF00249	Myb-like DNA-binding domain	miR7725b-5p.2	AUGCUCCACCUCAUAUUUGAC	881	5	15.21	none	1	fail	fail	0.0263158	fail	1
Bradi1g16500.1	PF02582	Uncharacterised ACR, YagE family COG1723	miR5063	UCCACUGGAAAAGGCUUUUGCU	1037	5	19.499	none	1	fail	fail	0.00298507	fail	1
Bradi1g16527.1	PF00855	PWWP domain	miR7777-5p.1	CUUUGGUUGGGUAGAACUACC	1244	5	16.511	none	1	fail	fail	0.00147929	fail	1
Bradi1g16570.1	PF11935	Domain of unknown function (DUF3453)	miR7773-3p	UUUUUCCUUCGGCUGACACGU	4231	4	13.964	none	1	fail	fail	0.00077101	fail	1
Bradi1g16580.1	PF00487	Fatty acid desaturase	miR9492	UAUCUACUCUGUCAUGGUAUC	1797	4	14.692	none	6	fail	fail	0.00823045	fail	1
Bradi1g16620.1	PF00962	Adenosine/AMP deaminase	miR159b-5p.1	GAGCUCCUAUCAUUCCAAUGA	2400	5	17.958	none	1	fail	fail	0.00170358	fail	1
Bradi1g16620.1	PF00962	Adenosine/AMP deaminase	miR9497	UUUCUGAAUACAUGGUGUAUC	1692	4	17.004	none	1	fail	fail	0.000652742	fail	1
Bradi1g16670.1	PF07714	Protein tyrosine kinase	miR9481b	UCAGUCGGAUUUCUCACCUUC	1245	4.5	20.05	none	1	fail	fail	0.00531915	fail	1
Bradi1g16670.1	PF07714	Protein tyrosine kinase	miR7725b-3p.1	UGAAAACCAUAUUCCUAGCUC	787	5	20.968	none	1	fail	fail	0.00183823	fail	1
Bradi1g16680.1	PF16191	0	miR396a-5p/miR396b-5p	UCCACAGGCUUUCUUGAACUG	1233	4.5	13.359	none	1	fail	fail	0.000979432	fail	1
Bradi1g16700.3	PF00575	S1 RNA binding domain	miR171f	UGAGCCGAACCAAUAUCACCC	1288	4	16.399	none	1	fail	fail	0.00163132	fail	1
Bradi1g16700.3	PF00575	S1 RNA binding domain	miR7740-5p	UUUGAACAACCUCGGUCUCAU	1461	5	13.207	none	1	fail	fail	0.00352113	fail	1
Bradi1g16740.2	PF04535	Domain of unknown function (DUF588)	miR5171ab	ACUUAAUAUGGGACGGAAGAA	1075	3	9.162	3	3	fail	fail	0.0340909	fail	1
Bradi1g16840.1	PF12738	twin BRCT domain	miR7746-3p	UUCUAUUGGAACUCUUAAUCUAUG	4375	4.5	15.274	none	1	fail	fail	0.0285714	fail	1
Bradi1g17080.3	PF00171	Aldehyde dehydrogenase family	miR5185m-3p	UUUGAAAAUUGAACUAGAAGC	2645	4.5	16.526	none	1	fail	fail	0.00243902	fail	1
Bradi1g17090.1	PF03059	Nicotianamine synthase protein	miR5181a-5p	UGAUCCAUAAUAAGUGUCAGG	1787	4.5	13.339	none	5	fail	fail	0.0106383	fail	1
Bradi1g17160.2	PF04926	Poly(A) polymerase predicted RNA binding domain	miR7709-5p	UAAAGUAUGACUAGGCACACG	1273	5	19.86	none	1	fail	fail	0.0030581	fail	1
Bradi1g17220.1	PF00581	Rhodanese-like domain	miR5200b-5p	GCCUUAGAGAGUAUCUACACU	602	5	22.177	none	2	fail	fail	0.00809717	fail	1
Bradi1g17243.1	PF03959	Serine hydrolase (FSH1)	miR444b	UGCAGUUGCUGCCUCAAGCUU	867	4	16.534	none	3	fail	fail	0.0241935	fail	1
Bradi1g17243.1	PF03959	Serine hydrolase (FSH1)	miR444c/miR444d	UGCAGUUGUUGUCUCAAGCUU	867	5	16.534	none	3	fail	fail	0.0241935	fail	1
Bradi1g17243.1	PF03959	Serine hydrolase (FSH1)	miR444a	UUGCUGCCUCAAGCUUGCUGC	862	none	none	4	1	fail	fail	0.00253807	fail	1
Bradi1g17340.1	PF00815	Histidinol dehydrogenase	miR162	UCGAUAAACCUCUGCAUCCGG	421	4	22.125	none	2	fail	fail	0.00206612	fail	1
Bradi1g17410.6	PF02701	Dof domain, zinc finger	miR5201-3p	AGGGCGAGGCAAAUGAUCAAA	1245	4.5	19.418	none	1	fail	fail	0.00177305	fail	1
Bradi1g17430.1	PF00085	Thioredoxin	miR7777-3p.1	UUGUUCCACCCAACAGAAGAU	1293	5	17.354	none	2	fail	fail	0.00408998	fail	1
Bradi1g17500.1			miR5056	AGGAAGAACCGGUAAUAAGCA	1733	3	19.785	4	18	pass	pass	0.156522	fail	3
Bradi1g17510.2	PF00076	RNA recognition motif. (a.k.a. RRM, RBD, or RNP domain)	miR169c-3p	GGCAGGUUGUCCUUGGCUAC	903	4.5	23.732	none	1	fail	fail	0.000996016	fail	1
Bradi1g17580.1	PF16124	0	miR7754-3p	UUCUCUCGGCUAAGGAACUGC	1276	4.5	23.315	none	1	fail	fail	0.00143885	fail	1
Bradi1g17630.2	PF14531	Kinase-like	miR5055	UCUCGCUGCUGAGCUCGGCGU	1884	4.5	21.68	none	3	fail	fail	0.0116279	fail	1
Bradi1g17680.1	PF07496	CW-type Zinc Finger	miR7709-5p	UAAAGUAUGACUAGGCACACG	1551	5	15.843	none	1	fail	fail	0.00110742	fail	1
Bradi1g17710.1	PF13646	HEAT repeats	miR5164	CGCAACUUUGUCUAGAUACGC	3242	5	18.191	none	1	fail	fail	0.000861326	fail	1
Bradi1g17710.1	PF13646	HEAT repeats	miR827-5p	UUUUGUUGGUUGUCAUCUAACC	3058	4.5	18.156	4	1	fail	fail	0.00134228	fail	1
Bradi1g17730.1	PF16499	0	miR7725a-5p	UGACGAGAUCACAUCGUUUGCACA	1776	5	12.925	none	1	fail	fail	0.00515464	fail	1
Bradi1g17760.1			miR528-3p	CCUGUGCCUGCCUCUUCCAUU	566	5	23.005	none	1	fail	fail	0.0144928	fail	1
Bradi1g17760.1			miR9481b	UCAGUCGGAUUUCUCACCUUC	626	4.5	23.154	none	1	fail	fail	0.0144928	fail	1
Bradi1g17800.1	PF05701	Weak chloroplast movement under blue light	miR169e-3p	GGCAGUCUCCUUGGCUAGC	1879	4	17.299	none	1	fail	fail	0.00420168	fail	1
Bradi1g17810.1	PF14531	Kinase-like	miR5174a	CUCCGUUCCAUAAAGAUUGGC	3490	3	18.275	none	1	fail	fail	0.000908265	fail	1
Bradi1g17810.1	PF14531	Kinase-like	miR5174c-5p	UCCCUCCGUUCUAUGAAGAUUGGC	3493	4	18.154	none	1	fail	fail	0.000908265	fail	1
Bradi1g17810.1	PF14531	Kinase-like	miR5174d-5p	UCCCUCCGUUUCAUAAAGAUUGGC	3493	2	18.154	2.5	1	fail	fail	0.000908265	fail	1
Bradi1g17810.1	PF14531	Kinase-like	miR160e-5p	UGCCUGGCUCCCUGAAUGCCA	1359	5	22.446	none	1	fail	pass	0.00193798	fail	2
Bradi1g17820.1	PF14531	Kinase-like	miR5201-5p	UGAUCAUUUGCCCCGUCUUGU	690	5	24.093	none	5	fail	fail	0.00179791	fail	1
Bradi1g17830.5	PF02705	K+ potassium transporter	miR7781-3p	CAUGUCUGUAGUCAGAAAAAUCAA	2975	5	15.485	none	1	fail	fail	0.00151286	fail	1
Bradi1g17830.5	PF02705	K+ potassium transporter	miR5172-5p	CGAGGAGCUAGUAGAUCGGGA	483	4	24.284	none	1	fail	fail	0.000987167	fail	1
Bradi1g17830.5	PF02705	K+ potassium transporter	miR7757-5p.2	CUUCCAUAUCAAAUCAUCUCU	2655	4.5	24.591	none	1	fail	fail	0.00341297	fail	1
Bradi1g17830.5	PF02705	K+ potassium transporter	miR1139	GAGUAACAUACACUAGUAACA	3168	5	20.164	none	1	fail	fail	0.00116959	fail	1
Bradi1g17900.1	PF13304	AAA domain	miR5184	UUCUAACAUUAUGCACAUCUA	3948	5	21.088	none	1	fail	fail	0.00238095	fail	1
Bradi1g17970.2			miR5049-3p	CAAGUAAUAUGGAUCGGAGGAAGU	1077	3.5	12.286	4	1	fail	fail	0.00230947	fail	1
Bradi1g17997.3	PF01535	PPR repeat	miR164a-3p	CAUGUGCCCUUCUUCUCCACC	221	2.5	20.817	none	1	fail	fail	0.0454545	fail	1
Bradi1g17997.3	PF01535	PPR repeat	miR164c-3p	CAUGUGCGCUCCUUCUCCAGC	221	3	20.817	none	1	fail	fail	0.0454545	fail	1
Bradi1g18030.1	PF04588	Hypoxia induced protein conserved region	miR164a-3p	CAUGUGCCCUUCUUCUCCACC	348	5	18.519	none	2	fail	fail	0.00286533	fail	1
Bradi1g18110.1	PF01267	F-actin capping protein alpha subunit	miR7719-3p	UAGAAGCAUAUAUGGCGAAGA	1267	5	11.61	none	3	fail	fail	0.0170455	fail	1
Bradi1g18120.1	PF01201	Ribosomal protein S8e	miR9481b	UCAGUCGGAUUUCUCACCUUC	632	5	18.463	none	1	fail	fail	0.00232019	fail	1
Bradi1g18120.1	PF01201	Ribosomal protein S8e	miR399a	UGCCAAAGGAGAAUUACCCUG	1107	5	18.489	none	2	fail	fail	0.00318979	fail	1
Bradi1g18180.1	PF05185	PRMT5 arginine-N-methyltransferase	miR5182	UGAUGAUCUUGGAACACGUGC	1172	4	17.868	none	1	fail	fail	0.00130039	fail	1
Bradi1g18200.1	PF03321	GH3 auxin-responsive promoter	miR396e-3p	GGUCAAGAAAGCUGUGGGAAG	2371	4.5	18.843	none	1	fail	fail	0.00531915	fail	1
Bradi1g18200.1	PF03321	GH3 auxin-responsive promoter	miR396b-3p	GUUCAAGAAAGCCCAUGGAAA	2371	3.5	18.843	none	1	fail	fail	0.00531915	fail	1
Bradi1g18200.1	PF03321	GH3 auxin-responsive promoter	miR396d-3p/miR396c-3p	GUUCAAUAAAGCUGUGGGAAA	2371	5	18.843	none	1	fail	fail	0.00531915	fail	1
Bradi1g18230.1			miR7777-3p.1	UUGUUCCACCCAACAGAAGAU	1155	5	21.252	none	6	fail	pass	0.3	pass	3
Bradi1g18230.1			miR9497	UUUCUGAAUACAUGGUGUAUC	1217	4	11.82	none	1	fail	fail	0.00515464	fail	1
Bradi1g18250.3	PF03657	Uncharacterised protein family (UPF0113)	miR397b-5p	AUUGAGUGCAGCGUUGAUGAA	826	4.5	21.404	none	1	fail	fail	0.00413223	fail	1
Bradi1g18250.3	PF03657	Uncharacterised protein family (UPF0113)	miR7722-3p	GAAGGGUAUCGGGAUGAGAGG	1039	5	14.788	none	1	fail	fail	0.00106383	fail	1
Bradi1g18260.1	PF00168	C2 domain	miR171c-5p	CGGUAUUGGUGCGGUUCAAUC	1017	3	15.655	none	1	fail	pass	0.037037	fail	2
Bradi1g18320.2	PF04012	PspA/IM30 family	miR7776-5p.1	CUUGCCCUCUGAUAUCUUGG	450	3.5	20.028	none	1	fail	fail	0.00170358	fail	1
Bradi1g18320.2	PF04012	PspA/IM30 family	miR5180b/miR5180a	UAAGUGUCUCAGUUUUGAACU	607	3.5	18.624	none	1	fail	fail	0.00170358	fail	1
Bradi1g18326.3	PF00646	F-box domain	miR5064	CGAAUUUGUCCAUAGCAUCAG	886	4.5	14.53	none	1	fail	fail	0.00166945	fail	1
Bradi1g18326.3	PF00646	F-box domain	miR7741-3p.2	UGCAUGUGGAACUUCCAGAUC	441	4.5	17.984	none	1	fail	fail	0.00166945	fail	1
Bradi1g18332.1			miR166g-5p	UCUGGUUCAAGGUCUCCACAU	608	4.5	16.376	none	4	fail	pass	0.363636	pass	3
Bradi1g18340.1	PF00080	Copper/zinc superoxide dismutase (SODC)	miR5165-3p	CCUACCUUGAGCCAAAGAUAU	252	5	20.975	none	13	pass	fail	0.00234869	fail	2
Bradi1g18360.1	PF00999	Sodium/hydrogen exchanger family	miR444a	UUGCUGCCUCAAGCUUGCUGC	1615	4.5	12.33	none	1	fail	fail	0.000432526	fail	1
Bradi1g18420.1			miR166e-5p	GGAAUGUUGUCUGGCUCGAGG	1389	4.5	21.25	none	1	fail	fail	0.00833333	fail	1
Bradi1g18460.1			miR171d-5p	UGUUGGCUCGACUCACUCAGA	1548	5	23.922	none	1	fail	fail	0.0140845	fail	1
Bradi1g18500.1	PF00069	Protein kinase domain	miR166b-5p	GGAAUGUUGUCUGGCUCGGGG	1928	4.5	17.87	none	1	fail	fail	0.00307692	fail	1
Bradi1g18510.1	PF14260	C4-type zinc-finger of DNA polymerase delta	miR7728-5p	UGCUCGGAUUGAGUGUAUUUU	3631	5	8.238	none	1	fail	fail	0.000981354	fail	1
Bradi1g18510.1	PF14260	C4-type zinc-finger of DNA polymerase delta	miR5169a/miR5169b	UUUGACCAAGUUUGUAGAACA	3927	4.5	21.237	none	1	fail	fail	0.00137552	fail	1
Bradi1g18550.2			miR393b-3p	UCAGUGCAAUCCCUUUGGAAU	1640	4.5	24.538	none	2	fail	fail	0.00101989	fail	1
Bradi1g18550.2			miR395p-3p	UGAAGUGUUUGGAGGAACUC	1545	4	18.762	none	1	fail	fail	0.00074239	fail	1
Bradi1g18550.2			miR395a/miR395b/miR395c-3p/miR395m/miR395e-3p/miR395f-3p/miR395g-3p/miR395h-3p/miR395j-3p/miR395k-3p/miR395l-3p/miR395n-3p/miR395o-3p/miR395q	UGAAGUGUUUGGGGGAACUC	1545	4.5	18.762	none	1	fail	fail	0.00074239	fail	1
Bradi1g18550.2			miR5185a-5p/miR5185b-5p/miR5185c-5p/miR5185d-5p/miR5185e-5p/miR5185f-5p/miR5185g-5p/miR5185h-5p/miR5185i-5p/miR5185j-5p/miR5185k-5p	UUCUAGUUCAUUUUUCAAAUC	1218	3.5	18.503	none	1	fail	fail	0.000754148	fail	1
Bradi1g18550.2			miR5185m-5p	UUCUAGUUCAUUUUUCGAAUC	1218	4	18.503	none	1	fail	fail	0.000754148	fail	1
Bradi1g18560.2			miR7741-3p.2	UGCAUGUGGAACUUCCAGAUC	1898	5	15.488	none	1	fail	fail	0.00961539	fail	1
Bradi1g18595.1			miR7739-3p	UUGAGUCUGAGAAGUAUUUCUG	653	4.5	12.647	none	3	fail	fail	0.0254237	fail	1
Bradi1g18650.1	PF00686	Starch binding domain	miR7767-3p	AGGAGCAAGCAGCUUGAAGGU	3957	4.5	16.657	none	1	fail	fail	0.00260417	fail	1
Bradi1g18650.1	PF00686	Starch binding domain	miR408-5p	CAGGGAUGGAGCAGAGCAUGG	802	4.5	13.111	none	1	fail	fail	0.000303398	fail	1
Bradi1g18650.1	PF00686	Starch binding domain	miR9489	UCAGCUCCACGGACUUGGUGA	3806	3.5	20.369	none	1	fail	fail	0.00131062	fail	1
Bradi1g18700.1			miR169c-3p	GGCAGGUUGUCCUUGGCUAC	289	4.5	16.235	none	1	fail	fail	0.00153139	fail	1
Bradi1g18702.1			miR160e-3p	GCAUUGAGGGAGUCAUGCAGG	345	5	23.008	none	1	fail	fail	0.00735294	fail	1
Bradi1g18710.1	PF00736	EF-1 guanine nucleotide exchange domain	miR7726b-5p	UUUGAUGACAUGACGUACGGCGGC	613	4.5	20.422	none	4	fail	fail	0.00255591	fail	1
Bradi1g18770.3	PF00628	PHD-finger	miR5178-3p	UCUGACCGGUGGGCCUGAGCG	5482	4.5	24.904	none	1	fail	fail	0.00213675	fail	1
Bradi1g18770.3	PF00628	PHD-finger	miR171d-5p	UGUUGGCUCGACUCACUCAGA	4634	5	14.403	none	1	fail	fail	0.00105932	fail	1
Bradi1g18780.1			miR5049-3p	CAAGUAAUAUGGAUCGGAGGAAGU	1872	2	21.816	2.5	1	fail	fail	0.000384615	fail	1
Bradi1g18780.1			miR5181b	UCCGAUCCAUAAUAAGUGUCG	1956	none	none	4	1	fail	fail	0.000132767	fail	1
Bradi1g18790.4	PF13423	Ubiquitin carboxyl-terminal hydrolase	miR7734-5p	UUGAACGUGACUGGGUUAACG	1412	5	17.584	none	1	fail	fail	0.00280112	fail	1
Bradi1g18793.1			miR9497	UUUCUGAAUACAUGGUGUAUC	1209	4.5	20.28	none	1	fail	pass	0.142857	fail	2
Bradi1g18800.1	PF00953	Glycosyl transferase family 4	miR397b-5p	AUUGAGUGCAGCGUUGAUGAA	688	5	19.937	none	1	fail	fail	0.00250627	fail	1
Bradi1g18810.1	PF00962	Adenosine/AMP deaminase	miR7763-3p	AUUCCCGUACGUCAAGAUUGC	709	5	23.851	none	1	fail	fail	0.003003	fail	1
Bradi1g18815.1	PF00962	Adenosine/AMP deaminase	miR7763-3p	AUUCCCGUACGUCAAGAUUGC	1188	5	23.072	none	1	fail	fail	0.0108696	fail	1
Bradi1g18840.1			miR1139	GAGUAACAUACACUAGUAACA	2603	5	12.983	none	11	pass	fail	0.0411985	fail	2
Bradi1g18890.1			miR5176-3p	UGUGAUGAUGUGGCAUAGAAU	744	5	10.321	none	1	fail	fail	0.0019685	fail	1
Bradi1g18900.1	PF00849	RNA pseudouridylate synthase	miR166a-3p/miR166d-3p/miR166b-3p/miR166c-3p/miR166i-3p	UCGGACCAGGCUUCAUUCCCC	1515	4.5	20.041	none	1	fail	fail	0.0026455	fail	1
Bradi1g18910.1	PF04851	Type III restriction enzyme, res subunit	miR159b-3p.2	AUCCACCCCUUGCCGACCGCUG	4618	4	15.101	none	1	fail	fail	0.00136054	fail	1
Bradi1g18910.1	PF04851	Type III restriction enzyme, res subunit	miR398a	UGUGUUCUCAGGUCGCCCCUG	3759	4.5	16.238	none	1	fail	fail	0.000813008	fail	1
Bradi1g18930.1	PF00271	Helicase conserved C-terminal domain	miR396e-5p	UUCCACAGCUUUCUUGAACUU	687	5	13.611	none	1	fail	fail	0.00149477	fail	1
Bradi1g18970.4	PF03145	Seven in absentia protein family	miR2275b	UUCAGUUUCUUCUAAUAUCUCA	204	4	16.42	none	1	fail	fail	0.00361011	fail	1
Bradi1g19054.2			miR7736-3p	UGACAUAUCUGAUGGUAAAGG	2325	4	13.84	none	1	fail	fail	0.0833333	fail	1
Bradi1g19080.1	PF01493	GXGXG motif	miR390a-3p	CGCUAUCUAUCCUGAGCUCCA	4002	4.5	22.246	none	3	fail	fail	0.000193511	fail	1
Bradi1g19110.2	PF00380	Ribosomal protein S9/S16	miR5175b	CCUCUGUUCCUAAAUUCUUGU	1822	none	none	1.5	1	fail	fail	0.0025641	fail	1
Bradi1g19110.2	PF00380	Ribosomal protein S9/S16	miR9494	UUCAUCACCUUCGUCUCCGUC	617	5	17.702	none	1	fail	fail	0.0025641	fail	1
Bradi1g19120.1			miR164b/miR164a-5p/miR164e	UGGAGAAGCAGGGCACGUGCA	1280	5	16.098	none	1	fail	fail	0.00392157	fail	1
Bradi1g19120.1			miR164c-5p	UGGAGAAGCAGGGCACGUGCU	1280	5	16.098	none	1	fail	fail	0.00392157	fail	1
Bradi1g19145.1	PF00730	HhH-GPD superfamily base excision DNA repair protein	miR5169a/miR5169b	UUUGACCAAGUUUGUAGAACA	1540	4.5	19.884	none	1	fail	fail	0.027027	fail	1
Bradi1g19160.1	PF04577	Protein of unknown function (DUF563)	miR7754-5p	AUGUUCUCUCGGCUGAGGAAC	1817	4.5	20.472	none	1	fail	fail	0.00204918	fail	1
Bradi1g19160.1	PF04577	Protein of unknown function (DUF563)	miR169a-5p	CAGCCAAGGAUGACUUGCCGA	1965	5	22.316	none	1	fail	fail	0.00291545	fail	1
Bradi1g19210.1	PF12931	Sec23-binding domain of Sec16	miR5170	UCAUCAAGUUGAGUGACCGUA	2250	5	22.641	none	1	fail	fail	0.000645578	fail	1
Bradi1g19270.1	PF00232	Glycosyl hydrolase family 1	miR396d-5p/miR396c-5p	UUCCACAGCUUUCUUGAACUG	552	5	16.951	none	1	fail	fail	0.00210526	fail	1
Bradi1g19270.1	PF00232	Glycosyl hydrolase family 1	miR396e-5p	UUCCACAGCUUUCUUGAACUU	552	4	16.951	none	1	fail	fail	0.00210526	fail	1
Bradi1g19340.1	PF09335	SNARE associated Golgi protein	miR7777-5p.2	UCUGACAAACACCAUCGCAAC	1307	5	15.438	none	1	fail	fail	0.00115207	fail	1
Bradi1g19390.1	PF00651	BTB/POZ domain	miR171a	UGAUUGAGCCGCGCCAAUAUC	839	5	19.504	none	1	fail	fail	0.000557724	fail	1
Bradi1g19480.1	PF13238	AAA domain	miR9492	UAUCUACUCUGUCAUGGUAUC	637	5	20.645	none	1	fail	fail	0.00253807	fail	1
Bradi1g19480.1	PF13238	AAA domain	miR395p-3p	UGAAGUGUUUGGAGGAACUC	534	4.5	20.347	none	2	fail	fail	0.0141844	fail	1
Bradi1g19480.1	PF13238	AAA domain	miR395a/miR395b/miR395c-3p/miR395m/miR395e-3p/miR395f-3p/miR395g-3p/miR395h-3p/miR395j-3p/miR395k-3p/miR395l-3p/miR395n-3p/miR395o-3p/miR395q	UGAAGUGUUUGGGGGAACUC	534	5	20.347	none	2	fail	fail	0.0141844	fail	1
Bradi1g19520.2	PF12776	Myb/SANT-like DNA-binding domain	miR5181c-3p	ACUUCUUAUGGAUUGUAGGGA	1211	3.5	19.086	none	1	fail	fail	0.015873	fail	1
Bradi1g19530.1	PF02238	Cytochrome c oxidase subunit VIIa	miR7709-5p	UAAAGUAUGACUAGGCACACG	884	5	11.322	none	1	fail	fail	0.00117647	fail	1
Bradi1g19591.1			miR7755-3p	UCAAUUUACGGUGUAGAAUUG	458	5	16.11	none	2	fail	pass	0.00943396	fail	2
Bradi1g19627.2	PF03399	SAC3/GANP/Nin1/mts3/eIF-3 p25 family	miR7730-5p	AGAACAGCCACGGUUGAAAGUUAU	2771	4.5	17.47	none	1	fail	fail	0.00201613	fail	1
Bradi1g19640.3	PF03372	Endonuclease/Exonuclease/phosphatase family	miR172d	AGAAUCCUGAUGAUGCUGCAG	543	4.5	22.78	none	1	fail	fail	0.00452489	fail	1
Bradi1g19650.1	PF00454	Phosphatidylinositol 3- and 4-kinase	miR1878-3p	AUUUGUAGUGUUCAGAUUGAGUUU	9822	5	15.999	none	1	fail	fail	0.000577367	fail	1
Bradi1g19650.1	PF00454	Phosphatidylinositol 3- and 4-kinase	miR7777-5p.1	CUUUGGUUGGGUAGAACUACC	11596	5	15.986	none	3	fail	fail	0.00837989	fail	1
Bradi1g19650.1	PF00454	Phosphatidylinositol 3- and 4-kinase	miR7757-3p.1	GGUAGUUGAAUGUUUUGUUUA	10974	5	13.513	none	1	fail	fail	0.000922509	fail	1
Bradi1g19650.1	PF00454	Phosphatidylinositol 3- and 4-kinase	miR5185a-5p/miR5185b-5p/miR5185c-5p/miR5185d-5p/miR5185e-5p/miR5185f-5p/miR5185g-5p/miR5185h-5p/miR5185i-5p/miR5185j-5p/miR5185k-5p	UUCUAGUUCAUUUUUCAAAUC	9368	4.5	16.613	none	1	fail	fail	0.00086881	fail	1
Bradi1g19650.1	PF00454	Phosphatidylinositol 3- and 4-kinase	miR5185m-5p	UUCUAGUUCAUUUUUCGAAUC	9368	5	16.613	none	1	fail	fail	0.00086881	fail	1
Bradi1g19650.1	PF00454	Phosphatidylinositol 3- and 4-kinase	miR444a	UUGCUGCCUCAAGCUUGCUGC	8010	4.5	21.425	none	1	fail	fail	0.000295858	fail	1
Bradi1g19670.1	PF00067	Cytochrome P450	miR397b-5p	AUUGAGUGCAGCGUUGAUGAA	2202	4.5	15.487	none	1	fail	fail	0.00304878	fail	1
Bradi1g19690.1			miR7773-5p	CGGGUCAACGAAGGAAAAAUU	3145	4.5	14.663	none	1	fail	fail	0.000984252	fail	1
Bradi1g19695.3	PF00685	Sulfotransferase domain	miR7707-5p	GUUCAGCCAUACAUCGAUCGAAGC	381	5	18.384	none	1	fail	fail	0.00389105	fail	1
Bradi1g19695.3	PF00685	Sulfotransferase domain	miR7742-3p	UGUGUGUUCGAGUGAAUGAGU	1511	5	21.047	none	1	fail	fail	0.0144928	fail	1
Bradi1g19702.1	PF00170	bZIP transcription factor	miR5060	CGGCUAGCUAGAGACCGCCAA	1697	5	24.162	none	8	fail	fail	0.00934579	fail	1
Bradi1g19710.1	PF07542	ATP12 chaperone protein	miR319b-5p	AGAGCUCUCUUCAGUCCACUC	474	5	18.198	none	1	fail	fail	0.00357143	fail	1
Bradi1g19720.1	PF12695	Alpha/beta hydrolase family	miR7773-5p	CGGGUCAACGAAGGAAAAAUU	1422	4.5	14.721	none	1	fail	fail	0.00699301	fail	1
Bradi1g19790.1	PF14432	DYW family of nucleic acid deaminases	miR7728-3p	AAAUACACUCAAUUCAAGCAG	873	5	12.443	none	1	fail	fail	0.00128205	fail	1
Bradi1g19820.1	PF13920	Zinc finger, C3HC4 type (RING finger)	miR7776-3p.1	AAAGAUAUCAGAGGGCAACG	2803	3.5	17.323	none	1	fail	fail	0.0769231	fail	1
Bradi1g19880.1	PF00069	Protein kinase domain	miR5061	UCUGUUCUGUCCUGCUCGGUA	2892	4.5	11.4	none	3	fail	fail	0.0075188	fail	1
Bradi1g19940.1	PF12756	C2H2 type zinc-finger (2 copies)	miR5185a-5p/miR5185b-5p/miR5185c-5p/miR5185d-5p/miR5185e-5p/miR5185f-5p/miR5185g-5p/miR5185h-5p/miR5185i-5p/miR5185j-5p/miR5185k-5p	UUCUAGUUCAUUUUUCAAAUC	776	4	19.764	none	1	fail	fail	0.00259067	fail	1
Bradi1g19940.1	PF12756	C2H2 type zinc-finger (2 copies)	miR5185m-5p	UUCUAGUUCAUUUUUCGAAUC	776	4.5	19.764	none	1	fail	fail	0.00259067	fail	1
Bradi1g19960.1	PF01912	eIF-6 family	miR7729a-3p/miR7729b-3p	AGCAAUGGUGGUGGUUUGGAGGAG	783	5	18.16	none	5	fail	fail	0.00333778	fail	1
Bradi1g20125.1	PF01936	NYN domain	miR169j-5p	UAGCCAGGAAUGGCUUGCCUA	277	5	13.072	none	1	fail	fail	0.00390625	fail	1
Bradi1g20140.1	PF00226	DnaJ domain	miR5185m-5p	UUCUAGUUCAUUUUUCGAAUC	344	4.5	18.95	none	1	fail	fail	0.00819672	fail	1
Bradi1g20150.1	PF13041	PPR repeat family	miR5184	UUCUAACAUUAUGCACAUCUA	1521	4.5	14.046	none	1	fail	fail	0.0114943	fail	1
Bradi1g20197.2	PF00271	Helicase conserved C-terminal domain	miR5174f	CCUCCGUUUCAUAAAGGUUGG	2527	4	17.941	4	1	fail	fail	0.00543478	fail	1
Bradi1g20197.2	PF00271	Helicase conserved C-terminal domain	miR5174d-5p	UCCCUCCGUUUCAUAAAGAUUGGC	2529	4	17.535	4	1	fail	pass	0.0212766	fail	2
Bradi1g20270.1	PF03283	Pectinacetylesterase	miR7709-3p	UGUGCCUAGUCGUACUUUGAU	1903	4.5	9.339	none	1	fail	fail	0.0026178	fail	1
Bradi1g20290.3			miR393b-3p	UCAGUGCAAUCCCUUUGGAAU	1081	4.5	20.938	none	1	fail	fail	0.00518135	fail	1
Bradi1g20360.1	PF00076	RNA recognition motif. (a.k.a. RRM, RBD, or RNP domain)	miR169a-5p	CAGCCAAGGAUGACUUGCCGA	693	3.5	18.088	none	26	pass	fail	0.0230292	fail	2
Bradi1g20360.1	PF00076	RNA recognition motif. (a.k.a. RRM, RBD, or RNP domain)	miR169c-5p/miR169f	CAGCCAAGGAUGACUUGCCGG	693	4.5	18.088	none	26	pass	fail	0.0230292	fail	2
Bradi1g20360.1	PF00076	RNA recognition motif. (a.k.a. RRM, RBD, or RNP domain)	miR169i	CCAGCCAAGAAUGGCUUGCCUA	694	4.5	17.885	none	1	fail	fail	0.0017301	fail	1
Bradi1g20360.1	PF00076	RNA recognition motif. (a.k.a. RRM, RBD, or RNP domain)	miR169d	UAGCCAAGAAUGACUUGCCUA	693	5	18.088	none	26	pass	fail	0.0230292	fail	2
Bradi1g20360.1	PF00076	RNA recognition motif. (a.k.a. RRM, RBD, or RNP domain)	miR169m	UAGCCAAGGAUGACUUGCCG	693	4.5	18.088	none	26	pass	fail	0.0230292	fail	2
Bradi1g20360.1	PF00076	RNA recognition motif. (a.k.a. RRM, RBD, or RNP domain)	miR169h-5p/miR169n	UAGCCAAGGAUGACUUGCCUA	693	4	18.088	none	26	pass	fail	0.0230292	fail	2
Bradi1g20360.1	PF00076	RNA recognition motif. (a.k.a. RRM, RBD, or RNP domain)	miR169g/miR169e-5p	UAGCCAAGGAUGACUUGCCUG	693	4.5	18.088	none	26	pass	fail	0.0230292	fail	2
Bradi1g20360.1	PF00076	RNA recognition motif. (a.k.a. RRM, RBD, or RNP domain)	miR169k-5p	UAGCCAAGGAUGAUUUGCCUGU	693	5	18.088	none	26	pass	fail	0.0230292	fail	2
Bradi1g20370.3	PF07983	X8 domain	miR5181b	UCCGAUCCAUAAUAAGUGUCG	2215	0	24.548	0	1	fail	fail	0.000616523	fail	1
Bradi1g20370.3	PF07983	X8 domain	miR5181a-5p	UGAUCCAUAAUAAGUGUCAGG	2213	3.5	24.314	3.5	1	fail	fail	0.0027248	fail	1
Bradi1g20380.1	PF08449	UAA transporter family	miR5181d	ACUUAUUAUGGACCGGAGGGA	1572	1	23.463	2	1	fail	fail	0.00228833	fail	1
Bradi1g20380.1	PF08449	UAA transporter family	miR5181c-3p	ACUUCUUAUGGAUUGUAGGGA	1572	3	23.463	3.5	1	fail	fail	0.00228833	fail	1
Bradi1g20380.1	PF08449	UAA transporter family	miR5181e	CGACACUUACUGUGGCUCGGA	1576	2.5	23.68	4	1	fail	fail	0.00173611	fail	1
Bradi1g20380.1	PF08449	UAA transporter family	miR5181a-3p	CGGCACUUAUUAUGGAUCAGA	1576	1.5	23.68	2	1	fail	fail	0.00173611	fail	1
Bradi1g20380.1	PF08449	UAA transporter family	miR5181a-5p	UGAUCCAUAAUAAGUGUCAGG	1608	4.5	24.357	none	1	fail	fail	0.00197628	fail	1
Bradi1g20390.1	PF12796	Ankyrin repeats (3 copies)	miR5181b	UCCGAUCCAUAAUAAGUGUCG	2057	2.5	15.508	4	1	fail	fail	0.000860585	fail	1
Bradi1g20490.1	PF03556	Cullin binding	miR5057	AAAUUUCAAAUCAUUUUGACA	1011	5	18.233	none	1	fail	fail	0.00248756	fail	1
Bradi1g20570.1	PF01535	PPR repeat	miR7741-5p.2	UCUUGAAGUUUCGCAUGCAGU	969	4.5	23.067	none	1	fail	fail	0.0227273	fail	1
Bradi1g20610.1	PF04116	Fatty acid hydroxylase superfamily	miR5066	AAGUGUAUAAGUGGAGUGCCU	969	5	23.396	none	2	fail	fail	0.0238095	fail	1
Bradi1g20620.1	PF01926	50S ribosome-binding GTPase	miR395j-5p	GUUUCCCGCAAGCACUUCACG	1159	5	14.5	none	1	fail	fail	0.0041841	fail	1
Bradi1g20650.1	PF08571	Yos1-like	miR167a/miR167b/miR167f	UGAAGCUGCCAGCAUGAUCUA	406	4.5	17.302	none	15	pass	fail	0.0490196	fail	2
Bradi1g20670.1	PF14368	Probable lipid transfer	miR5172-5p	CGAGGAGCUAGUAGAUCGGGA	666	4	20.321	none	1	fail	fail	0.002	fail	1
Bradi1g20700.1	PF04280	Tim44-like domain	miR396a-3p	GUUCAAGAAAGUCCUUGGAAA	1229	5	14.15	none	1	fail	fail	0.00662252	fail	1
Bradi1g20720.1	PF10186	UV radiation resistance protein and autophagy-related subunit 14	miR5176-3p	UGUGAUGAUGUGGCAUAGAAU	1125	5	19.44	none	1	fail	fail	0.00165563	fail	1
Bradi1g20760.1	PF00098	Zinc knuckle	miR7753-5p	AUGUCUUCUUCCUUGCUCAUC	1519	4	9.954	none	3	fail	fail	0.0252101	fail	1
Bradi1g20770.1	PF11717	RNA binding activity-knot of a chromodomain	miR162	UCGAUAAACCUCUGCAUCCGG	748	5	20.404	none	1	fail	fail	0.00306749	fail	1
Bradi1g20860.1	PF02801	Beta-ketoacyl synthase, C-terminal domain	miR5057	AAAUUUCAAAUCAUUUUGACA	1927	5	20.361	none	10	pass	fail	0.0352113	fail	2
Bradi1g20870.3	PF01070	FMN-dependent dehydrogenase	miR160a-3p	GCGUGCGAGGAGCCAAGCAUG	1535	4.5	23.849	none	1	fail	fail	0.0046083	fail	1
Bradi1g20880.1	PF00318	Ribosomal protein S2	miR7761-5p	CAGUGCCGUCUCUUCCUCAAGUUC	783	5	24.483	none	5	fail	fail	0.00192901	fail	1
Bradi1g20900.1	PF01363	FYVE zinc finger	miR399b/miR399c	UGCCAAAGGAGAAUUGCCCUG	719	4.5	22.493	none	1	fail	fail	0.00236407	fail	1
Bradi1g20980.1	PF00646	F-box domain	miR5057	AAAUUUCAAAUCAUUUUGACA	1747	4.5	19.721	none	1	fail	fail	0.00925926	fail	1
Bradi1g21060.1	PF13857	Ankyrin repeats (many copies)	miR5176-3p	UGUGAUGAUGUGGCAUAGAAU	1094	3.5	14.217	none	1	fail	fail	0.00393701	fail	1
Bradi1g21080.1	PF05701	Weak chloroplast movement under blue light	miR408-5p	CAGGGAUGGAGCAGAGCAUGG	2835	4.5	15.676	none	1	fail	fail	0.00680272	fail	1
Bradi1g21115.1	PF03101	FAR1 DNA-binding domain	miR166j	UCGGACCAGGCUUCAUUCCUU	2059	4.5	19.006	none	1	fail	fail	0.0769231	fail	1
Bradi1g21120.4			miR396b-3p	GUUCAAGAAAGCCCAUGGAAA	1262	4.5	17.477	none	1	fail	fail	0.0035461	fail	1
Bradi1g21177.1	PF09497	Transcription mediator complex subunit Med12	miR7753-3p	UGAGCAAGGGAGAAGACAUGG	3856	4.5	23.46	none	1	fail	fail	0.00111732	fail	1
Bradi1g21190.1			miR7776-3p.1	AAAGAUAUCAGAGGGCAACG	1792	5	20.645	none	1	fail	fail	0.0026455	fail	1
Bradi1g21237.2	PF02984	Cyclin, C-terminal domain	miR7770-3p	UCUAGACGGGCCUUCAAAGAG	1544	5	14.109	none	1	fail	fail	0.00490196	fail	1
Bradi1g21260.1	PF02893	GRAM domain	miR9480a/miR9480b	UAUGUGAGGGUGGUAACUGAA	2069	4	13.571	none	2	fail	fail	0.0031746	fail	1
Bradi1g21280.2	PF04408	Helicase associated domain (HA2)	miR168-3p	CCCGCCUUGCACCAAGUGAAU	4593	5	22.356	none	1	fail	fail	0.00606061	fail	1
Bradi1g21300.2	PF00107	Zinc-binding dehydrogenase	miR156e-3p	GCUCACUUCUCUCUCUGUCAGC	1509	4.5	23.246	none	1	fail	fail	0.00182815	fail	1
Bradi1g21300.2	PF00107	Zinc-binding dehydrogenase	miR7736-5p	UUUACUAUCUGGGAUGUCACA	1715	4.5	13.479	none	1	fail	fail	0.00121507	fail	1
Bradi1g21308.1			miR167e-3p	AGGUCAUGCUGGAGUUUCAUC	2036	5	16.032	none	1	fail	fail	0.04	fail	1
Bradi1g21310.1	PF00069	Protein kinase domain	miR5057	AAAUUUCAAAUCAUUUUGACA	625	5	15.29	none	1	fail	fail	0.00129366	fail	1
Bradi1g21320.2	PF01092	Ribosomal protein S6e	miR319b-5p	AGAGCUCUCUUCAGUCCACUC	671	4.5	20.355	none	1	fail	fail	0.00236967	fail	1
Bradi1g21337.3	PF08263	Leucine rich repeat N-terminal domain	miR159b-3p.2	AUCCACCCCUUGCCGACCGCUG	2750	5	24.677	none	1	fail	fail	0.00198413	fail	1
Bradi1g21350.1	PF12695	Alpha/beta hydrolase family	miR159b-5p.3	AGCUGCUUGUUCAUGGUUCCC	1904	5	17.293	none	1	fail	fail	0.00581395	fail	1
Bradi1g21400.1	PF06093	Spt4/RpoE2 zinc finger	miR5179	UUUUGCUCAAGACCGCGCAAC	612	4.5	14.923	none	3	fail	fail	0.00434783	fail	1
Bradi1g21440.1	PF00155	Aminotransferase class I and II	miR5061	UCUGUUCUGUCCUGCUCGGUA	1659	4	15.505	none	1	fail	fail	0.00367647	fail	1
Bradi1g21497.4	PF13041	PPR repeat family	miR167d-3p	AGAUCAUGUUGCAGCUUCAC	2349	5	18.666	none	2	fail	fail	0.0416667	fail	1
Bradi1g21580.1	PF03088	Strictosidine synthase	miR5199	UGUUCAUACGGUUGAUAGCAC	1779	4.5	17.887	none	1	fail	fail	0.00117233	fail	1
Bradi1g21635.1	PF03018	Dirigent-like protein	miR1127	AACUACUCCCUCCGUCCGAUA	883	2.5	23.45	3	1	fail	fail	0.0135135	fail	1
Bradi1g21640.1	PF12697	Alpha/beta hydrolase family	miR5056	AGGAAGAACCGGUAAUAAGCA	1413	5	23.844	none	1	fail	fail	0.0454545	fail	1
Bradi1g21640.1	PF12697	Alpha/beta hydrolase family	miR7773-5p	CGGGUCAACGAAGGAAAAAUU	1320	5	18.626	none	1	fail	fail	0.0117647	fail	1
Bradi1g21700.1	PF07876	Stress responsive A/B Barrel Domain	miR7741-5p.2	UCUUGAAGUUUCGCAUGCAGU	1410	5	21.839	none	1	fail	fail	0.00252525	fail	1
Bradi1g21700.1	PF07876	Stress responsive A/B Barrel Domain	miR396d-5p/miR396c-5p	UUCCACAGCUUUCUUGAACUG	960	4	24.469	none	1	fail	fail	0.00469484	fail	1
Bradi1g21700.1	PF07876	Stress responsive A/B Barrel Domain	miR396e-5p	UUCCACAGCUUUCUUGAACUU	960	3	24.469	none	1	fail	fail	0.00469484	fail	1
Bradi1g21720.3	PF01423	LSM domain	miR396a-5p/miR396b-5p	UCCACAGGCUUUCUUGAACUG	170	4.5	22.252	none	1	fail	fail	0.00161812	fail	1
Bradi1g21730.2	PF07650	KH domain	miR167c-3p	GAUCAUGCUGUGCAGUUUCAUC	599	5	21.266	none	1	fail	fail	0.00413223	fail	1
Bradi1g21762.1	PF02045	CCAAT-binding transcription factor (CBF-B/NF-YA) subunit B	miR169a-5p	CAGCCAAGGAUGACUUGCCGA	1214	3.5	17.806	3.5	193	pass	pass	0.338004	pass	4
Bradi1g21762.1	PF02045	CCAAT-binding transcription factor (CBF-B/NF-YA) subunit B	miR169c-5p/miR169f	CAGCCAAGGAUGACUUGCCGG	1214	3.5	17.806	3.5	193	pass	pass	0.338004	pass	4
Bradi1g21762.1	PF02045	CCAAT-binding transcription factor (CBF-B/NF-YA) subunit B	miR169d	UAGCCAAGAAUGACUUGCCUA	1214	5	17.806	none	193	pass	pass	0.338004	pass	4
Bradi1g21762.1	PF02045	CCAAT-binding transcription factor (CBF-B/NF-YA) subunit B	miR169l	UAGCCAAGGAUGAAUUGCCGG	1214	3.5	17.806	3.5	193	pass	pass	0.338004	pass	4
Bradi1g21762.1	PF02045	CCAAT-binding transcription factor (CBF-B/NF-YA) subunit B	miR169m	UAGCCAAGGAUGACUUGCCG	1214	2.5	17.806	2.5	193	pass	pass	0.338004	pass	4
Bradi1g21762.1	PF02045	CCAAT-binding transcription factor (CBF-B/NF-YA) subunit B	miR169b	UAGCCAAGGAUGACUUGCCGG	1214	3.5	17.806	3.5	193	pass	pass	0.338004	pass	4
Bradi1g21762.1	PF02045	CCAAT-binding transcription factor (CBF-B/NF-YA) subunit B	miR169h-5p/miR169n	UAGCCAAGGAUGACUUGCCUA	1214	4	17.806	4	193	pass	pass	0.338004	pass	4
Bradi1g21762.1	PF02045	CCAAT-binding transcription factor (CBF-B/NF-YA) subunit B	miR169e-5p/miR169g	UAGCCAAGGAUGACUUGCCUG	1214	4	17.806	4	193	pass	pass	0.338004	pass	4
Bradi1g21762.1	PF02045	CCAAT-binding transcription factor (CBF-B/NF-YA) subunit B	miR169k-5p	UAGCCAAGGAUGAUUUGCCUGU	1214	4	17.806	3.5	193	pass	pass	0.338004	pass	4
Bradi1g21762.1	PF02045	CCAAT-binding transcription factor (CBF-B/NF-YA) subunit B	miR7728-5p	UGCUCGGAUUGAGUGUAUUUU	968	5	15.89	none	1	fail	fail	0.00352113	fail	1
Bradi1g21787.2	PF14580	Leucine-rich repeat	miR9494	UUCAUCACCUUCGUCUCCGUC	1251	4.5	14.913	none	1	fail	fail	0.00265252	fail	1
Bradi1g21850.1	PF00347	Ribosomal protein L6	miR5200c	UGUAGAUACUCUCUAAGGCUU	611	5	13.813	none	33	pass	pass	0.0365044	fail	3
Bradi1g21880.1			miR7753-3p	UGAGCAAGGGAGAAGACAUGG	1233	5	11.472	none	1	fail	fail	0.00334448	fail	1
Bradi1g21900.1	PF00808	Histone-like transcription factor (CBF/NF-Y) and archaeal histone	miR5057	AAAUUUCAAAUCAUUUUGACA	1331	5	18.797	none	1	fail	fail	0.00395257	fail	1
Bradi1g21900.1	PF00808	Histone-like transcription factor (CBF/NF-Y) and archaeal histone	miR5176-3p	UGUGAUGAUGUGGCAUAGAAU	1069	5	20.76	none	2	fail	fail	0.00216685	fail	1
Bradi1g21968.1			miR166e-5p	GGAAUGUUGUCUGGCUCGAGG	716	5	16.338	none	1	fail	fail	0.00121951	fail	1
Bradi1g21968.1			miR166c-5p	GGAAUGUUGUCUGGUUCAAGG	716	5	16.338	none	1	fail	fail	0.00121951	fail	1
Bradi1g22060.1	PF01535	PPR repeat	miR9494	UUCAUCACCUUCGUCUCCGUC	1363	3.5	9.038	none	1	fail	fail	0.00210084	fail	1
Bradi1g22073.1			miR393a/miR393b-5p	UCCAAAGGGAUCGCAUUGAUC	678	5	20.761	none	1	fail	fail	0.00952381	fail	1
Bradi1g22101.1			miR160e-5p	UGCCUGGCUCCCUGAAUGCCA	461	4.5	16.513	none	6	fail	fail	0.00234467	fail	1
Bradi1g22147.2	PF00544	Pectate lyase	miR5066	AAGUGUAUAAGUGGAGUGCCU	467	5	18.907	none	1	fail	fail	0.00304878	fail	1
Bradi1g22160.1	PF00076	RNA recognition motif. (a.k.a. RRM, RBD, or RNP domain)	miR396d-3p/miR396c-3p	GUUCAAUAAAGCUGUGGGAAA	1220	4	13.823	none	2	fail	fail	0.025974	fail	1
Bradi1g22160.1	PF00076	RNA recognition motif. (a.k.a. RRM, RBD, or RNP domain)	miR444b	UGCAGUUGCUGCCUCAAGCUU	853	4.5	21.293	none	1	fail	fail	0.00118906	fail	1
Bradi1g22160.1	PF00076	RNA recognition motif. (a.k.a. RRM, RBD, or RNP domain)	miR5199	UGUUCAUACGGUUGAUAGCAC	1349	5	23.69	none	1	fail	fail	0.00719425	fail	1
Bradi1g22270.1	PF01370	NAD dependent epimerase/dehydratase family	miR164c-3p	CAUGUGCGCUCCUUCUCCAGC	1055	4.5	21.639	none	1	fail	fail	0.0020202	fail	1
Bradi1g22270.1	PF01370	NAD dependent epimerase/dehydratase family	miR156g-3p/miR156i-3p	GCUCACCCUCUCUCUGUCAGC	1052	4	24.369	none	1	fail	fail	0.000557724	fail	1
Bradi1g22270.1	PF01370	NAD dependent epimerase/dehydratase family	miR5061	UCUGUUCUGUCCUGCUCGGUA	306	5	24.062	none	1	fail	fail	0.000775194	fail	1
Bradi1g22361.1			miR5198	GGGGAAAAGAGAUUGAGGGAG	517	4	13.183	none	1	fail	fail	0.004329	fail	1
Bradi1g22590.1	PF16501	0	miR2275c	UUUGGUUUCCUCCAAUAUCUCA	4119	4.5	24.23	none	1	fail	fail	0.00253807	fail	1
Bradi1g22590.1	PF16501	0	miR2275a	UUUGGUUUCCUCCAAUGUCUCA	4119	3.5	24.23	none	1	fail	fail	0.00253807	fail	1
Bradi1g22600.1	PF01844	HNH endonuclease	miR395g-5p	GUUUCCUGCAAACACUUCACG	3771	5	15.375	none	1	fail	fail	0.00621118	fail	1
Bradi1g22600.1	PF01844	HNH endonuclease	miR7743-3p	UUUGAACUUUUGUAUUGGAUCUUU	2107	5	12.466	none	1	fail	fail	0.00208333	fail	1
Bradi1g22607.1	PF00588	SpoU rRNA Methylase family	miR395o-5p	AUUCCCUACAAGCACUUCACA	1905	5	18.321	none	1	fail	fail	0.00143267	fail	1
Bradi1g22630.2	PF01121	Dephospho-CoA kinase	miR5174e-5p.2	UACUCCCUCUGUUCCAUAAAG	2063	3	23.194	4	1	fail	fail	0.00438597	fail	1
Bradi1g22630.2	PF01121	Dephospho-CoA kinase	miR7777-3p.1	UUGUUCCACCCAACAGAAGAU	2060	5	23.53	none	1	fail	fail	0.00438597	fail	1
Bradi1g22660.1	PF03435	Saccharopine dehydrogenase	miR156e-3p	GCUCACUUCUCUCUCUGUCAGC	1188	4.5	24.151	none	1	fail	fail	0.00162338	fail	1
Bradi1g22700.1	PF16845	0	miR7719-3p	UAGAAGCAUAUAUGGCGAAGA	715	3.5	13.377	3.5	1	fail	fail	0.00613497	fail	1
Bradi1g22717.4	PF10409	C2 domain of PTEN tumour-suppressor protein	miR171c-5p	CGGUAUUGGUGCGGUUCAAUC	1328	4.5	17.136	none	1	fail	fail	0.00304878	fail	1
Bradi1g22717.4	PF10409	C2 domain of PTEN tumour-suppressor protein	miR7740-3p	GAGACAGAGGUUGUUCGGAUG	4988	5	17.766	none	1	fail	fail	0.00137174	fail	1
Bradi1g22717.4	PF10409	C2 domain of PTEN tumour-suppressor protein	miR1139	GAGUAACAUACACUAGUAACA	5532	5	13.029	none	1	fail	fail	0.0041841	fail	1
Bradi1g22750.1	PF00112	Papain family cysteine protease	miR5067	UCAGCGACAACUAAUAUGGAU	1368	4	13.687	none	1	fail	fail	0.00131579	fail	1
Bradi1g22850.1	PF14543	Xylanase inhibitor N-terminal	miR5180b/miR5180a	UAAGUGUCUCAGUUUUGAACU	2198	4.5	13.648	none	1	fail	fail	0.0018622	fail	1
Bradi1g22870.2	PF04788	Protein of unknown function (DUF620)	miR7732-3p	GAUCGAGAUCGUGGAGGAACC	1288	5	24.861	none	1	fail	fail	0.00221239	fail	1
Bradi1g22980.1	PF02181	Formin Homology 2 Domain	miR7722-3p	GAAGGGUAUCGGGAUGAGAGG	1828	4	19.841	none	1	fail	fail	0.00478469	fail	1
Bradi1g23060.1	PF03514	GRAS domain family	miR5198	GGGGAAAAGAGAUUGAGGGAG	2486	4.5	13.998	none	1	fail	fail	0.0175439	fail	1
Bradi1g23080.1			miR7768a-5p/miR7768b-5p	CCCGGUCGAGGACGGCCCCGC	916	5	24.623	none	1	fail	fail	0.00289855	fail	1
Bradi1g23100.1	PF10585	Ubiquitin-activating enzyme active site	miR159c	UUUGGUUUGAAGGGGGCUCUG	1326	4	14.897	none	1	fail	fail	0.00182815	fail	1
Bradi1g23140.2			miR399a	UGCCAAAGGAGAAUUACCCUG	1104	5	15.047	none	1	fail	fail	0.00581395	fail	1
Bradi1g23350.1	PF03514	GRAS domain family	miR7773-5p	CGGGUCAACGAAGGAAAAAUU	367	3.5	13.26	none	1	fail	fail	0.000746269	fail	1
Bradi1g23390.1	PF05553	Cotton fibre expressed protein	miR169h-3p	GGCAGUCACCUUGGCUAGC	135	4.5	19.16	none	1	fail	fail	0.00145138	fail	1
Bradi1g23480.1	PF13320	Domain of unknown function (DUF4091)	miR7764-3p	AAAUAGAUCUUGGCGUUAUGGG	1949	5	19.74	none	1	fail	fail	0.00401606	fail	1
Bradi1g23497.1	PF03151	Triose-phosphate Transporter family	miR7759-5p	CAGCCACGUCGGCAUAAGCGAG	911	4.5	23.379	none	6	fail	fail	0.00829875	fail	1
Bradi1g23520.1	PF07649	C1-like domain	miR167d-3p	AGAUCAUGUUGCAGCUUCAC	1743	4	23.187	none	1	fail	fail	0.000888889	fail	1
Bradi1g23520.1	PF07649	C1-like domain	miR444b	UGCAGUUGCUGCCUCAAGCUU	961	4.5	14.763	none	1	fail	fail	0.000888889	fail	1
Bradi1g23590.1			miR160e-3p	GCAUUGAGGGAGUCAUGCAGG	442	4	17.946	none	1	fail	fail	0.00546448	fail	1
Bradi1g23590.1			miR169a-3p	GGCGAGUUGUUCUUGGCUACA	493	5	17.818	none	1	fail	fail	0.00357143	fail	1
Bradi1g23590.1			miR5061	UCUGUUCUGUCCUGCUCGGUA	709	4.5	19.172	none	1	fail	fail	0.00546448	fail	1
Bradi1g23660.1	PF06101	Plant protein of unknown function (DUF946)	miR7724a-5p/miR7724b-5p	UGAACAUGUACAUGCUGGCCAACC	2536	5	17.054	none	1	fail	fail	0.00961539	fail	1
Bradi1g23675.6	PF12697	Alpha/beta hydrolase family	miR7769-3p	UGUCAUGUUGGCACUGAUGGG	2018	3.5	15.71	none	1	fail	fail	0.00265957	fail	1
Bradi1g23675.6	PF12697	Alpha/beta hydrolase family	miR5174e-3p.2	UUUAUGGAACGGAGGGAGUAG	2795	none	none	3.5	1	fail	fail	0.00497512	fail	1
Bradi1g23710.1	PF00069	Protein kinase domain	miR166g-5p	UCUGGUUCAAGGUCUCCACAU	1923	none	none	4	1	fail	fail	0.00515464	fail	1
Bradi1g23710.1	PF00069	Protein kinase domain	miR5172-3p	UGAUCUACUAGCUCCUCGGCA	1347	5	22.611	none	1	fail	fail	0.00515464	fail	1
Bradi1g23730.1	PF00069	Protein kinase domain	miR5185a-5p/miR5185b-5p/miR5185c-5p/miR5185d-5p/miR5185e-5p/miR5185f-5p/miR5185g-5p/miR5185h-5p/miR5185i-5p/miR5185j-5p/miR5185k-5p	UUCUAGUUCAUUUUUCAAAUC	987	5	21.037	none	1	fail	fail	0.0384615	fail	1
Bradi1g23730.1	PF00069	Protein kinase domain	miR5185m-5p	UUCUAGUUCAUUUUUCGAAUC	987	5	21.037	none	1	fail	fail	0.0384615	fail	1
Bradi1g23750.1	PF02985	HEAT repeat	miR9482	CCUUUGGGGAAGAAGGGAAAC	3669	5	14.271	none	1	fail	fail	0.00171821	fail	1
Bradi1g23750.1	PF02985	HEAT repeat	miR5167b-3p	UGUGAAUUGCCUUAACGAGAGC	2642	5	20.828	none	1	fail	fail	0.000823723	fail	1
Bradi1g23770.1	PF03953	Tubulin C-terminal domain	miR164f	UGGAGAAGAAGGGCACAUGCA	1664	5	13.386	none	1	fail	fail	0.00139276	fail	1
Bradi1g23770.1	PF03953	Tubulin C-terminal domain	miR7742-3p	UGUGUGUUCGAGUGAAUGAGU	796	4.5	14.861	none	1	fail	fail	0.000274725	fail	1
Bradi1g23824.1			miR5181b	UCCGAUCCAUAAUAAGUGUCG	582	none	none	2	1	fail	pass	1	pass	3
Bradi1g23890.1	PF00069	Protein kinase domain	miR7708b-5p	CAUUACAAUUCUUGGGACAUUUGC	2009	5	22.29	none	1	fail	fail	0.010989	fail	1
Bradi1g23890.1	PF00069	Protein kinase domain	miR7722-5p	UCUCCUCCCGGUACCCUUCUU	1878	3.5	11.43	none	1	fail	fail	0.01	fail	1
Bradi1g23900.1	PF13883	Pyridoxamine 5'-phosphate oxidase	miR5061	UCUGUUCUGUCCUGCUCGGUA	596	none	none	3	1	fail	fail	0.00100705	fail	1
Bradi1g23900.1	PF13883	Pyridoxamine 5'-phosphate oxidase	miR7741-3p.2	UGCAUGUGGAACUUCCAGAUC	559	5	18.158	none	1	fail	fail	0.00140252	fail	1
Bradi1g23920.1	PF14365	Domain of unknown function (DUF4409)	miR166d-5p	GGAAUGUUGUCUGGUUGGAGA	668	4	13.088	none	1	fail	fail	0.00101215	fail	1
Bradi1g23935.1			miR528-5p	UGGAAGGGGCAUGCAGAGGAG	368	4	23.866	none	1	fail	fail	0.00980392	fail	1
Bradi1g24090.3	PF09335	SNARE associated Golgi protein	miR7744-3p	CAUCGACAACUUUUGCCAUCCUUA	2151	5	19.413	none	1	fail	fail	0.0166667	fail	1
Bradi1g24100.1			miR166h-5p	GGUUUGUUGUCUGGCUCGGGG	3812	4.5	15.093	none	1	fail	fail	0.000683995	fail	1
Bradi1g24110.3	PF01765	Ribosome recycling factor	miR395p-3p	UGAAGUGUUUGGAGGAACUC	225	2.5	10.725	4	3	fail	fail	0.00180505	fail	1
Bradi1g24110.3	PF01765	Ribosome recycling factor	miR395a/miR395b/miR395c-3p/miR395m/miR395e-3p/miR395f-3p/miR395g-3p/miR395h-3p/miR395j-3p/miR395k-3p/miR395l-3p/miR395n-3p/miR395o-3p/miR395q	UGAAGUGUUUGGGGGAACUC	225	3	10.725	none	3	fail	fail	0.00180505	fail	1
Bradi1g24121.1	PF02298	Plastocyanin-like domain	miR528-5p	UGGAAGGGGCAUGCAGAGGAG	598	3.5	19.354	none	1416	pass	pass	0.451531	pass	4
Bradi1g24130.1	PF05193	Peptidase M16 inactive domain	miR5064	CGAAUUUGUCCAUAGCAUCAG	516	5	12.622	none	1	fail	fail	0.00108342	fail	1
Bradi1g24130.1	PF05193	Peptidase M16 inactive domain	miR7755-3p	UCAAUUUACGGUGUAGAAUUG	689	5	15.399	none	1	fail	fail	0.000465766	fail	1
Bradi1g24147.3	PF02341	RbcX protein	miR7728-5p	UGCUCGGAUUGAGUGUAUUUU	733	4.5	14.944	none	2	fail	fail	0.0057971	fail	1
Bradi1g24210.3			miR437	GAACUUAGAGAAGUUUGACUU	1409	4.5	19.225	none	1	fail	fail	0.00166389	fail	1
Bradi1g24210.3			miR169d	UAGCCAAGAAUGACUUGCCUA	942	5	23.622	none	1	fail	fail	0.00222222	fail	1
Bradi1g24220.1			miR7736-5p	UUUACUAUCUGGGAUGUCACA	589	5	17.006	none	1	fail	fail	0.00769231	fail	1
Bradi1g24240.1	PF13499	EF-hand domain pair	miR7736-5p	UUUACUAUCUGGGAUGUCACA	1997	4.5	17.217	none	1	fail	fail	0.00112233	fail	1
Bradi1g24260.1	PF03134	TB2/DP1, HVA22 family	miR7734-3p	UUAACCUAGUCACAUUCAACG	1082	4.5	13.771	none	1	fail	fail	0.00193798	fail	1
Bradi1g24270.1	PF00642	Zinc finger C-x8-C-x5-C-x3-H type (and similar)	miR160e-3p	GCAUUGAGGGAGUCAUGCAGG	1444	5	20.9	none	1	fail	fail	0.0026738	fail	1
Bradi1g24297.1	PF16528	0	miR7725b-3p.2	CAAAUAAGAGGAGACGAGACAUAG	1961	5	15.05	none	1	fail	fail	0.00150376	fail	1
Bradi1g24310.1	PF03514	GRAS domain family	miR7763-5p	AAUCUUGAUGUGCGGGGAUAG	1057	5	13.489	none	1	fail	fail	0.0294118	fail	1
Bradi1g24315.1			miR444c/miR444d	UGCAGUUGUUGUCUCAAGCUU	1353	4.5	19.48	none	1	fail	fail	0.00546448	fail	1
Bradi1g24320.1	PF13442	Cytochrome C oxidase, cbb3-type, subunit III	miR444c/miR444d	UGCAGUUGUUGUCUCAAGCUU	788	4.5	19.48	none	1	fail	fail	0.00205761	fail	1
Bradi1g24330.1	PF04488	Glycosyltransferase sugar-binding region containing DXD motif	miR7736-5p	UUUACUAUCUGGGAUGUCACA	2202	5	17.999	none	1	fail	fail	0.0016129	fail	1
Bradi1g24360.1	PF03016	Exostosin family	miR164f	UGGAGAAGAAGGGCACAUGCA	647	3.5	17.581	3.5	1	fail	fail	0.0116279	fail	1
Bradi1g24360.1	PF03016	Exostosin family	miR164b/miR164a-5p/miR164e	UGGAGAAGCAGGGCACGUGCA	647	3.5	17.581	none	1	fail	fail	0.0116279	fail	1
Bradi1g24360.1	PF03016	Exostosin family	miR164c-5p	UGGAGAAGCAGGGCACGUGCU	647	4.5	17.581	none	1	fail	fail	0.0116279	fail	1
Bradi1g24400.1	PF00481	Protein phosphatase 2C	miR7765-5p	CAUUUUAGUCCAACAAGUUGCAA	1975	5	22.222	none	7	fail	fail	0.00890585	fail	1
Bradi1g24457.3	PF07762	Protein of unknown function (DUF1618)	miR395d-3p	AAGUGUUUGGGGAACUCUAGG	1114	5	19.063	none	7	fail	fail	0.00258589	fail	1
Bradi1g24471.1	PF07762	Protein of unknown function (DUF1618)	miR395d-3p	AAGUGUUUGGGGAACUCUAGG	1115	5	17.5	none	1	fail	fail	0.000289855	fail	1
Bradi1g24475.1			miR167a/miR167b/miR167f	UGAAGCUGCCAGCAUGAUCUA	597	4	15.302	none	1	fail	fail	0.0555556	fail	1
Bradi1g24475.1			miR167c-5p/miR167d-5p/miR167e-5p/miR167g	UGAAGCUGCCAGCAUGAUCUGA	597	5	15.302	none	1	fail	fail	0.0555556	fail	1
Bradi1g24547.1	PF07883	Cupin domain	miR7757-3p.1	GGUAGUUGAAUGUUUUGUUUA	847	5	15.7	none	3	fail	fail	0.00219138	fail	1
Bradi1g24560.1	PF00225	Kinesin motor domain	miR408-5p	CAGGGAUGGAGCAGAGCAUGG	4485	4.5	24.173	none	1	fail	fail	0.0116279	fail	1
Bradi1g24567.2	PF08263	Leucine rich repeat N-terminal domain	miR5173-5p	UCUCGUAUAUGCGGAUGUACC	2727	5	19.721	none	1	fail	fail	0.00110254	fail	1
Bradi1g24590.1	PF05212	Protein of unknown function (DUF707)	miR5176-3p	UGUGAUGAUGUGGCAUAGAAU	1783	4.5	17.777	none	1	fail	fail	0.00248756	fail	1
Bradi1g24597.1	PF16206	0	miR5174a	CUCCGUUCCAUAAAGAUUGGC	3929	4.5	16.875	none	1	fail	fail	0.000960615	fail	1
Bradi1g24597.1	PF16206	0	miR9486b	UAAGUGAUUAGAGGUUCCAGU	5066	4	11.412	none	1	fail	fail	0.00130208	fail	1
Bradi1g24610.1	PF04144	SCAMP family	miR5201-3p	AGGGCGAGGCAAAUGAUCAAA	752	5	10.883	none	1	fail	fail	0.00555556	fail	1
Bradi1g24610.1	PF04144	SCAMP family	miR169a-5p	CAGCCAAGGAUGACUUGCCGA	1162	5	15.495	none	1	fail	fail	0.00322581	fail	1
Bradi1g24610.1	PF04144	SCAMP family	miR169c-5p/miR169f	CAGCCAAGGAUGACUUGCCGG	1162	5	15.495	none	1	fail	fail	0.00322581	fail	1
Bradi1g24610.1	PF04144	SCAMP family	miR169m	UAGCCAAGGAUGACUUGCCG	1162	4.5	15.495	none	1	fail	fail	0.00322581	fail	1
Bradi1g24610.1	PF04144	SCAMP family	miR169h-5p/miR169n	UAGCCAAGGAUGACUUGCCUA	1162	5	15.495	none	1	fail	fail	0.00322581	fail	1
Bradi1g24610.1	PF04144	SCAMP family	miR169g/miR169e-5p	UAGCCAAGGAUGACUUGCCUG	1162	5	15.495	none	1	fail	fail	0.00322581	fail	1
Bradi1g24610.1	PF04144	SCAMP family	miR159c	UUUGGUUUGAAGGGGGCUCUG	231	5	18.101	none	1	fail	fail	0.00369004	fail	1
Bradi1g24630.3	PF00122	E1-E2 ATPase	miR172d	AGAAUCCUGAUGAUGCUGCAG	3642	5	15.974	none	1	fail	fail	0.00423729	fail	1
Bradi1g24690.3	PF04762	IKI3 family	miR7730-5p	AGAACAGCCACGGUUGAAAGUUAU	1440	5	17.967	none	1	fail	fail	0.0021692	fail	1
Bradi1g24730.4	PF00781	Diacylglycerol kinase catalytic domain	miR156h-3p	GCUCACUGCUCUUCCUGUCAUC	729	5	23.316	none	1	fail	fail	0.00423729	fail	1
Bradi1g24730.4	PF00781	Diacylglycerol kinase catalytic domain	miR156e-3p	GCUCACUUCUCUCUCUGUCAGC	729	5	23.316	none	1	fail	fail	0.00423729	fail	1
Bradi1g24753.1			miR5059	CGGCCUGGGCAGCACCACCA	101	none	none	4	1	fail	fail	0.0125	fail	1
Bradi1g24770.1	PF00083	Sugar (and other) transporter	miR397b-5p	AUUGAGUGCAGCGUUGAUGAA	1024	none	none	3.5	1	fail	fail	0.00154799	fail	1
Bradi1g24830.1	PF06764	Protein of unknown function (DUF1223)	miR5181c-5p	CCUCCGGUCCACAAUAAGUGU	1304	2.5	13.519	4	1	fail	fail	0.00174825	fail	1
Bradi1g24830.1	PF06764	Protein of unknown function (DUF1223)	miR5181b	UCCGAUCCAUAAUAAGUGUCG	1302	3	12.67	3	1	fail	fail	0.00225225	fail	1
Bradi1g24850.1	PF00635	MSP (Major sperm protein) domain	miR7738-3p	GUGCUUGACAGACGACUCUGG	699	5	15.597	none	4	fail	fail	0.00819672	fail	1
Bradi1g24870.1	PF00504	Chlorophyll A-B binding protein	miR5066	AAGUGUAUAAGUGGAGUGCCU	1196	none	none	4	1	fail	fail	0.000255558	fail	1
Bradi1g24880.1	PF07731	Multicopper oxidase	miR5172-5p	CGAGGAGCUAGUAGAUCGGGA	110	3.5	21.336	none	1	fail	fail	0.00322581	fail	1
Bradi1g24900.1	PF00459	Inositol monophosphatase family	miR7742-3p	UGUGUGUUCGAGUGAAUGAGU	1507	3.5	8.537	none	5	fail	fail	0.00306937	fail	1
Bradi1g24910.2	PF07731	Multicopper oxidase	miR397a	UCAUUGAGUGCAGCGUUGAUG	587	3	22.139	none	1	fail	fail	0.111111	fail	1
Bradi1g24996.3	PF12937	F-box-like	miR5167a-5p	CCACUUUGGGUGUCAUUGGUA	1530	4.5	18.816	none	1	fail	fail	0.00425532	fail	1
Bradi1g24996.3	PF12937	F-box-like	miR7768a-5p/miR7768b-5p	CCCGGUCGAGGACGGCCCCGC	313	4.5	19.586	none	1	fail	fail	0.00327869	fail	1
Bradi1g25010.2	PF03405	Fatty acid desaturase	miR166i-5p	GGCAUGUCGUGUGGCCCGAGA	717	5	22.246	none	1	fail	fail	0.0666667	fail	1
Bradi1g25057.1	PF04749	PLAC8 family	miR156b-3p	GCUCACUUCUCUCUCUGUCACC	119	5	10.377	none	1	fail	fail	0.000669792	fail	1
Bradi1g25070.1			miR171a	UGAUUGAGCCGCGCCAAUAUC	127	5	22.931	none	1	fail	fail	0.0117647	fail	1
Bradi1g25080.1	PF03650	Uncharacterised protein family (UPF0041)	miR160e-3p	GCAUUGAGGGAGUCAUGCAGG	275	5	15.992	none	1	fail	fail	0.00458716	fail	1
Bradi1g25090.1	PF08276	PAN-like domain	miR159b-3p.1	UUUGGAUUGAAGGGAGCUCUG	2377	4.5	7.239	none	1	fail	fail	0.0108696	fail	1
Bradi1g25090.1	PF08276	PAN-like domain	miR159c	UUUGGUUUGAAGGGGGCUCUG	2377	4	7.239	none	1	fail	fail	0.0108696	fail	1
Bradi1g25107.1	PF03552	Cellulose synthase	miR395d-3p	AAGUGUUUGGGGAACUCUAGG	1630	5	13.374	none	1	fail	fail	0.00315457	fail	1
Bradi1g25107.1	PF03552	Cellulose synthase	miR7784a-5p/miR7784b-5p	GUACAUGAACUUAUAAGACGAGUA	3056	4.5	17.743	none	1	fail	fail	0.00233645	fail	1
Bradi1g25170.1	PF00582	Universal stress protein family	miR167e-3p	AGGUCAUGCUGGAGUUUCAUC	1159	4	12.321	none	2	fail	fail	0.00337838	fail	1
Bradi1g25180.1	PF08276	PAN-like domain	miR164a-3p	CAUGUGCCCUUCUUCUCCACC	1950	4.5	19.992	none	1	fail	fail	0.00157729	fail	1
Bradi1g25215.1	PF11698	V-ATPase subunit H	miR397b-5p	AUUGAGUGCAGCGUUGAUGAA	685	5	24.864	none	4	fail	fail	0.00688468	fail	1
Bradi1g25215.1	PF11698	V-ATPase subunit H	miR169m	UAGCCAAGGAUGACUUGCCG	1199	4.5	22.153	none	1	fail	fail	0.0019685	fail	1
Bradi1g25215.1	PF11698	V-ATPase subunit H	miR5055	UCUCGCUGCUGAGCUCGGCGU	19	4	19.253	none	1	fail	fail	0.00298507	fail	1
Bradi1g25240.1	PF13041	PPR repeat family	miR395e-5p	GUUCUCCUCAAAUCACUUCAGU	334	5	20.299	none	1	fail	fail	0.00649351	fail	1
Bradi1g25293.1			miR7740-5p	UUUGAACAACCUCGGUCUCAU	1275	2.5	15.762	3	1	fail	fail	0.00309597	fail	1
Bradi1g25340.1	PF06273	Plant specific eukaryotic initiation factor 4B	miR1135	UUUCGACAAGUAAUUCCGACCGGA	642	4.5	20.493	none	1	fail	fail	0.0013624	fail	1
Bradi1g25370.1	PF03514	GRAS domain family	miR7776-5p.2	ACAUUCAACUCAUUAUUAAUG	2203	4.5	12.335	none	1	fail	fail	0.00116959	fail	1
Bradi1g25370.1	PF03514	GRAS domain family	miR156b-5p/miR156c/miR156d-5p/miR156e-5p/miR156f-5p/miR156g-5p/miR156h-5p/miR156i-5p	UGACAGAAGAGAGUGAGCAC	2337	4.5	13.033	none	1	fail	fail	0.00179533	fail	1
Bradi1g25380.1	PF02181	Formin Homology 2 Domain	miR7753-5p	AUGUCUUCUUCCUUGCUCAUC	3821	5	19.54	3.5	1	fail	fail	0.00943396	fail	1
Bradi1g25390.1	PF00125	Core histone H2A/H2B/H3/H4	miR5174e-3p.1/miR5174b-3p	CAACCUUUAUGGAACGGAGGG	676	3.5	14.27	none	35	pass	fail	0.00736997	fail	2
Bradi1g25400.1	PF00125	Core histone H2A/H2B/H3/H4	miR7777-3p.1	UUGUUCCACCCAACAGAAGAU	618	3.5	13.885	none	1	fail	fail	0.0042735	fail	1
Bradi1g25430.3	PF05757	Oxygen evolving enhancer protein 3 (PsbQ)	miR159a-5p	AGCUCCCUUCGAUCCAAUC	1483	5	22.03	none	1	fail	fail	0.000167168	fail	1
Bradi1g25430.3	PF05757	Oxygen evolving enhancer protein 3 (PsbQ)	miR7714-5p	UAUUUUCUCGGAUCAAUAUUACUU	1483	4.5	22.03	none	1	fail	fail	0.000167168	fail	1
Bradi1g25430.3	PF05757	Oxygen evolving enhancer protein 3 (PsbQ)	miR5049-5p	UCCUUCCGACCCAUAUUACUUGU	1480	none	none	4	1	fail	fail	6.96e-05	fail	1
Bradi1g25460.3	PF00854	POT family	miR169k-3p	GGGCAAGUCAGCCUGGCUACC	3472	4.5	21.074	none	1	fail	fail	0.00757576	fail	1
Bradi1g25540.1	PF01657	Salt stress response/antifungal	miR5181a-3p	CGGCACUUAUUAUGGAUCAGA	2343	4.5	14.015	none	1	fail	fail	0.00431035	fail	1
Bradi1g25552.1	PF01657	Salt stress response/antifungal	miR5059	CGGCCUGGGCAGCACCACCA	743	none	none	4	1	fail	fail	0.000307031	fail	1
Bradi1g25564.1	PF01657	Salt stress response/antifungal	miR162	UCGAUAAACCUCUGCAUCCGG	2465	5	13.823	none	1	fail	fail	0.00108578	fail	1
Bradi1g25588.1	PF01657	Salt stress response/antifungal	miR9482	CCUUUGGGGAAGAAGGGAAAC	804	5	21.979	none	1	fail	fail	0.00543478	fail	1
Bradi1g25647.1	PF01657	Salt stress response/antifungal	miR7717c-3p	UUAGUUGACUGAGAAAUAGACGGU	2311	4.5	16.741	none	1	fail	fail	0.025	fail	1
Bradi1g25657.1	PF01657	Salt stress response/antifungal	miR437	GAACUUAGAGAAGUUUGACUU	1931	5	20.735	none	1	fail	fail	0.00143062	fail	1
Bradi1g25697.1	PF01657	Salt stress response/antifungal	miR5173-3p	UGCAUCUGUAUAUACGAGAAG	3085	5	18.54	none	1	fail	fail	0.000784314	fail	1
Bradi1g25737.1	PF01657	Salt stress response/antifungal	miR166c-5p	GGAAUGUUGUCUGGUUCAAGG	1683	4	14.659	none	1	fail	fail	0.0344828	fail	1
Bradi1g25816.2	PF03618	Kinase/pyrophosphorylase	miR5069	UAGGUUAUUGAUUUGACCAAC	712	3.5	13.691	4	1	fail	fail	0.00980392	fail	1
Bradi1g25822.1	PF09811	Essential protein Yae1, N terminal	miR5049-5p	UCCUUCCGACCCAUAUUACUUGU	934	none	none	2	1	fail	fail	0.00212314	fail	1
Bradi1g25822.1	PF09811	Essential protein Yae1, N terminal	miR399d	UGCCAAAGGAGAUUUGCCCGG	596	5	24.853	none	1	fail	fail	0.00212314	fail	1
Bradi1g25847.1	PF06955	Xyloglucan endo-transglycosylase (XET) C-terminus	miR7770-3p	UCUAGACGGGCCUUCAAAGAG	1381	4	20.592	none	2	fail	fail	0.0172414	fail	1
Bradi1g25860.1	PF01946	Thi4 family	miR5281b/miR5281a	UCUUAUAAAUAGGAACGGAGG	1449	3	13.006	none	2	fail	fail	0.000760746	fail	1
Bradi1g25900.2	PF13962	Domain of unknown function	miR7776-3p.2	UUGAUAAUGGGUUGAAUGCGC	914	5	14.968	none	1	fail	fail	0.00787402	fail	1
Bradi1g26030.1	PF00497	Bacterial extracellular solute-binding proteins, family 3	miR166i-5p	GGCAUGUCGUGUGGCCCGAGA	2543	5	17.819	none	1	fail	fail	0.00232019	fail	1
Bradi1g26030.1	PF00497	Bacterial extracellular solute-binding proteins, family 3	miR166h-5p	GGUUUGUUGUCUGGCUCGGGG	2543	5	17.819	none	1	fail	fail	0.00232019	fail	1
Bradi1g26040.1	PF14510	ABC-transporter extracellular N-terminal	miR5185a-3p/miR5185b-3p/miR5185c-3p/miR5185d-3p/miR5185e-3p/miR5185f-3p/miR5185g-3p/miR5185h-3p/miR5185i-3p/miR5185j-3p/miR5185k-3p	UUUGAGAAUUGAACUAGAAGC	3931	4	17.352	none	1	fail	fail	0.00227273	fail	1
Bradi1g26060.1	PF00514	Armadillo/beta-catenin-like repeat	miR7753-3p	UGAGCAAGGGAGAAGACAUGG	3494	3.5	14.449	4	1	fail	fail	0.000746269	fail	1
Bradi1g26070.2			miR9495	UGAAAAAUGCCUCUGGACGUG	1052	5	17.064	none	4	fail	fail	0.0060241	fail	1
Bradi1g26080.2			miR7777-5p.2	UCUGACAAACACCAUCGCAAC	402	4	18.516	none	1	fail	fail	0.00324675	fail	1
Bradi1g26080.2			miR7769-3p	UGUCAUGUUGGCACUGAUGGG	75	4.5	24.688	none	1	fail	fail	0.00578035	fail	1
Bradi1g26100.1	PF00004	ATPase family associated with various cellular activities (AAA)	miR159b-3p.2	AUCCACCCCUUGCCGACCGCUG	1506	none	none	4	1	fail	fail	0.00952381	fail	1
Bradi1g26110.3	PF03647	Transmembrane proteins 14C	miR169k-5p	UAGCCAAGGAUGAUUUGCCUGU	626	5	16.946	none	1	fail	fail	0.00632911	fail	1
Bradi1g26126.1	PF14363	Domain associated at C-terminal with AAA	miR159b-3p.2	AUCCACCCCUUGCCGACCGCUG	1673	none	none	4	1	fail	fail	0.0128205	fail	1
Bradi1g26126.1	PF14363	Domain associated at C-terminal with AAA	miR159b-3p.2	AUCCACCCCUUGCCGACCGCUG	626	none	none	4	1	fail	fail	0.0128205	fail	1
Bradi1g26180.1	PF06278	Protein of unknown function (DUF1032)	miR7738-5p	AGAGUCGUUUGUCAAGCUCGG	1787	5	18.846	none	1	fail	fail	0.00440529	fail	1
Bradi1g26197.1	PF13959	Domain of unknown function (DUF4217)	miR7719-5p	UCCGCCAUACAUGUUUCUAUC	1899	5	18.09	none	1	fail	fail	0.00892857	fail	1
Bradi1g26197.1	PF13959	Domain of unknown function (DUF4217)	miR7728-5p	UGCUCGGAUUGAGUGUAUUUU	1642	5	21.498	none	1	fail	fail	0.00299401	fail	1
Bradi1g26220.1			miR528-5p	UGGAAGGGGCAUGCAGAGGAG	77	3.5	22.743	none	1	fail	fail	0.0277778	fail	1
Bradi1g26287.14	PF00481	Protein phosphatase 2C	miR827-3p	UUAGAUGACCAUCAGCAAACA	810	4.5	19.194	none	1	fail	fail	0.00209205	fail	1
Bradi1g26300.4	PF00076	RNA recognition motif. (a.k.a. RRM, RBD, or RNP domain)	miR9485	UUAUGACGUGUAGGAGUUGCA	341	5	18.117	none	4	fail	fail	0.0125392	fail	1
Bradi1g26300.4	PF00076	RNA recognition motif. (a.k.a. RRM, RBD, or RNP domain)	miR7741-5p.1	UUUUAAUUGUGGAAGCUCUUG	776	4.5	20.72	none	1	fail	fail	0.00169205	fail	1
Bradi1g26310.5	PF13499	EF-hand domain pair	miR1139	GAGUAACAUACACUAGUAACA	3013	4.5	16.404	none	1	fail	fail	0.000486145	fail	1
Bradi1g26317.1	PF13415	Galactose oxidase, central domain	miR160e-5p	UGCCUGGCUCCCUGAAUGCCA	465	5	24.754	none	1	fail	fail	0.00232558	fail	1
Bradi1g26317.1	PF13415	Galactose oxidase, central domain	miR5185a-5p/miR5185b-5p/miR5185c-5p/miR5185d-5p/miR5185e-5p/miR5185f-5p/miR5185g-5p/miR5185h-5p/miR5185i-5p/miR5185j-5p/miR5185k-5p	UUCUAGUUCAUUUUUCAAAUC	2393	4	15.123	none	1	fail	fail	0.0016129	fail	1
Bradi1g26317.1	PF13415	Galactose oxidase, central domain	miR5185m-5p	UUCUAGUUCAUUUUUCGAAUC	2393	4.5	15.123	none	1	fail	fail	0.0016129	fail	1
Bradi1g26420.1	PF00439	Bromodomain	miR166e-3p	CUCGGACCAGGCUUCAUUCCC	2100	5	20.12	none	1	fail	fail	0.00110497	fail	1
Bradi1g26420.1	PF00439	Bromodomain	miR166f	UCUCGGACCAGGCUUCAUUCC	2101	4.5	20.441	none	1	fail	fail	0.00111483	fail	1
Bradi1g26440.1	PF13920	Zinc finger, C3HC4 type (RING finger)	miR396e-3p	GGUCAAGAAAGCUGUGGGAAG	2907	4.5	19.08	none	1	fail	fail	0.0196078	fail	1
Bradi1g26440.1	PF13920	Zinc finger, C3HC4 type (RING finger)	miR5176-5p	UAUGCCAUGUCGUCACAUAUC	2051	4.5	22.364	none	1	fail	fail	0.00340136	fail	1
Bradi1g26510.1	PF07983	X8 domain	miR160d-3p	GCGUGCACGGAGCCAAGCAUA	1399	4	18.974	none	1	fail	fail	0.00236407	fail	1
Bradi1g26520.3	PF00557	Metallopeptidase family M24	miR5185l-5p	UUCUAAGUCAAUCUCUAAAUC	1631	4.5	15.255	none	1	fail	fail	0.00154321	fail	1
Bradi1g26560.1	PF02705	K+ potassium transporter	miR9486b	UAAGUGAUUAGAGGUUCCAGU	2031	5	21.437	none	1	fail	fail	0.000743494	fail	1
Bradi1g26560.1	PF02705	K+ potassium transporter	miR159b-3p.1	UUUGGAUUGAAGGGAGCUCUG	2357	5	22.389	none	1	fail	fail	0.00149701	fail	1
Bradi1g26570.1	PF02701	Dof domain, zinc finger	miR7715-3p	UAAGAAAACCCACCUUUGAUG	2164	4.5	12.5	none	1	fail	fail	0.00109529	fail	1
Bradi1g26590.1	PF14604	Variant SH3 domain	miR7757-5p.1	CACAAAACCUUCAGCUACCCA	354	4.5	20.034	none	1	fail	fail	0.00178253	fail	1
Bradi1g26607.1	PF00270	DEAD/DEAH box helicase	miR7757-3p.1	GGUAGUUGAAUGUUUUGUUUA	4568	5	20.956	none	1	fail	fail	0.00341297	fail	1
Bradi1g26640.1			miR167d-3p	AGAUCAUGUUGCAGCUUCAC	182	2.5	22.937	none	1	fail	fail	0.0123457	fail	1
Bradi1g26647.1	PF02902	Ulp1 protease family, C-terminal catalytic domain	miR5173-3p	UGCAUCUGUAUAUACGAGAAG	2400	5	23.586	none	1	fail	fail	0.0078125	fail	1
Bradi1g26690.1	PF00481	Protein phosphatase 2C	miR827-3p	UUAGAUGACCAUCAGCAAACA	1391	5	12.707	none	1	fail	fail	0.00224215	fail	1
Bradi1g26710.2	PF05911	Plant protein of unknown function (DUF869)	miR9499	CCCUCGUCGACGCGGCAGCUC	2222	4.5	19.843	none	1	fail	fail	0.00142857	fail	1
Bradi1g26720.1	PF03110	SBP domain	miR156j	UGACAGAAGAGAGAGAGCAC	735	2	11.881	2	26	pass	pass	0.0635697	fail	3
Bradi1g26720.1	PF03110	SBP domain	miR156a	UGACAGAAGAGAGAGAGCACA	735	3	11.881	3	26	pass	pass	0.0635697	fail	3
Bradi1g26720.1	PF03110	SBP domain	miR156b-5p/miR156d-5p/miR156e-5p/miR156f-5p/miR156g-5p/miR156h-5p/miR156i-5p/miR156c	UGACAGAAGAGAGUGAGCAC	735	2	11.881	2	26	pass	pass	0.0635697	fail	3
Bradi1g26820.2	PF13639	Ring finger domain	miR5174a	CUCCGUUCCAUAAAGAUUGGC	3108	1	16.834	2	1	fail	fail	0.00150376	fail	1
Bradi1g26940.1	PF00628	PHD-finger	miR7770-5p	CCUUGAAAGCCUGUCUAGACA	4081	5	19.921	none	1	fail	fail	0.00127877	fail	1
Bradi1g26960.1	PF04434	SWIM zinc finger	miR166j	UCGGACCAGGCUUCAUUCCUU	974	5	20.749	none	1	fail	fail	0.00218341	fail	1
Bradi1g26970.2	PF01535	PPR repeat	miR408-3p	CUGCACUGCCUCUUCCCUGGC	628	4.5	20.834	none	1	fail	fail	0.00584795	fail	1
Bradi1g26980.2	PF04434	SWIM zinc finger	miR5184	UUCUAACAUUAUGCACAUCUA	2321	4.5	24.042	none	1	fail	fail	0.0103093	fail	1
Bradi1g27000.1	PF00390	Malic enzyme, N-terminal domain	miR7764-5p	CAUAACCUAGAUCUGUAUCA	1759	5	17.967	none	1	fail	fail	0.00135135	fail	1
Bradi1g27027.1	PF13086	AAA domain	miR166i-5p	GGCAUGUCGUGUGGCCCGAGA	3765	4.5	17.472	none	3	fail	fail	0.00393185	fail	1
Bradi1g27027.1	PF13086	AAA domain	miR444c/miR444d	UGCAGUUGUUGUCUCAAGCUU	4557	5	22.396	none	2	fail	fail	0.00166806	fail	1
Bradi1g27027.1	PF13086	AAA domain	miR5199	UGUUCAUACGGUUGAUAGCAC	3891	5	11.679	none	2	fail	fail	0.004158	fail	1
Bradi1g27027.1	PF13086	AAA domain	miR2275c	UUUGGUUUCCUCCAAUAUCUCA	1250	5	14.136	none	1	fail	fail	0.000806452	fail	1
Bradi1g27040.1	PF02823	ATP synthase, Delta/Epsilon chain, beta-sandwich domain	miR7755-3p	UCAAUUUACGGUGUAGAAUUG	950	4	17.733	none	6	fail	fail	0.00688073	fail	1
Bradi1g27060.1	PF07883	Cupin domain	miR164c-3p	CAUGUGCGCUCCUUCUCCAGC	1447	4.5	12.028	none	1	fail	fail	0.000610874	fail	1
Bradi1g27060.1	PF07883	Cupin domain	miR7709-3p	UGUGCCUAGUCGUACUUUGAU	1152	5	15.433	none	1	fail	fail	0.0027027	fail	1
Bradi1g27120.1	PF00334	Nucleoside diphosphate kinase	miR395e-5p	GUUCUCCUCAAAUCACUUCAGU	357	4.5	21.327	none	8	fail	fail	0.0278746	fail	1
Bradi1g27130.1	PF01494	FAD binding domain	miR7740-5p	UUUGAACAACCUCGGUCUCAU	1686	4.5	22.351	none	2	fail	fail	0.0176991	fail	1
Bradi1g27140.3	PF01535	PPR repeat	miR164a-5p/miR164be	UGGAGAAGCAGGGCACGUGCA	1095	none	none	4	1	fail	fail	0.00271003	fail	1
Bradi1g27140.3	PF01535	PPR repeat	miR5202	UUACGUGAGUUAAAUCGUCGA	2313	5	17.683	none	1	fail	fail	0.00239234	fail	1
Bradi1g27153.1	PF00025	ADP-ribosylation factor family	miR7770-5p	CCUUGAAAGCCUGUCUAGACA	642	4.5	21.742	4	1	fail	fail	0.00194175	fail	1
Bradi1g27170.1	PF00612	IQ calmodulin-binding motif	miR396a-3p	GUUCAAGAAAGUCCUUGGAAA	1758	4	18.593	none	1	fail	fail	0.0022173	fail	1
Bradi1g27191.1	PF00254	FKBP-type peptidyl-prolyl cis-trans isomerase	miR390a-3p	CGCUAUCUAUCCUGAGCUCCA	691	none	none	4	1	fail	fail	0.00302115	fail	1
Bradi1g27191.1	PF00254	FKBP-type peptidyl-prolyl cis-trans isomerase	miR169h-3p	GGCAGUCACCUUGGCUAGC	622	4	19.156	none	1	fail	fail	0.00260417	fail	1
Bradi1g27191.1	PF00254	FKBP-type peptidyl-prolyl cis-trans isomerase	miR5185m-3p	UUUGAAAAUUGAACUAGAAGC	795	5	19.733	none	1	fail	fail	0.0049505	fail	1
Bradi1g27230.1	PF01399	PCI domain	miR5184	UUCUAACAUUAUGCACAUCUA	518	5	14.125	none	1	fail	fail	0.00291545	fail	1
Bradi1g27275.1	PF00201	UDP-glucoronosyl and UDP-glucosyl transferase	miR7734-5p	UUGAACGUGACUGGGUUAACG	1575	5	14.45	none	1	fail	pass	0.333333	pass	3
Bradi1g27280.2	PF00111	2Fe-2S iron-sulfur cluster binding domain	miR5175b	CCUCUGUUCCUAAAUUCUUGU	901	1	7.592	1	1	fail	fail	0.000883392	fail	1
Bradi1g27314.1			miR5175b	CCUCUGUUCCUAAAUUCUUGU	1440	3	17.393	none	1	fail	fail	0.00613497	fail	1
Bradi1g27332.1	PF00827	Ribosomal L15	miR408-5p	CAGGGAUGGAGCAGAGCAUGG	955	4	16.111	none	1	fail	fail	0.000482393	fail	1
Bradi1g27357.1	PF04506	Rft protein	miR7770-5p	CCUUGAAAGCCUGUCUAGACA	2113	4	18.142	none	1	fail	fail	0.00165837	fail	1
Bradi1g27400.3	PF00226	DnaJ domain	miR7740-5p	UUUGAACAACCUCGGUCUCAU	2266	4.5	21.203	none	1	fail	fail	0.00238663	fail	1
Bradi1g27460.1	PF00795	Carbon-nitrogen hydrolase	miR394	UUGGCAUUCUGUCCACCUCC	1484	4.5	20.488	none	1	fail	fail	0.00145138	fail	1
Bradi1g27529.1			miR5181a-5p	UGAUCCAUAAUAAGUGUCAGG	1682	none	none	4	1	fail	fail	0.02	fail	1
Bradi1g27542.1			miR5181b	UCCGAUCCAUAAUAAGUGUCG	574	none	none	1.5	1	fail	fail	0.011236	fail	1
Bradi1g27730.1	PF13041	PPR repeat family	miR7728-3p	AAAUACACUCAAUUCAAGCAG	2023	5	13.665	none	1	fail	fail	0.00584795	fail	1
Bradi1g27735.1	PF04137	Endoplasmic Reticulum Oxidoreductin 1 (ERO1)	miR1127	AACUACUCCCUCCGUCCGAUA	1996	2	21.484	2	1	fail	fail	0.00970874	fail	1
Bradi1g27735.1	PF04137	Endoplasmic Reticulum Oxidoreductin 1 (ERO1)	miR5183	UAUUUGGACAAAUUUGAGUCA	1920	none	none	0.5	1	fail	fail	0.003663	fail	1
Bradi1g27740.1	PF00168	C2 domain	miR5200a-5p	GCCUUAGGGAAUAUCUACACU	1373	5	22.098	none	1	fail	fail	0.00166945	fail	1
Bradi1g27740.1	PF00168	C2 domain	miR5167b-3p	UGUGAAUUGCCUUAACGAGAGC	266	4	22.162	none	1	fail	fail	0.00110254	fail	1
Bradi1g27780.2	PF00929	Exonuclease	miR7755-3p	UCAAUUUACGGUGUAGAAUUG	1029	4.5	23.463	none	1	fail	pass	0.00854701	fail	2
Bradi1g27800.1	PF03759	PRONE (Plant-specific Rop nucleotide exchanger)	miR397a	UCAUUGAGUGCAGCGUUGAUG	1553	4.5	17.297	none	1	fail	fail	0.00892857	fail	1
Bradi1g28080.1	PF00160	Cyclophilin type peptidyl-prolyl cis-trans isomerase/CLD	miR9485	UUAUGACGUGUAGGAGUUGCA	590	4	11.806	none	1	fail	fail	0.00255102	fail	1
Bradi1g28090.2	PF00085	Thioredoxin	miR5064	CGAAUUUGUCCAUAGCAUCAG	1298	5	14.945	none	22	pass	fail	0.00762301	fail	2
Bradi1g28090.2	PF00085	Thioredoxin	miR7722-3p	GAAGGGUAUCGGGAUGAGAGG	131	5	15.331	none	1	fail	fail	0.000325098	fail	1
Bradi1g28130.1	PF01357	Pollen allergen	miR5069	UAGGUUAUUGAUUUGACCAAC	742	5	18.492	none	1	fail	fail	0.00252525	fail	1
Bradi1g28140.3			miR7733-3p	CCUGCGUUGGCGAAGGCGAGAAGC	124	5	15.384	none	1	fail	fail	0.0070922	fail	1
Bradi1g28160.1	PF13833	EF-hand domain pair	miR156b-5p/miR156c/miR156d-5p/miR156e-5p/miR156f-5p/miR156g-5p/miR156h-5p/miR156i-5p	UGACAGAAGAGAGUGAGCAC	958	4.5	15.213	none	1	fail	fail	0.00363636	fail	1
Bradi1g28267.2	PF09273	Rubisco LSMT substrate-binding	miR2275b	UUCAGUUUCUUCUAAUAUCUCA	817	4.5	20.332	none	1	fail	fail	0.00444444	fail	1
Bradi1g28267.2	PF09273	Rubisco LSMT substrate-binding	miR5184	UUCUAACAUUAUGCACAUCUA	1038	5	18.327	none	1	fail	fail	0.0070922	fail	1
Bradi1g28310.1	PF04755	PAP_fibrillin	miR5281b/miR5281a	UCUUAUAAAUAGGAACGGAGG	1616	3.5	15.899	none	2	fail	fail	0.00597015	fail	1
Bradi1g28330.1	PF14159	CAAD domains of cyanobacterial aminoacyl-tRNA synthetase	miR9487	CCUUGUUCGAUUGCAAGAUGA	542	4.5	21.726	none	54	pass	fail	0.00883942	fail	2
Bradi1g28330.1	PF14159	CAAD domains of cyanobacterial aminoacyl-tRNA synthetase	miR7741-5p.1	UUUUAAUUGUGGAAGCUCUUG	582	5	17.489	none	16	pass	fail	0.00312013	fail	2
Bradi1g28507.1			miR395c-5p/miR395k-5p	GUUCCCUGCAAGCACUUCAUG	3737	4	17.436	none	1	fail	fail	0.00141443	fail	1
Bradi1g28507.1			miR7736-5p	UUUACUAUCUGGGAUGUCACA	2035	5	12	none	1	fail	fail	0.00143062	fail	1
Bradi1g28525.1			miR164a-3p	CAUGUGCCCUUCUUCUCCACC	1473	4	16.619	none	4	fail	fail	0.0519481	fail	1
Bradi1g28525.1			miR5174d-5p	UCCCUCCGUUUCAUAAAGAUUGGC	1734	5	22.333	none	1	fail	fail	0.000788022	fail	1
Bradi1g28525.1			miR5181b	UCCGAUCCAUAAUAAGUGUCG	1730	4	22.499	none	1	fail	fail	0.00112108	fail	1
Bradi1g28530.4	PF00415	Regulator of chromosome condensation (RCC1) repeat	miR5201-3p	AGGGCGAGGCAAAUGAUCAAA	2843	4	11.069	none	1	fail	fail	0.0017452	fail	1
Bradi1g28540.1	PF03109	ABC1 family	miR7757-3p.2	AGAUAACUUGAUAUGUAAGUG	2248	4.5	19.023	none	3	fail	pass	0.0147783	fail	2
Bradi1g28600.1	PF07287	Protein of unknown function (DUF1446)	miR5169a/miR5169b	UUUGACCAAGUUUGUAGAACA	877	4.5	18.893	none	1	fail	fail	0.00226244	fail	1
Bradi1g28670.2	PF14259	RNA recognition motif (a.k.a. RRM, RBD, or RNP domain)	miR7725b-5p.2	AUGCUCCACCUCAUAUUUGAC	2136	4	24.298	none	1	fail	fail	0.00125313	fail	1
Bradi1g28670.2	PF14259	RNA recognition motif (a.k.a. RRM, RBD, or RNP domain)	miR7719-3p	UAGAAGCAUAUAUGGCGAAGA	759	4	13.498	none	1	fail	fail	0.0013245	fail	1
Bradi1g28670.2	PF14259	RNA recognition motif (a.k.a. RRM, RBD, or RNP domain)	miR5069	UAGGUUAUUGAUUUGACCAAC	1105	5	12.768	none	1	fail	fail	0.0013245	fail	1
Bradi1g28690.1			miR156b-5p/miR156c/miR156d-5p/miR156e-5p/miR156f-5p/miR156g-5p/miR156h-5p/miR156i-5p	UGACAGAAGAGAGUGAGCAC	1028	5	24.885	none	1	fail	fail	0.00862069	fail	1
Bradi1g28700.1	PF04061	ORMDL family	miR5166	UGCCCACCAGGGUUCGAUCCA	930	4.5	13.575	none	1	fail	fail	0.00202429	fail	1
Bradi1g28750.5	PF00935	Ribosomal protein L44	miR7776-5p.1	CUUGCCCUCUGAUAUCUUGG	1489	5	22.885	none	1	fail	fail	0.00138122	fail	1
Bradi1g28760.1	PF00230	Major intrinsic protein	miR408-5p	CAGGGAUGGAGCAGAGCAUGG	1124	4	17.415	none	12	pass	fail	0.00382775	fail	2
Bradi1g28760.1	PF00230	Major intrinsic protein	miR156b-5p/miR156c/miR156d-5p/miR156e-5p/miR156f-5p/miR156g-5p/miR156h-5p/miR156i-5p	UGACAGAAGAGAGUGAGCAC	1331	5	13.02	none	1	fail	fail	8.68e-05	fail	1
Bradi1g28790.1	PF02880	Phosphoglucomutase/phosphomannomutase, alpha/beta/alpha domain III	miR9492	UAUCUACUCUGUCAUGGUAUC	1639	4.5	23.402	none	4	fail	fail	0.00222222	fail	1
Bradi1g28820.1	PF13637	Ankyrin repeats (many copies)	miR169c-3p	GGCAGGUUGUCCUUGGCUAC	1689	5	17.225	none	1	fail	fail	0.00332226	fail	1
Bradi1g28840.1			miR159c	UUUGGUUUGAAGGGGGCUCUG	2110	5	13.207	none	1	fail	fail	0.00154083	fail	1
Bradi1g28847.2	PF12215	beta-Glucocerebrosidase 2 N terminal	miR319b-5p	AGAGCUCUCUUCAGUCCACUC	2906	4.5	20.751	none	1	fail	fail	0.00269542	fail	1
Bradi1g28920.6	PF00249	Myb-like DNA-binding domain	miR160a-3p	GCGUGCGAGGAGCCAAGCAUG	782	5	19.007	none	1	fail	fail	0.00617284	fail	1
Bradi1g28920.6	PF00249	Myb-like DNA-binding domain	miR5170	UCAUCAAGUUGAGUGACCGUA	1124	4.5	21.911	none	1	fail	fail	0.00247525	fail	1
Bradi1g28950.1	PF00564	PB1 domain	miR7755-5p	AUUCCACACUGUAAAUUGAAU	2081	5	17.324	none	1	fail	fail	0.000667557	fail	1
Bradi1g28960.3	PF00282	Pyridoxal-dependent decarboxylase conserved domain	miR5163b-3p	UAGAUAUUUCAGGUUGUGUGGA	1352	4.5	16.975	none	1	fail	fail	0.00130378	fail	1
Bradi1g28960.3	PF00282	Pyridoxal-dependent decarboxylase conserved domain	miR444b	UGCAGUUGCUGCCUCAAGCUU	1378	5	18.102	none	1	fail	fail	0.00110988	fail	1
Bradi1g28980.3	PF01535	PPR repeat	miR7777-3p.1	UUGUUCCACCCAACAGAAGAU	1467	4.5	16.989	none	1	fail	fail	0.00925926	fail	1
Bradi1g28995.1			miR7736-3p	UGACAUAUCUGAUGGUAAAGG	146	4.5	19.363	none	1	fail	fail	0.0294118	fail	1
Bradi1g29010.2	PF00856	SET domain	miR7728-5p	UGCUCGGAUUGAGUGUAUUUU	1183	4	12.515	none	1	fail	fail	0.00140845	fail	1
Bradi1g29020.1	PF00795	Carbon-nitrogen hydrolase	miR5163a-3p	UUAGGUAUUUCAGGUUAGGUG	2654	3.5	18.749	none	1	fail	fail	0.000907441	fail	1
Bradi1g29040.1	PF13347	MFS/sugar transport protein	miR7779-5p	GAGGUCAUUGUCAGACAUGGGAAG	511	5	23.021	none	1	fail	fail	0.00231482	fail	1
Bradi1g29060.3	PF13632	Glycosyl transferase family group 2	miR395a/miR395b/miR395c-3p/miR395m/miR395e-3p/miR395f-3p/miR395g-3p/miR395h-3p/miR395j-3p/miR395k-3p/miR395l-3p/miR395n-3p/miR395o-3p/miR395q	UGAAGUGUUUGGGGGAACUC	1535	5	17.847	none	1	fail	fail	0.00170358	fail	1
Bradi1g29060.3	PF13632	Glycosyl transferase family group 2	miR166g-3p	UGUGGUGAUCUCGGACCAGGC	1438	5	14.003	none	2	fail	fail	0.00943396	fail	1
Bradi1g29077.4	PF10494	Serine-threonine protein kinase 19	miR7773-5p	CGGGUCAACGAAGGAAAAAUU	1008	5	20.558	none	1	fail	fail	0.00293255	fail	1
Bradi1g29077.4	PF10494	Serine-threonine protein kinase 19	miR5167b-3p	UGUGAAUUGCCUUAACGAGAGC	1364	5	17.035	none	1	fail	fail	0.00909091	fail	1
Bradi1g29090.2	PF15044	Mitochondrial function, CLU-N-term	miR7744-5p	AGGAUGGCAAGAUUUAUCGAUGGG	1487	4.5	17.543	none	1	fail	fail	0.000246063	fail	1
Bradi1g29090.2	PF15044	Mitochondrial function, CLU-N-term	miR7741-5p.1	UUUUAAUUGUGGAAGCUCUUG	3958	4	16.012	none	1	fail	fail	0.00043611	fail	1
Bradi1g29106.1			miR5174f	CCUCCGUUUCAUAAAGGUUGG	1095	none	none	2	1	fail	fail	0.0212766	fail	1
Bradi1g29106.1			miR5174b-5p/miR5174e-5p.1	CCUCUGUUCCAUAAAGAUUGG	1095	none	none	3	1	fail	fail	0.0212766	fail	1
Bradi1g29106.1			miR5174a	CUCCGUUCCAUAAAGAUUGGC	1094	none	none	2	1	fail	fail	0.00390625	fail	1
Bradi1g29110.1	PF03479	Domain of unknown function (DUF296)	miR395n-5p	GUUCCCUGCAAGCACUUCACC	1041	4.5	23.849	none	1	fail	fail	0.00348432	fail	1
Bradi1g29110.1	PF03479	Domain of unknown function (DUF296)	miR395d-5p	UGGGGUUCCCUCCAAACACUUCA	1045	5	22.716	none	1	fail	fail	0.00943396	fail	1
Bradi1g29130.1	PF02225	PA domain	miR169d	UAGCCAAGAAUGACUUGCCUA	1188	5	22.032	none	1	fail	fail	0.00465116	fail	1
Bradi1g29167.2	PF00628	PHD-finger	miR159a-5p	AGCUCCCUUCGAUCCAAUC	1384	4	14.74	none	1	fail	fail	0.00108342	fail	1
Bradi1g29180.4	PF00076	RNA recognition motif. (a.k.a. RRM, RBD, or RNP domain)	miR396b-3p	GUUCAAGAAAGCCCAUGGAAA	369	4.5	13.043	none	1	fail	fail	0.00191571	fail	1
Bradi1g29180.4	PF00076	RNA recognition motif. (a.k.a. RRM, RBD, or RNP domain)	miR5200a-3p/miR5200b-3p	UGUAGAUACUCCCUAAGGCUU	1444	4.5	20.536	none	5	fail	fail	0.026178	fail	1
Bradi1g29180.4	PF00076	RNA recognition motif. (a.k.a. RRM, RBD, or RNP domain)	miR5200c	UGUAGAUACUCUCUAAGGCUU	1444	5	20.536	none	5	fail	fail	0.026178	fail	1
Bradi1g29187.2	PF00005	ABC transporter	miR9489	UCAGCUCCACGGACUUGGUGA	2011	4.5	24.721	none	1	fail	fail	0.00326797	fail	1
Bradi1g29187.2	PF00005	ABC transporter	miR396a-5p/miR396b-5p	UCCACAGGCUUUCUUGAACUG	1924	5	21.594	none	1	fail	fail	0.00263852	fail	1
Bradi1g29210.1	PF13207	AAA domain	miR5167b-5p	UCUAGUUAAGGUAAUUUAACU	2438	4	21.374	none	1	fail	fail	0.00389105	fail	1
Bradi1g29267.2	PF00931	NB-ARC domain	miR9484	UAGUGCAGGGAGAAGUCGGUC	2024	4.5	14.745	none	1	fail	fail	0.0010977	fail	1
Bradi1g29267.2	PF00931	NB-ARC domain	miR9484	UAGUGCAGGGAGAAGUCGGUC	2609	4.5	17.655	none	2	fail	fail	0.030303	fail	1
Bradi1g29267.2	PF00931	NB-ARC domain	miR5172-3p	UGAUCUACUAGCUCCUCGGCA	4997	4.5	21.551	none	1	fail	fail	0.00283286	fail	1
Bradi1g29300.1	PF01086	Clathrin light chain	miR156e-3p	GCUCACUUCUCUCUCUGUCAGC	1274	5	20.907	none	17	pass	fail	0.00426493	fail	2
Bradi1g29340.1			miR530a/miR530b	UGCAUUUGCACCUGCACCUAC	2259	4	15.293	none	1	fail	fail	0.00331126	fail	1
Bradi1g29410.1			miR156j	UGACAGAAGAGAGAGAGCAC	2582	3.5	12.305	none	1	fail	fail	0.00136986	fail	1
Bradi1g29410.1			miR156a	UGACAGAAGAGAGAGAGCACA	2582	3.5	12.305	none	1	fail	fail	0.00136986	fail	1
Bradi1g29410.1			miR156b-5p/miR156c/miR156d-5p/miR156e-5p/miR156f-5p/miR156g-5p/miR156h-5p/miR156i-5p	UGACAGAAGAGAGUGAGCAC	2582	4.5	12.305	none	1	fail	fail	0.00136986	fail	1
Bradi1g29410.1			miR160e-5p	UGCCUGGCUCCCUGAAUGCCA	2909	5	20.495	none	1	fail	fail	0.00309597	fail	1
Bradi1g29427.4	PF00931	NB-ARC domain	miR7740-5p	UUUGAACAACCUCGGUCUCAU	1584	3.5	18.726	none	1	fail	fail	0.00296736	fail	1
Bradi1g29435.1	PF00931	NB-ARC domain	miR7740-5p	UUUGAACAACCUCGGUCUCAU	1024	3.5	18.964	none	1	fail	fail	0.0454545	fail	1
Bradi1g29446.1	PF00931	NB-ARC domain	miR7740-5p	UUUGAACAACCUCGGUCUCAU	1550	4	16.42	none	1	fail	fail	0.015873	fail	1
Bradi1g29457.1	PF05705	Eukaryotic protein of unknown function (DUF829)	miR169k-3p	GGGCAAGUCAGCCUGGCUACC	542	5	21.92	none	1	fail	fail	0.00325733	fail	1
Bradi1g29471.1	PF00450	Serine carboxypeptidase	miR5172-5p	CGAGGAGCUAGUAGAUCGGGA	226	4	20.933	none	1	fail	fail	0.00124224	fail	1
Bradi1g29506.1			miR5163a-5p	CCUAGCCUAAAAUAUUUAAAA	2418	5	13.617	none	1	fail	fail	0.0434783	fail	1
Bradi1g29520.1	PF01565	FAD binding domain	miR319a	UGAGGGAGCUUUCUUCUGUCC	1048	5	18.72	none	1	fail	fail	0.000442674	fail	1
Bradi1g29530.1	PF00098	Zinc knuckle	miR156f-3p	GCUCACUGCUCUAUCUGUCAGC	952	4.5	17.756	none	1	fail	pass	0.05	fail	2
Bradi1g29550.5	PF03737	Demethylmenaquinone methyltransferase	miR164b/miR164a-5p/miR164e	UGGAGAAGCAGGGCACGUGCA	864	4.5	16.953	none	2	fail	fail	0.00484261	fail	1
Bradi1g29577.1	PF16487	0	miR168-5p	UCGCUUGGUGCAGAUCGGGAC	590	3.5	20.147	4	10	pass	fail	0.0103627	fail	2
Bradi1g29577.1	PF16487	0	miR2275b	UUCAGUUUCUUCUAAUAUCUCA	1776	3.5	16.519	none	1	fail	fail	0.00271003	fail	1
Bradi1g29590.2	PF00494	Squalene/phytoene synthase	miR156b-3p	GCUCACUUCUCUCUCUGUCACC	1606	4	19.537	none	1	fail	fail	0.00234742	fail	1
Bradi1g29611.1	PF13639	Ring finger domain	miR7777-3p.1	UUGUUCCACCCAACAGAAGAU	766	4.5	21.596	none	1	fail	fail	0.00341297	fail	1
Bradi1g29622.1	PF04652	Vta1 like	miR7773-5p	CGGGUCAACGAAGGAAAAAUU	2458	5	15.656	none	1	fail	fail	0.00220751	fail	1
Bradi1g29658.2	PF00931	NB-ARC domain	miR7709-3p	UGUGCCUAGUCGUACUUUGAU	5035	4.5	22.29	none	1	fail	fail	0.0123457	fail	1
Bradi1g29680.1	PF00249	Myb-like DNA-binding domain	miR169e-3p	GGCAGUCUCCUUGGCUAGC	155	none	none	3.5	1	fail	fail	0.00115607	fail	1
Bradi1g29690.1	PF13202	EF hand	miR169i	CCAGCCAAGAAUGGCUUGCCUA	3891	5	18.778	none	1	fail	fail	0.000987167	fail	1
Bradi1g29690.1	PF13202	EF hand	miR7741-5p.2	UCUUGAAGUUUCGCAUGCAGU	1861	4	16.241	none	1	fail	fail	0.000987167	fail	1
Bradi1g29690.1	PF13202	EF hand	miR9485	UUAUGACGUGUAGGAGUUGCA	889	5	13.822	none	1	fail	fail	0.000782473	fail	1
Bradi1g29710.1			miR7730-3p	AACUUUCUCCCGCAGCUGUUCUGU	1671	5	17.023	none	1	fail	fail	0.00273224	fail	1
Bradi1g29792.1	PF00560	Leucine Rich Repeat	miR5165-5p	AUCUUGGGCUCUAGGUAGGUU	1123	4.5	7.01	none	1	fail	fail	0.025641	fail	1
Bradi1g29900.1	PF00004	ATPase family associated with various cellular activities (AAA)	miR9491	UGGUAUGUUACCUCUGAUCAG	1075	5	18.731	none	1	fail	fail	6.87e-05	fail	1
Bradi1g29900.1	PF00004	ATPase family associated with various cellular activities (AAA)	miR1432	UUCAGGAGAGAUGACACCGACA	1533	5	17.478	none	17	pass	fail	0.00111703	fail	2
Bradi1g29920.1	PF00170	bZIP transcription factor	miR7753-5p	AUGUCUUCUUCCUUGCUCAUC	563	4	18.412	none	1	fail	fail	0.00306749	fail	1
Bradi1g29960.1	PF04765	Protein of unknown function (DUF616)	miR159b-3p.3	UUUGCAUGACCGAGGAGCCGC	1862	5	18.738	none	2	fail	fail	0.0224719	fail	1
Bradi1g30020.1	PF00581	Rhodanese-like domain	miR7767-5p	CCCCAAGCUGAGAGCUCUCCC	719	5	21.716	none	13	pass	fail	0.00670103	fail	2
Bradi1g30060.1			miR168-5p	UCGCUUGGUGCAGAUCGGGAC	389	4	22.695	none	23	pass	fail	0.0228175	fail	2
Bradi1g30110.1	PF11961	Domain of unknown function (DUF3475)	miR7719-3p	UAGAAGCAUAUAUGGCGAAGA	843	5	17.144	none	1	fail	fail	0.00103842	fail	1
Bradi1g30113.2	PF00226	DnaJ domain	miR5185m-3p	UUUGAAAAUUGAACUAGAAGC	1054	5	9.849	none	1	fail	fail	0.00103093	fail	1
Bradi1g30130.1	PF02518	Histidine kinase-, DNA gyrase B-, and HSP90-like ATPase	miR1139	GAGUAACAUACACUAGUAACA	2759	5	19.798	none	16	pass	fail	0.0057992	fail	2
Bradi1g30160.1	PF08263	Leucine rich repeat N-terminal domain	miR7742-5p	UCAUUCGCUCAUUCACACAGU	3557	3.5	17.838	none	1	fail	fail	0.0138889	fail	1
Bradi1g30220.1	PF05653	Magnesium transporter NIPA	miR172a-5p	GCAGCACCACCAAGAUUCACA	824	5	13.344	none	1	fail	fail	0.00357143	fail	1
Bradi1g30220.1	PF05653	Magnesium transporter NIPA	miR7755-3p	UCAAUUUACGGUGUAGAAUUG	1620	4.5	13.91	none	1	fail	fail	0.0113636	fail	1
Bradi1g30220.1	PF05653	Magnesium transporter NIPA	miR5167b-5p	UCUAGUUAAGGUAAUUUAACU	1043	4	19.449	none	1	fail	fail	0.0113636	fail	1
Bradi1g30247.1	PF00240	Ubiquitin family	miR166h-5p	GGUUUGUUGUCUGGCUCGGGG	2278	4.5	19.407	none	1	fail	fail	0.000890472	fail	1
Bradi1g30260.1			miR5167a-5p	CCACUUUGGGUGUCAUUGGUA	3674	4	21.289	4	1	fail	fail	0.0019305	fail	1
Bradi1g30270.1	PF12263	Protein of unknown function (DUF3611)	miR7725a-5p	UGACGAGAUCACAUCGUUUGCACA	927	5	16.012	none	2	fail	fail	0.00472813	fail	1
Bradi1g30290.1	PF05291	Bystin	miR9486b	UAAGUGAUUAGAGGUUCCAGU	1082	5	20.897	none	1	fail	fail	0.00483092	fail	1
Bradi1g30310.1	PF00168	C2 domain	miR171d-5p	UGUUGGCUCGACUCACUCAGA	1163	4	18.143	none	3	fail	fail	0.0107527	fail	1
Bradi1g30337.2	PF00847	AP2 domain	miR172d	AGAAUCCUGAUGAUGCUGCAG	2921	3	24.942	2.5	25	pass	pass	0.806452	pass	4
Bradi1g30337.2	PF00847	AP2 domain	miR172a-3p	AGAAUCUUGAUGAUGCUGCAU	2921	3.5	24.942	3.5	25	pass	pass	0.806452	pass	4
Bradi1g30337.2	PF00847	AP2 domain	miR172b	GGAAUCUUGAUGAUGCUGCAU	2921	2.5	24.942	2.5	25	pass	pass	0.806452	pass	4
Bradi1g30370.1	PF05625	PAXNEB protein	miR160b-3p/miR160c-3p	GCGUGCAAGGAGCCAAGCAUG	1021	5	20.604	none	1	fail	fail	0.00328947	fail	1
Bradi1g30370.1	PF05625	PAXNEB protein	miR160d-3p	GCGUGCACGGAGCCAAGCAUA	1021	4.5	20.604	none	1	fail	fail	0.00328947	fail	1
Bradi1g30390.1			miR5177	UGAGGUUGUAAAACAGACAGU	1262	5	14.453	none	1	fail	fail	0.00296736	fail	1
Bradi1g30520.1	PF05116	Sucrose-6F-phosphate phosphohydrolase	miR7742-3p	UGUGUGUUCGAGUGAAUGAGU	3718	5	10.635	none	1	fail	fail	0.00286533	fail	1
Bradi1g30527.1	PF14008	Iron/zinc purple acid phosphatase-like protein C	miR160a-5p/miR160b-5p/miR160c-5p/miR160d-5p	UGCCUGGCUCCCUGUAUGCCA	1044	5	19.464	none	1	fail	fail	0.00179533	fail	1
Bradi1g30580.1	PF00400	WD domain, G-beta repeat	miR827-3p	UUAGAUGACCAUCAGCAAACA	3024	4.5	14.537	none	1	fail	fail	0.0111111	fail	1
Bradi1g30648.5	PF09247	TATA box-binding protein binding	miR5201-5p	UGAUCAUUUGCCCCGUCUUGU	3955	3	14.965	3.5	1	fail	fail	0.0020284	fail	1
Bradi1g30730.1	PF03790	KNOX1 domain	miR172a-5p	GCAGCACCACCAAGAUUCACA	1781	4.5	16.404	none	8	fail	fail	0.011236	fail	1
Bradi1g30740.1	PF08541	3-Oxoacyl-[acyl-carrier-protein (ACP)] synthase III C terminal	miR5165-5p	AUCUUGGGCUCUAGGUAGGUU	1330	4	21.502	none	2	fail	fail	0.00961539	fail	1
Bradi1g30767.2	PF00651	BTB/POZ domain	miR845	UGCUCUGAUACCAAUUGUUGG	1649	5	18.372	none	1	fail	fail	0.00338983	fail	1
Bradi1g30798.1			miR167a/miR167b/miR167f	UGAAGCUGCCAGCAUGAUCUA	174	4.5	15.171	none	1	fail	fail	0.0555556	fail	1
Bradi1g30835.1			miR5171a/miR5171b	ACUUAAUAUGGGACGGAAGAA	705	3.5	7.533	none	1	fail	fail	0.00286533	fail	1
Bradi1g30835.1			miR5181d	ACUUAUUAUGGACCGGAGGGA	705	none	none	4	1	fail	fail	0.00286533	fail	1
Bradi1g30835.1			miR5049-3p	CAAGUAAUAUGGAUCGGAGGAAGU	706	4	7.62	none	1	fail	fail	0.00134953	fail	1
Bradi1g30835.1			miR5181e	CGACACUUACUGUGGCUCGGA	1626	2.5	12.622	4	1	fail	fail	0.0049505	fail	1
Bradi1g30835.1			miR5181e	CGACACUUACUGUGGCUCGGA	709	2.5	7.468	4	1	fail	fail	0.0049505	fail	1
Bradi1g30835.1			miR5181a-3p	CGGCACUUAUUAUGGAUCAGA	1626	1.5	12.622	2	1	fail	fail	0.0049505	fail	1
Bradi1g30835.1			miR5181a-3p	CGGCACUUAUUAUGGAUCAGA	709	none	none	4	1	fail	fail	0.0049505	fail	1
Bradi1g30835.1			miR7714-3p	CUAAUAUGUAUCGAAGGGAGUAGC	703	4	6.997	none	1	fail	fail	0.00448431	fail	1
Bradi1g30835.1			miR1122	UAGAUACAUCCGUAUUUGGA	774	2.5	15.824	3	1	fail	fail	0.00101833	fail	1
Bradi1g30835.1			miR5174e-3p.2	UUUAUGGAACGGAGGGAGUAG	701	3.5	6.308	none	1	fail	fail	0.00286533	fail	1
Bradi1g30870.1	PF03106	WRKY DNA -binding domain	miR169c-3p	GGCAGGUUGUCCUUGGCUAC	956	4.5	22.223	none	4	fail	fail	0.00322581	fail	1
Bradi1g30930.1	PF13091	PLD-like domain	miR5163a-3p	UUAGGUAUUUCAGGUUAGGUG	942	4.5	11.46	none	1	fail	fail	0.00166389	fail	1
Bradi1g30960.1	PF02990	Endomembrane protein 70	miR166g-3p	UGUGGUGAUCUCGGACCAGGC	1811	5	13.707	none	1	fail	fail	0.00358423	fail	1
Bradi1g30970.1			miR159b-5p.1	GAGCUCCUAUCAUUCCAAUGA	1367	4.5	20.046	none	7	fail	fail	0.0823529	fail	1
Bradi1g31027.1	PF16363	0	miR397b-5p	AUUGAGUGCAGCGUUGAUGAA	447	5	22.056	none	1	fail	fail	0.00126904	fail	1
Bradi1g31080.1	PF00481	Protein phosphatase 2C	miR5201-5p	UGAUCAUUUGCCCCGUCUUGU	53	4.5	14.48	none	1	fail	fail	0.00294118	fail	1
Bradi1g31090.1	PF12874	Zinc-finger of C2H2 type	miR166h-3p	UCGGACCAGGCUUCAAUCCCU	547	5	21.421	none	1	fail	fail	0.00662252	fail	1
Bradi1g31112.2	PF04091	Exocyst complex subunit Sec15-like	miR7755-5p	AUUCCACACUGUAAAUUGAAU	2863	4.5	16.505	none	1	fail	fail	0.00390625	fail	1
Bradi1g31112.2	PF04091	Exocyst complex subunit Sec15-like	miR171c-5p	CGGUAUUGGUGCGGUUCAAUC	1140	4.5	13.663	none	1	fail	fail	0.0140845	fail	1
Bradi1g31150.1	PF00335	Tetraspanin family	miR7738-3p	GUGCUUGACAGACGACUCUGG	1062	4.5	21.364	none	1	fail	fail	0.0103093	fail	1
Bradi1g31180.1	PF00584	SecE/Sec61-gamma subunits of protein translocation complex	miR166g-5p	UCUGGUUCAAGGUCUCCACAU	516	5	17.231	none	1	fail	fail	0.000823045	fail	1
Bradi1g31187.1	PF01753	MYND finger	miR167c-3p	GAUCAUGCUGUGCAGUUUCAUC	1826	4	17.076	none	1	fail	fail	0.00421941	fail	1
Bradi1g31333.2	PF02469	Fasciclin domain	miR395n-5p	GUUCCCUGCAAGCACUUCACC	927	5	20.169	none	1	fail	fail	0.0153846	fail	1
Bradi1g31417.2	PF02209	Villin headpiece domain	miR9492	UAUCUACUCUGUCAUGGUAUC	2196	5	20.363	none	1	fail	fail	0.00273224	fail	1
Bradi1g31417.2	PF02209	Villin headpiece domain	miR395p-3p	UGAAGUGUUUGGAGGAACUC	1700	4	16.152	none	1	fail	fail	0.0027248	fail	1
Bradi1g31450.1	PF00462	Glutaredoxin	miR7755-3p	UCAAUUUACGGUGUAGAAUUG	760	4	10.393	none	1	fail	fail	0.00149925	fail	1
Bradi1g31460.1	PF01248	Ribosomal protein L7Ae/L30e/S12e/Gadd45 family	miR169m	UAGCCAAGGAUGACUUGCCG	198	4.5	21.422	none	2	fail	fail	0.00193611	fail	1
Bradi1g31538.2	PF04578	Protein of unknown function, DUF594	miR5184	UUCUAACAUUAUGCACAUCUA	650	5	18.351	none	1	fail	fail	0.00469484	fail	1
Bradi1g31600.1	PF13855	Leucine rich repeat	miR1139	GAGUAACAUACACUAGUAACA	2450	4.5	18.126	none	1	fail	fail	0.00242131	fail	1
Bradi1g31600.1	PF13855	Leucine rich repeat	miR7757-3p.1	GGUAGUUGAAUGUUUUGUUUA	1116	4.5	14.685	none	1	fail	fail	0.00373134	fail	1
Bradi1g31611.1			miR7778-3p	CUGCGCCGCGACUUUCGGACGAG	998	3.5	23.912	4	1	fail	fail	0.0625	fail	1
Bradi1g31660.1			miR5176-3p	UGUGAUGAUGUGGCAUAGAAU	800	5	16.917	none	1	fail	fail	0.00806452	fail	1
Bradi1g31660.1			miR5185a-5p/miR5185b-5p/miR5185c-5p/miR5185d-5p/miR5185e-5p/miR5185f-5p/miR5185g-5p/miR5185h-5p/miR5185i-5p/miR5185j-5p/miR5185k-5p	UUCUAGUUCAUUUUUCAAAUC	451	4	18.234	none	2	fail	fail	0.0246914	fail	1
Bradi1g31660.1			miR5185m-5p	UUCUAGUUCAUUUUUCGAAUC	451	4.5	18.234	none	2	fail	fail	0.0246914	fail	1
Bradi1g31670.1	PF00875	DNA photolyase	miR5177	UGAGGUUGUAAAACAGACAGU	2265	5	20.201	none	1	fail	fail	0.0149254	fail	1
Bradi1g31670.1	PF00875	DNA photolyase	miR7769-3p	UGUCAUGUUGGCACUGAUGGG	1752	5	18.901	none	1	fail	fail	0.00322581	fail	1
Bradi1g31680.1	PF02485	Core-2/I-Branching enzyme	miR5174a	CUCCGUUCCAUAAAGAUUGGC	1701	none	none	4	1	fail	fail	0.003367	fail	1
Bradi1g31690.1	PF02874	ATP synthase alpha/beta family, beta-barrel domain	miR7767-3p	AGGAGCAAGCAGCUUGAAGGU	2087	4	17.196	none	3	fail	fail	0.00170455	fail	1
Bradi1g31690.1	PF02874	ATP synthase alpha/beta family, beta-barrel domain	miR395h-5p/miR395l-5p	GUUCCCUGCAAGCACUUCACG	1610	5	21.023	none	2	fail	fail	0.00113636	fail	1
Bradi1g31710.1	PF01926	50S ribosome-binding GTPase	miR7773-3p	UUUUUCCUUCGGCUGACACGU	2011	4	14.879	none	2	fail	fail	0.00862069	fail	1
Bradi1g31820.1	PF02225	PA domain	miR7715-3p	UAAGAAAACCCACCUUUGAUG	2496	4.5	22.909	none	1	fail	fail	0.000668896	fail	1
Bradi1g31860.2	PF13419	Haloacid dehalogenase-like hydrolase	miR9486b	UAAGUGAUUAGAGGUUCCAGU	353	4	19.797	none	1	fail	fail	0.00169491	fail	1
Bradi1g31900.1	PF00646	F-box domain	miR9486b	UAAGUGAUUAGAGGUUCCAGU	4339	5	14.33	none	1	fail	fail	0.00699301	fail	1
Bradi1g31950.2	PF00646	F-box domain	miR167c-3p	GAUCAUGCUGUGCAGUUUCAUC	795	4.5	16.292	none	1	fail	fail	0.00694444	fail	1
Bradi1g31971.3	PF13855	Leucine rich repeat	miR7742-3p	UGUGUGUUCGAGUGAAUGAGU	867	5	13.309	none	1	fail	fail	0.00507614	fail	1
Bradi1g32020.1	PF00085	Thioredoxin	miR5169a/miR5169b	UUUGACCAAGUUUGUAGAACA	677	4.5	12.751	none	2	fail	fail	0.003125	fail	1
Bradi1g32020.1	PF00085	Thioredoxin	miR5179	UUUUGCUCAAGACCGCGCAAC	738	5	21.642	none	1	fail	fail	0.00331126	fail	1
Bradi1g32087.1	PF00044	Glyceraldehyde 3-phosphate dehydrogenase, NAD binding domain	miR167d-3p	AGAUCAUGUUGCAGCUUCAC	1879	4.5	19.374	none	1	fail	fail	0.00135685	fail	1
Bradi1g32100.1	PF00586	AIR synthase related protein, N-terminal domain	miR7769-3p	UGUCAUGUUGGCACUGAUGGG	2634	4	19.405	none	1	fail	fail	0.00269542	fail	1
Bradi1g32180.1	PF08156	NOP5NT (NUC127) domain	miR395p-3p	UGAAGUGUUUGGAGGAACUC	447	4.5	21.574	none	1	fail	fail	0.000925069	fail	1
Bradi1g32280.1	PF02458	Transferase family	miR7715-5p	UCAAAGAUGGGAUUUCUGAAC	1289	4.5	21.957	none	1	fail	fail	0.00636943	fail	1
Bradi1g32310.1	PF00004	ATPase family associated with various cellular activities (AAA)	miR390a-5p	AAGCUCAGGAGGGAUAGCGCC	616	5	21.92	none	5	fail	fail	0.000654707	fail	1
Bradi1g32310.1	PF00004	ATPase family associated with various cellular activities (AAA)	miR7772-3p	AGAUCUCCAUGAACUGAGAAACGG	2252	4.5	22.555	none	1	fail	fail	0.000177242	fail	1
Bradi1g32310.1	PF00004	ATPase family associated with various cellular activities (AAA)	miR7765-5p	CAUUUUAGUCCAACAAGUUGCAA	2346	5	13.838	none	2	fail	fail	0.00070028	fail	1
Bradi1g32330.1	PF00249	Myb-like DNA-binding domain	miR9481b	UCAGUCGGAUUUCUCACCUUC	1062	4.5	17.978	none	1	fail	fail	0.00318471	fail	1
Bradi1g32340.1	PF02338	OTU-like cysteine protease	miR5167a-5p	CCACUUUGGGUGUCAUUGGUA	925	5	12.512	none	1	fail	fail	0.00840336	fail	1
Bradi1g32430.1	PF03953	Tubulin C-terminal domain	miR5174a	CUCCGUUCCAUAAAGAUUGGC	968	4.5	12.698	none	1	fail	fail	0.00115075	fail	1
Bradi1g32460.1	PF11976	Ubiquitin-2 like Rad60 SUMO-like	miR159b-3p.3	UUUGCAUGACCGAGGAGCCGC	1685	4	17.92	none	11	pass	fail	0.000524909	fail	2
Bradi1g32463.1			miR172d	AGAAUCCUGAUGAUGCUGCAG	940	4.5	20.689	none	1	fail	fail	0.0078125	fail	1
Bradi1g32480.1	PF00098	Zinc knuckle	miR156f-3p	GCUCACUGCUCUAUCUGUCAGC	1037	4.5	19.22	none	1	fail	fail	0.00396825	fail	1
Bradi1g32490.1	PF03737	Demethylmenaquinone methyltransferase	miR7776-5p.1	CUUGCCCUCUGAUAUCUUGG	414	5	21.349	none	1	fail	fail	0.00255102	fail	1
Bradi1g32490.1	PF03737	Demethylmenaquinone methyltransferase	miR9495	UGAAAAAUGCCUCUGGACGUG	816	5	14.913	none	3	fail	fail	0.00572519	fail	1
Bradi1g32547.1	PF02309	AUX/IAA family	miR167a/miR167b/miR167f	UGAAGCUGCCAGCAUGAUCUA	3349	4.5	20.247	none	100	pass	pass	0.286533	pass	4
Bradi1g32547.1	PF02309	AUX/IAA family	miR167c-5p/miR167d-5p/miR167e-5p/miR167g	UGAAGCUGCCAGCAUGAUCUGA	3349	4.5	20.247	none	100	pass	pass	0.286533	pass	4
Bradi1g32560.1	PF04146	YT521-B-like domain	miR167c-3p	GAUCAUGCUGUGCAGUUUCAUC	1075	5	15.011	none	1	fail	fail	0.00269542	fail	1
Bradi1g32560.1	PF04146	YT521-B-like domain	miR166h-5p	GGUUUGUUGUCUGGCUCGGGG	1253	4.5	24.943	none	1	fail	fail	0.00293255	fail	1
Bradi1g32580.1	PF01239	Protein prenyltransferase alpha subunit repeat	miR5063	UCCACUGGAAAAGGCUUUUGCU	830	4.5	16.868	none	1	fail	fail	0.005291	fail	1
Bradi1g32600.1	PF12906	RING-variant domain	miR169a-3p	GGCGAGUUGUUCUUGGCUACA	470	5	18.912	none	1	fail	fail	0.00262467	fail	1
Bradi1g32600.1	PF12906	RING-variant domain	miR9491	UGGUAUGUUACCUCUGAUCAG	1963	5	24.156	4	1	fail	fail	0.00192308	fail	1
Bradi1g32600.1	PF12906	RING-variant domain	miR7709-3p	UGUGCCUAGUCGUACUUUGAU	463	4.5	22.089	none	1	fail	fail	0.00127227	fail	1
Bradi1g32600.1	PF12906	RING-variant domain	miR9483a/miR9483b	UUGAACUGUUUCCUCUGAAGUUCC	661	5	15.936	none	1	fail	fail	0.0015949	fail	1
Bradi1g32600.1	PF12906	RING-variant domain	miR7743-3p	UUUGAACUUUUGUAUUGGAUCUUU	889	5	18.431	none	1	fail	fail	0.000736377	fail	1
Bradi1g32630.1	PF07714	Protein tyrosine kinase	miR7736-3p	UGACAUAUCUGAUGGUAAAGG	1328	5	16.437	none	1	fail	fail	0.00190476	fail	1
Bradi1g32630.1	PF07714	Protein tyrosine kinase	miR5182	UGAUGAUCUUGGAACACGUGC	1632	5	21.264	none	1	fail	fail	0.00097561	fail	1
Bradi1g32640.2	PF01566	Natural resistance-associated macrophage protein	miR5064	CGAAUUUGUCCAUAGCAUCAG	2473	5	17.25	none	10	pass	pass	0.0209644	fail	3
Bradi1g32645.3			miR9480a/miR9480b	UAUGUGAGGGUGGUAACUGAA	949	4.5	18.322	none	1	fail	fail	0.000609756	fail	1
Bradi1g32655.2			miR7708a-3p	UGUAAUGGUACUGAACAAAGACGC	2561	4.5	16.231	none	1	fail	fail	0.00125	fail	1
Bradi1g32660.1	PF02365	No apical meristem (NAM) protein	miR164f	UGGAGAAGAAGGGCACAUGCA	839	3	17.612	4	24	pass	pass	0.0475248	fail	3
Bradi1g32660.1	PF02365	No apical meristem (NAM) protein	miR164a-5p/miR164be	UGGAGAAGCAGGGCACGUGCA	839	2	17.612	2	24	pass	pass	0.0475248	fail	3
Bradi1g32660.1	PF02365	No apical meristem (NAM) protein	miR164c-5p	UGGAGAAGCAGGGCACGUGCU	839	1	17.612	1	24	pass	pass	0.0475248	fail	3
Bradi1g32747.1			miR5057	AAAUUUCAAAUCAUUUUGACA	1267	4.5	15.31	none	1	fail	fail	0.00653595	fail	1
Bradi1g32770.3	PF00012	Hsp70 protein	miR7775-5p	ACCGGUUUAUUCUGAAGCACCAGU	1808	5	14.042	none	3	fail	fail	0.0153846	fail	1
Bradi1g32770.3	PF00012	Hsp70 protein	miR7756-3p	UGGAGAUGUUGGCAUUGAAUUGGC	1715	5	21.035	none	1	fail	fail	0.00076746	fail	1
Bradi1g32800.1	PF13458	Periplasmic binding protein	miR7778-5p	GAGCAUCGUGUCGGCGUGCGCGGC	684	5	19.28	none	1	fail	fail	0.000914913	fail	1
Bradi1g32821.1			miR7709-5p	UAAAGUAUGACUAGGCACACG	663	4.5	15.155	none	1	fail	fail	0.00381679	fail	1
Bradi1g32840.1	PF02298	Plastocyanin-like domain	miR7777-3p.1	UUGUUCCACCCAACAGAAGAU	1307	4	21.324	none	14	pass	fail	0.022293	fail	2
Bradi1g32933.3			miR169c-3p	GGCAGGUUGUCCUUGGCUAC	948	4.5	18.085	none	1	fail	fail	0.00016415	fail	1
Bradi1g32945.1			miR5201-3p	AGGGCGAGGCAAAUGAUCAAA	471	3.5	22.146	none	2	fail	fail	0.0210526	fail	1
Bradi1g32945.1			miR5174a	CUCCGUUCCAUAAAGAUUGGC	908	none	none	4	1	fail	fail	0.00520833	fail	1
Bradi1g32951.1	PF10551	MULE transposase domain	miR5070	AACUAAGUAGGGUCAGAGGGU	2839	2.5	18.984	3.5	1	fail	fail	0.00253807	fail	1
Bradi1g32970.1	PF04818	RNA polymerase II-binding domain.	miR160d-3p	GCGUGCACGGAGCCAAGCAUA	1105	5	16.469	none	1	fail	fail	0.00219298	fail	1
Bradi1g32990.1	PF02679	(2R)-phospho-3-sulfolactate synthase (ComA)	miR7746-5p	AUAGACUAAGAGUUCCAACAGAAG	351	5	23.569	none	1	fail	fail	0.00137174	fail	1
Bradi1g33001.3	PF01370	NAD dependent epimerase/dehydratase family	miR5185m-5p	UUCUAGUUCAUUUUUCGAAUC	1554	5	13.317	none	1	fail	fail	0.00917431	fail	1
Bradi1g33010.2	PF13414	TPR repeat	miR2118b	UUCCUGAUGCCUCCCAUUCCUA	5703	3.5	20.385	none	1	fail	fail	0.00154321	fail	1
Bradi1g33010.2	PF13414	TPR repeat	miR2118a	UUUCCGAUGCCUCCCAUUCCUA	5703	1.5	20.385	2	1	fail	fail	0.00154321	fail	1
Bradi1g33014.1			miR2118b	UUCCUGAUGCCUCCCAUUCCUA	89	4.5	20.189	none	4	fail	pass	0.5	pass	3
Bradi1g33014.1			miR2118a	UUUCCGAUGCCUCCCAUUCCUA	89	4.5	20.189	none	4	fail	pass	0.5	pass	3
Bradi1g33070.1	PF12609	Wound-induced protein	miR7753-5p	AUGUCUUCUUCCUUGCUCAUC	157	4.5	23.737	none	3	fail	fail	0.00156413	fail	1
Bradi1g33097.6	PF00070	Pyridine nucleotide-disulphide oxidoreductase	miR319a	UGAGGGAGCUUUCUUCUGUCC	789	4	18.769	none	1	fail	fail	0.000582072	fail	1
Bradi1g33097.6	PF00070	Pyridine nucleotide-disulphide oxidoreductase	miR396d-5p/miR396c-5p	UUCCACAGCUUUCUUGAACUG	1495	5	18.863	none	1	fail	fail	0.00102669	fail	1
Bradi1g33097.6	PF00070	Pyridine nucleotide-disulphide oxidoreductase	miR396e-5p	UUCCACAGCUUUCUUGAACUU	1495	4.5	18.863	none	1	fail	fail	0.00102669	fail	1
Bradi1g33110.1	PF09138	Urm1 (Ubiquitin related modifier)	miR166g-5p	UCUGGUUCAAGGUCUCCACAU	604	5	23.13	none	1	fail	fail	0.00487805	fail	1
Bradi1g33130.2	PF00638	RanBP1 domain	miR9497	UUUCUGAAUACAUGGUGUAUC	1120	5	16.048	none	1	fail	fail	0.00149031	fail	1
Bradi1g33150.2	PF17047	0	miR7719-3p	UAGAAGCAUAUAUGGCGAAGA	2051	5	15.443	none	1	fail	fail	0.0151515	fail	1
Bradi1g33160.1	PF02362	B3 DNA binding domain	miR7776-5p.1	CUUGCCCUCUGAUAUCUUGG	2367	3.5	16.991	4	1	fail	fail	0.00105708	fail	1
Bradi1g33160.1	PF02362	B3 DNA binding domain	miR160e-5p	UGCCUGGCUCCCUGAAUGCCA	2159	none	none	2	262	pass	pass	0.387001	pass	4
Bradi1g33160.1	PF02362	B3 DNA binding domain	miR160f	UGCCUGGCUCCCUGUAUGCC	2159	none	none	0	262	pass	pass	0.387001	pass	4
Bradi1g33160.1	PF02362	B3 DNA binding domain	miR160a-5p/miR160b-5p/miR160c-5p/miR160d-5p	UGCCUGGCUCCCUGUAUGCCA	2159	none	none	1	262	pass	pass	0.387001	pass	4
Bradi1g33190.1	PF00578	AhpC/TSA family	miR5064	CGAAUUUGUCCAUAGCAUCAG	770	4.5	14.801	none	1	fail	fail	0.00204082	fail	1
Bradi1g33210.2	PF01432	Peptidase family M3	miR7740-5p	UUUGAACAACCUCGGUCUCAU	2537	4.5	20.245	none	1	fail	fail	0.00561798	fail	1
Bradi1g33217.1	PF00069	Protein kinase domain	miR7740-5p	UUUGAACAACCUCGGUCUCAU	2812	4.5	19.152	none	1	fail	fail	0.0147059	fail	1
Bradi1g33230.1	PF12023	Domain of unknown function (DUF3511)	miR9485	UUAUGACGUGUAGGAGUUGCA	567	5	17.527	none	4	fail	fail	0.00136565	fail	1
Bradi1g33303.1			miR9493	AAGAAUUAUGAAACGAAGGGAGUA	435	4.5	17.159	none	1	fail	fail	0.0120482	fail	1
Bradi1g33303.1			miR5049-3p	CAAGUAAUAUGGAUCGGAGGAAGU	436	5	16.996	none	1	fail	fail	0.015625	fail	1
Bradi1g33303.1			miR1122	UAGAUACAUCCGUAUUUGGA	467	3	13.427	none	1	fail	fail	0.00854701	fail	1
Bradi1g33320.3	PF03360	Glycosyltransferase family 43	miR164b/miR164a-5p/miR164e	UGGAGAAGCAGGGCACGUGCA	421	4.5	11.563	none	1	fail	fail	0.000774593	fail	1
Bradi1g33330.2	PF05327	RNA polymerase I specific transcription initiation factor RRN3	miR7744-3p	CAUCGACAACUUUUGCCAUCCUUA	843	5	16.179	none	1	fail	fail	0.00106724	fail	1
Bradi1g33380.1	PF07800	Protein of unknown function (DUF1644)	miR9497	UUUCUGAAUACAUGGUGUAUC	265	4	14.382	none	1	fail	fail	0.00719425	fail	1
Bradi1g33401.1			miR7736-5p	UUUACUAUCUGGGAUGUCACA	3113	5	15.633	none	1	fail	fail	0.0169492	fail	1
Bradi1g33410.2	PF13921	Myb-like DNA-binding domain	miR7773-3p	UUUUUCCUUCGGCUGACACGU	1139	4.5	21.752	none	1	fail	fail	0.00289017	fail	1
Bradi1g33500.1	PF00201	UDP-glucoronosyl and UDP-glucosyl transferase	miR390a-3p	CGCUAUCUAUCCUGAGCUCCA	1572	5	20.704	none	5	fail	fail	0.0406504	fail	1
Bradi1g33500.1	PF00201	UDP-glucoronosyl and UDP-glucosyl transferase	miR7722-5p	UCUCCUCCCGGUACCCUUCUU	1542	2.5	20.798	3.5	1	fail	fail	0.00757576	fail	1
Bradi1g33540.1	PF00314	Thaumatin family	miR5173-5p	UCUCGUAUAUGCGGAUGUACC	1148	5	24.9	none	6	fail	pass	0.0114723	fail	2
Bradi1g33560.1	PF00533	BRCA1 C Terminus (BRCT) domain	miR9497	UUUCUGAAUACAUGGUGUAUC	2785	4	21.846	none	1	fail	fail	0.00321543	fail	1
Bradi1g33610.2	PF12937	F-box-like	miR160d-3p	GCGUGCACGGAGCCAAGCAUA	4582	5	19.274	none	1	fail	fail	0.00143267	fail	1
Bradi1g33610.2	PF12937	F-box-like	miR5177	UGAGGUUGUAAAACAGACAGU	4661	5	15.924	none	1	fail	fail	0.000555247	fail	1
Bradi1g33620.1	PF08276	PAN-like domain	miR5172-3p	UGAUCUACUAGCUCCUCGGCA	2243	4	14.074	none	1	fail	fail	0.00364964	fail	1
Bradi1g33740.1	PF00141	Peroxidase	miR5184	UUCUAACAUUAUGCACAUCUA	1765	4.5	20.244	none	1	fail	fail	0.00304878	fail	1
Bradi1g33800.4	PF13176	Tetratricopeptide repeat	miR5181c-3p	ACUUCUUAUGGAUUGUAGGGA	1061	4	17.339	none	2	fail	fail	0.00270636	fail	1
Bradi1g33800.4	PF13176	Tetratricopeptide repeat	miR156g-3p/miR156i-3p	GCUCACCCUCUCUCUGUCAGC	579	4	21.42	4	1	fail	fail	0.000528541	fail	1
Bradi1g33801.1	PF03101	FAR1 DNA-binding domain	miR169m	UAGCCAAGGAUGACUUGCCG	442	none	none	4	1	fail	fail	0.0196078	fail	1
Bradi1g33810.1	PF00722	Glycosyl hydrolases family 16	miR7757-3p.2	AGAUAACUUGAUAUGUAAGUG	1159	5	16.664	none	1	fail	fail	0.0011655	fail	1
Bradi1g33817.1	PF06955	Xyloglucan endo-transglycosylase (XET) C-terminus	miR5184	UUCUAACAUUAUGCACAUCUA	1275	5	11.829	none	1	fail	fail	0.00212314	fail	1
Bradi1g33900.1	PF00481	Protein phosphatase 2C	miR7783-3p	AGCUCUGAUACCAUGUGGAUGAGA	711	5	20.685	none	15	pass	fail	0.003885	fail	2
Bradi1g33900.1	PF00481	Protein phosphatase 2C	miR167a/miR167b/miR167f	UGAAGCUGCCAGCAUGAUCUA	914	4	20.195	none	1	fail	fail	0.000310655	fail	1
Bradi1g33960.1	PF00848	Ring hydroxylating alpha subunit (catalytic domain)	miR160b-3p/miR160c-3p	GCGUGCAAGGAGCCAAGCAUG	530	4	24.946	none	1	fail	fail	0.00471698	fail	1
Bradi1g33960.1	PF00848	Ring hydroxylating alpha subunit (catalytic domain)	miR160a-3p	GCGUGCGAGGAGCCAAGCAUG	530	4.5	24.946	none	1	fail	fail	0.00471698	fail	1
Bradi1g33970.1	PF12066	Domain of unknown function (DUF3546)	miR9492	UAUCUACUCUGUCAUGGUAUC	1893	4.5	21.096	none	1	fail	fail	0.0015361	fail	1
Bradi1g34030.1	PF06293	Lipopolysaccharide kinase (Kdo/WaaP) family	miR171f	UGAGCCGAACCAAUAUCACCC	1103	5	11.963	none	1	fail	fail	0.000696379	fail	1
Bradi1g34087.1	PF02225	PA domain	miR5058	AACAGUUGAGGGAUGAAAAACA	3017	5	13.325	none	1	fail	fail	0.0078125	fail	1
Bradi1g34087.1	PF02225	PA domain	miR408-5p	CAGGGAUGGAGCAGAGCAUGG	2387	none	none	4	1	fail	fail	0.00328947	fail	1
Bradi1g34087.1	PF02225	PA domain	miR166b-5p	GGAAUGUUGUCUGGCUCGGGG	1764	3.5	19.265	none	1	fail	fail	0.00328947	fail	1
Bradi1g34087.1	PF02225	PA domain	miR9492	UAUCUACUCUGUCAUGGUAUC	2931	5	11.459	none	3	fail	fail	0.0181818	fail	1
Bradi1g34120.1	PF14009	Domain of unknown function (DUF4228)	miR9492	UAUCUACUCUGUCAUGGUAUC	1766	4.5	17.847	none	1	fail	fail	0.00613497	fail	1
Bradi1g34130.1	PF02485	Core-2/I-Branching enzyme	miR7757-3p.2	AGAUAACUUGAUAUGUAAGUG	1541	4.5	17.55	none	2	fail	fail	0.00121655	fail	1
Bradi1g34130.1	PF02485	Core-2/I-Branching enzyme	miR7729a-5p/miR7729b-5p	UGUUUUCAUAGGCCAUGUAGAGC	1312	5	19.157	none	1	fail	fail	0.000882613	fail	1
Bradi1g34140.1	PF12710	haloacid dehalogenase-like hydrolase	miR5069	UAGGUUAUUGAUUUGACCAAC	3997	4	12.636	none	1	fail	fail	0.00217391	fail	1
Bradi1g34140.1	PF12710	haloacid dehalogenase-like hydrolase	miR5167b-5p	UCUAGUUAAGGUAAUUUAACU	4019	5	17.803	none	2	fail	fail	0.00458716	fail	1
Bradi1g34150.1	PF00226	DnaJ domain	miR5180b/miR5180a	UAAGUGUCUCAGUUUUGAACU	3048	5	17.245	none	1	fail	fail	0.0015528	fail	1
Bradi1g34155.1			miR7741-5p.1	UUUUAAUUGUGGAAGCUCUUG	1325	5	17.645	none	1	fail	fail	0.00274725	fail	1
Bradi1g34180.1	PF01704	UTP--glucose-1-phosphate uridylyltransferase	miR7776-5p.1	CUUGCCCUCUGAUAUCUUGG	2025	4	24.727	none	1	fail	fail	0.000859845	fail	1
Bradi1g34340.1	PF02309	AUX/IAA family	miR9480a/miR9480b	UAUGUGAGGGUGGUAACUGAA	2552	4.5	16.602	none	1	fail	fail	0.00249377	fail	1
Bradi1g34385.2			miR395d-3p	AAGUGUUUGGGGAACUCUAGG	140	5	24.259	none	1	fail	fail	0.0555556	fail	1
Bradi1g34407.1			miR7732-5p	UUCCUCCAAGAUCUCGGAGACUC	256	5	24.273	none	1	fail	fail	0.00649351	fail	1
Bradi1g34413.1			miR167c-3p	GAUCAUGCUGUGCAGUUUCAUC	888	4.5	17.086	none	1	fail	fail	0.0454545	fail	1
Bradi1g34513.1	PF00490	Delta-aminolevulinic acid dehydratase	miR395p-3p	UGAAGUGUUUGGAGGAACUC	1511	4.5	20.393	none	1	fail	fail	0.00123457	fail	1
Bradi1g34525.1	PF08547	Complex I intermediate-associated protein 30 (CIA30)	miR5185m-3p	UUUGAAAAUUGAACUAGAAGC	1640	5	23.392	none	1	fail	fail	0.00132626	fail	1
Bradi1g34537.1	PF01728	FtsJ-like methyltransferase	miR5070	AACUAAGUAGGGUCAGAGGGU	1437	5	18.497	none	1	fail	fail	0.0588235	fail	1
Bradi1g34537.1	PF01728	FtsJ-like methyltransferase	miR5064	CGAAUUUGUCCAUAGCAUCAG	635	3.5	16.418	none	1	fail	fail	0.00373134	fail	1
Bradi1g34537.1	PF01728	FtsJ-like methyltransferase	miR9481b	UCAGUCGGAUUUCUCACCUUC	909	4.5	23.214	none	1	fail	fail	0.00373134	fail	1
Bradi1g34690.2			miR444c/miR444d	UGCAGUUGUUGUCUCAAGCUU	186	4.5	18.328	none	1	fail	fail	0.0102041	fail	1
Bradi1g34700.1	PF06293	Lipopolysaccharide kinase (Kdo/WaaP) family	miR159b-3p.3	UUUGCAUGACCGAGGAGCCGC	1056	5	20.154	none	1	fail	fail	0.000761615	fail	1
Bradi1g34707.1	PF07859	alpha/beta hydrolase fold	miR5199	UGUUCAUACGGUUGAUAGCAC	1560	5	19.273	none	1	fail	fail	0.00434783	fail	1
Bradi1g34750.3	PF00160	Cyclophilin type peptidyl-prolyl cis-trans isomerase/CLD	miR5201-5p	UGAUCAUUUGCCCCGUCUUGU	925	4.5	17.997	none	1	fail	fail	0.000332226	fail	1
Bradi1g34793.1	PF10197	N-terminal domain of CBF1 interacting co-repressor CIR	miR5184	UUCUAACAUUAUGCACAUCUA	601	4.5	13.056	none	1	fail	fail	0.00144928	fail	1
Bradi1g34825.1			miR160e-3p	GCAUUGAGGGAGUCAUGCAGG	3780	5	18.24	none	1	fail	fail	0.00609756	fail	1
Bradi1g34850.1	PF02458	Transferase family	miR7767-5p	CCCCAAGCUGAGAGCUCUCCC	1401	5	22.809	none	1	fail	fail	0.0106383	fail	1
Bradi1g34850.1	PF02458	Transferase family	miR164f	UGGAGAAGAAGGGCACAUGCA	810	4.5	19.33	none	1	fail	fail	0.0163934	fail	1
Bradi1g34850.1	PF02458	Transferase family	miR164b/miR164a-5p/miR164e	UGGAGAAGCAGGGCACGUGCA	810	4.5	19.33	none	1	fail	fail	0.0163934	fail	1
Bradi1g34850.1	PF02458	Transferase family	miR164c-5p	UGGAGAAGCAGGGCACGUGCU	810	4.5	19.33	none	1	fail	fail	0.0163934	fail	1
Bradi1g34857.5	PF13812	Pentatricopeptide repeat domain	miR7729a-5p/miR7729b-5p	UGUUUUCAUAGGCCAUGUAGAGC	1236	5	15.19	none	1	fail	fail	0.0021692	fail	1
Bradi1g34980.1	PF04424	Protein of unknown function (DUF544)	miR395a/miR395b/miR395c-3p/miR395m/miR395e-3p/miR395f-3p/miR395g-3p/miR395h-3p/miR395j-3p/miR395k-3p/miR395l-3p/miR395n-3p/miR395o-3p/miR395q	UGAAGUGUUUGGGGGAACUC	1044	5	20.785	none	1	fail	fail	0.00134048	fail	1
Bradi1g35000.1	PF01486	K-box region	miR5179	UUUUGCUCAAGACCGCGCAAC	740	1	23.107	1	1	fail	fail	0.0333333	fail	1
Bradi1g35010.1	PF03141	Putative S-adenosyl-L-methionine-dependent methyltransferase	miR394	UUGGCAUUCUGUCCACCUCC	2791	4.5	24.983	none	1	fail	fail	0.0188679	fail	1
Bradi1g35060.1			miR408-5p	CAGGGAUGGAGCAGAGCAUGG	805	4.5	19.898	none	1	fail	fail	0.00465116	fail	1
Bradi1g35080.1	PF05347	Complex 1 protein (LYR family)	miR5064	CGAAUUUGUCCAUAGCAUCAG	230	4	18.418	none	5	fail	fail	0.00883392	fail	1
Bradi1g35090.1	PF06293	Lipopolysaccharide kinase (Kdo/WaaP) family	miR5185m-3p	UUUGAAAAUUGAACUAGAAGC	2358	4	12.092	none	1	fail	fail	0.00132802	fail	1
Bradi1g35090.1	PF06293	Lipopolysaccharide kinase (Kdo/WaaP) family	miR5185a-3p/miR5185b-3p/miR5185c-3p/miR5185d-3p/miR5185e-3p/miR5185f-3p/miR5185g-3p/miR5185h-3p/miR5185i-3p/miR5185j-3p/miR5185k-3p	UUUGAGAAUUGAACUAGAAGC	2358	4.5	12.092	none	1	fail	fail	0.00132802	fail	1
Bradi1g35105.1			miR166d-5p	GGAAUGUUGUCUGGUUGGAGA	443	4.5	13.291	none	1	fail	fail	0.0030581	fail	1
Bradi1g35105.1			miR166g-5p	UCUGGUUCAAGGUCUCCACAU	434	4	17.339	none	18	pass	pass	0.264706	pass	4
Bradi1g35110.1	PF05496	Holliday junction DNA helicase ruvB N-terminus	miR7714-5p	UAUUUUCUCGGAUCAAUAUUACUU	1062	4.5	19.337	none	1	fail	fail	0.00227273	fail	1
Bradi1g35150.1			miR5069	UAGGUUAUUGAUUUGACCAAC	1107	5	16.312	none	1	fail	fail	0.00510204	fail	1
Bradi1g35157.4	PF00069	Protein kinase domain	miR9497	UUUCUGAAUACAUGGUGUAUC	856	5	22.917	none	1	fail	fail	0.00694444	fail	1
Bradi1g35173.2	PF10497	Zinc-finger domain of monoamine-oxidase A repressor R1	miR5173-3p	UGCAUCUGUAUAUACGAGAAG	1634	none	none	4	1	fail	fail	0.00591716	fail	1
Bradi1g35190.2	PF15963	0	miR393a/miR393b-5p	UCCAAAGGGAUCGCAUUGAUC	2088	4	17.121	none	1	fail	fail	0.000961538	fail	1
Bradi1g35200.2	PF03908	Sec20	miR7736-3p	UGACAUAUCUGAUGGUAAAGG	826	5	18.267	none	1	fail	fail	0.00128205	fail	1
Bradi1g35350.1	PF14531	Kinase-like	miR5064	CGAAUUUGUCCAUAGCAUCAG	1850	4.5	18.101	none	1	fail	fail	0.00518135	fail	1
Bradi1g35370.3			miR9494	UUCAUCACCUUCGUCUCCGUC	381	3	21.619	3.5	1	fail	fail	0.00250627	fail	1
Bradi1g35430.1	PF04083	Partial alpha/beta-hydrolase lipase region	miR5166	UGCCCACCAGGGUUCGAUCCA	572	none	none	2.5	1	fail	fail	0.00892857	fail	1
Bradi1g35454.1			miR1127	AACUACUCCCUCCGUCCGAUA	1268	5	17.553	4	1	fail	fail	0.0030303	fail	1
Bradi1g35454.1			miR5174a	CUCCGUUCCAUAAAGAUUGGC	1259	5	17.566	none	34	pass	pass	0.0698152	fail	3
Bradi1g35454.1			miR5174e-5p.2	UACUCCCUCUGUUCCAUAAAG	1265	none	none	4	1	fail	fail	0.00337838	fail	1
Bradi1g35454.1			miR5174d-5p	UCCCUCCGUUUCAUAAAGAUUGGC	1262	5	17.5	none	1	fail	fail	0.0026455	fail	1
Bradi1g35470.1	PF14555	UBA-like domain	miR167c-3p	GAUCAUGCUGUGCAGUUUCAUC	809	5	16.615	none	1	fail	fail	0.00625	fail	1
Bradi1g35477.1	PF08263	Leucine rich repeat N-terminal domain	miR5171ab	ACUUAAUAUGGGACGGAAGAA	2900	2.5	8.916	3	1	fail	fail	0.000817661	fail	1
Bradi1g35477.1	PF08263	Leucine rich repeat N-terminal domain	miR7757-3p.1	GGUAGUUGAAUGUUUUGUUUA	1155	3.5	6.46	none	1	fail	fail	0.000791139	fail	1
Bradi1g35477.1	PF08263	Leucine rich repeat N-terminal domain	miR5183	UAUUUGGACAAAUUUGAGUCA	2936	0	24.352	0	1	fail	fail	0.000791139	fail	1
Bradi1g35490.1	PF00293	NUDIX domain	miR5164	CGCAACUUUGUCUAGAUACGC	541	3.5	23.369	none	1	fail	fail	0.00280112	fail	1
Bradi1g35500.1	PF01348	Type II intron maturase	miR5200b-5p	GCCUUAGAGAGUAUCUACACU	1812	5	21.418	none	1	fail	fail	0.00595238	fail	1
Bradi1g35500.1	PF01348	Type II intron maturase	miR319a	UGAGGGAGCUUUCUUCUGUCC	2295	4.5	21.572	none	1	fail	fail	0.00684931	fail	1
Bradi1g35530.1	PF03222	Tryptophan/tyrosine permease family	miR171c-5p	CGGUAUUGGUGCGGUUCAAUC	1296	4.5	15.158	none	1	fail	fail	0.000683995	fail	1
Bradi1g35530.1	PF03222	Tryptophan/tyrosine permease family	miR397a	UCAUUGAGUGCAGCGUUGAUG	1586	5	20.034	none	1	fail	fail	0.00128041	fail	1
Bradi1g35540.1	PF13639	Ring finger domain	miR166b-5p	GGAAUGUUGUCUGGCUCGGGG	603	4	19.218	none	1	fail	fail	0.00632911	fail	1
Bradi1g35588.2	PF02362	B3 DNA binding domain	miR7734-3p	UUAACCUAGUCACAUUCAACG	1180	4	14.354	none	1	fail	fail	0.0135135	fail	1
Bradi1g35604.1			miR171d-5p	UGUUGGCUCGACUCACUCAGA	337	5	23.344	none	5	fail	fail	0.0226244	fail	1
Bradi1g35620.1	PF02705	K+ potassium transporter	miR9495	UGAAAAAUGCCUCUGGACGUG	3331	4	21.416	none	1	fail	fail	0.00166113	fail	1
Bradi1g35630.1	PF03810	Importin-beta N-terminal domain	miR408-5p	CAGGGAUGGAGCAGAGCAUGG	3575	4	20.497	none	1	fail	fail	0.001443	fail	1
Bradi1g35630.1	PF03810	Importin-beta N-terminal domain	miR166b-5p	GGAAUGUUGUCUGGCUCGGGG	256	4.5	20.045	none	1	fail	fail	0.000632511	fail	1
Bradi1g35630.1	PF03810	Importin-beta N-terminal domain	miR7719-3p	UAGAAGCAUAUAUGGCGAAGA	3564	4.5	18.123	none	1	fail	fail	0.00117096	fail	1
Bradi1g35660.1	PF00578	AhpC/TSA family	miR7768a-3p/miR7768b-3p	CGGCGCCGUCCUCGACCGGGAG	893	none	none	3.5	5	fail	fail	0.00501505	fail	1
Bradi1g35680.2	PF08370	Plant PDR ABC transporter associated	miR7773-3p	UUUUUCCUUCGGCUGACACGU	2778	4.5	21.239	none	1	fail	fail	0.0075188	fail	1
Bradi1g35710.1	PF01697	Glycosyltransferase family 92	miR7714-5p	UAUUUUCUCGGAUCAAUAUUACUU	2497	4.5	18.443	none	1	fail	fail	0.00278552	fail	1
Bradi1g35710.1	PF01697	Glycosyltransferase family 92	miR7729a-5p/miR7729b-5p	UGUUUUCAUAGGCCAUGUAGAGC	1865	4.5	21.427	none	1	fail	fail	0.00398406	fail	1
Bradi1g35755.1			miR166h-5p	GGUUUGUUGUCUGGCUCGGGG	194	4.5	18.073	none	1	fail	pass	0.333333	pass	3
Bradi1g35770.2	PF16213	0	miR9495	UGAAAAAUGCCUCUGGACGUG	5534	5	19.318	none	1	fail	fail	0.00186916	fail	1
Bradi1g35770.2	PF16213	0	miR5173-3p	UGCAUCUGUAUAUACGAGAAG	5749	4.5	13.01	none	1	fail	fail	0.00186916	fail	1
Bradi1g35780.1	PF12697	Alpha/beta hydrolase family	miR169h-3p	GGCAGUCACCUUGGCUAGC	511	none	none	4	1	fail	fail	0.00211416	fail	1
Bradi1g35790.1	PF00170	bZIP transcription factor	miR7753-5p	AUGUCUUCUUCCUUGCUCAUC	607	5	15.839	3	1	fail	fail	0.00175439	fail	1
Bradi1g35900.3	PF08737	Rgp1	miR9496	CUGGUUGGGCUUAGAUGGGUCC	2367	5	16.876	none	1	fail	fail	0.00277008	fail	1
Bradi1g35920.1	PF00013	KH domain	miR9491	UGGUAUGUUACCUCUGAUCAG	852	4.5	16.421	none	2	fail	fail	0.00301205	fail	1
Bradi1g35920.1	PF00013	KH domain	miR394	UUGGCAUUCUGUCCACCUCC	955	4	23.156	none	15	pass	fail	0.0228659	fail	2
Bradi1g35950.1	PF07986	Tubulin binding cofactor C	miR5068	AUCGGGUAGAGCGGGUAUGGGUAU	812	5	18.33	none	1	fail	fail	0.00125156	fail	1
Bradi1g35950.1	PF07986	Tubulin binding cofactor C	miR164f	UGGAGAAGAAGGGCACAUGCA	1991	5	14.331	none	3	fail	fail	0.00330761	fail	1
Bradi1g35960.1	PF06398	Integral peroxisomal membrane peroxin	miR164f	UGGAGAAGAAGGGCACAUGCA	2548	4.5	12.151	none	1	fail	fail	0.00308642	fail	1
Bradi1g35990.1	PF00010	Helix-loop-helix DNA-binding domain	miR5170	UCAUCAAGUUGAGUGACCGUA	1693	4.5	17.854	none	2	fail	fail	0.00403226	fail	1
Bradi1g36000.2			miR7786-5p	GUCUAUGUCUAUGUCUGUGCACGC	2074	5	19.755	none	1	fail	fail	0.012987	fail	1
Bradi1g36050.1	PF01428	AN1-like Zinc finger	miR5176-3p	UGUGAUGAUGUGGCAUAGAAU	715	4	16.744	none	6	fail	fail	0.0176471	fail	1
Bradi1g36120.1	PF01535	PPR repeat	miR395f-5p	GUUCCCUUCAAACACUUUACG	1244	4.5	16.99	none	1	fail	fail	0.00729927	fail	1
Bradi1g36236.2	PF00249	Myb-like DNA-binding domain	miR168-5p	UCGCUUGGUGCAGAUCGGGAC	2067	4.5	17.162	none	3	fail	fail	0.0681818	fail	1
Bradi1g36277.1			miR5066	AAGUGUAUAAGUGGAGUGCCU	1012	5	16.516	none	1	fail	fail	0.00763359	fail	1
Bradi1g36277.1			miR5174a	CUCCGUUCCAUAAAGAUUGGC	1220	none	none	4	1	fail	fail	0.00763359	fail	1
Bradi1g36277.1			miR5174e-5p.2	UACUCCCUCUGUUCCAUAAAG	1226	none	none	3	1	fail	fail	0.00763359	fail	1
Bradi1g36400.2	PF05496	Holliday junction DNA helicase ruvB N-terminus	miR164f	UGGAGAAGAAGGGCACAUGCA	1699	4.5	16.758	none	1	fail	fail	0.00440529	fail	1
Bradi1g36420.1	PF03765	CRAL/TRIO, N-terminal domain	miR172d	AGAAUCCUGAUGAUGCUGCAG	521	5	22.848	none	1	fail	fail	0.010989	fail	1
Bradi1g36450.2			miR160e-5p	UGCCUGGCUCCCUGAAUGCCA	1085	4.5	16.347	none	1	fail	fail	0.00310559	fail	1
Bradi1g36467.2			miR9488	UGAGGGCUAGGCUUUUAUGUAA	760	4.5	15.222	none	1	fail	fail	0.00714286	fail	1
Bradi1g36505.1	PF02990	Endomembrane protein 70	miR7751-5p	AUCUUCCUCGUGGACAAGCGGUAG	1547	5	16.671	none	1	fail	fail	0.00257732	fail	1
Bradi1g36505.1	PF02990	Endomembrane protein 70	miR7777-5p.2	UCUGACAAACACCAUCGCAAC	28	5	15.708	none	1	fail	fail	0.0016	fail	1
Bradi1g36542.1	PF00249	Myb-like DNA-binding domain	miR159a-3p	CUUGGAUUGAAGGGAGCUCU	1360	2.5	12.89	3	7	fail	fail	0.0324074	fail	1
Bradi1g36542.1	PF00249	Myb-like DNA-binding domain	miR159b-3p.1	UUUGGAUUGAAGGGAGCUCUG	1360	3	12.89	3.5	7	fail	fail	0.0324074	fail	1
Bradi1g36542.1	PF00249	Myb-like DNA-binding domain	miR159c	UUUGGUUUGAAGGGGGCUCUG	1360	5	12.89	none	7	fail	fail	0.0324074	fail	1
Bradi1g36550.3	PF13259	Protein of unknown function (DUF4050)	miR1878-3p	AUUUGUAGUGUUCAGAUUGAGUUU	618	5	19.386	none	1	fail	fail	0.0021978	fail	1
Bradi1g36550.3	PF13259	Protein of unknown function (DUF4050)	miR7757-3p.1	GGUAGUUGAAUGUUUUGUUUA	571	4.5	15.936	none	1	fail	fail	0.00671141	fail	1
Bradi1g36572.5	PF00153	Mitochondrial carrier protein	miR396d-3p/miR396c-3p	GUUCAAUAAAGCUGUGGGAAA	1263	5	20.034	none	1	fail	fail	0.00133156	fail	1
Bradi1g36572.5	PF00153	Mitochondrial carrier protein	miR7741-5p.2	UCUUGAAGUUUCGCAUGCAGU	1437	5	22.782	none	1	fail	fail	0.00546448	fail	1
Bradi1g36580.1	PF00168	C2 domain	miR7709-3p	UGUGCCUAGUCGUACUUUGAU	2384	4.5	20.204	none	1	fail	fail	0.00165289	fail	1
Bradi1g36610.1	PF03105	SPX domain	miR7755-5p	AUUCCACACUGUAAAUUGAAU	1239	5	12.111	none	1	fail	fail	0.00819672	fail	1
Bradi1g36620.1	PF05158	RNA polymerase Rpc34 subunit	miR5165-5p	AUCUUGGGCUCUAGGUAGGUU	1309	5	10.468	none	1	fail	fail	0.0416667	fail	1
Bradi1g36660.1	PF02485	Core-2/I-Branching enzyme	miR7741-5p.2	UCUUGAAGUUUCGCAUGCAGU	1817	3.5	19.735	none	1	fail	fail	0.00378788	fail	1
Bradi1g36755.1			miR160e-3p	GCAUUGAGGGAGUCAUGCAGG	668	5	22.787	none	1	fail	fail	0.037037	fail	1
Bradi1g36776.1			miR7728-5p	UGCUCGGAUUGAGUGUAUUUU	1013	4.5	13.109	none	1	fail	fail	0.00431035	fail	1
Bradi1g36810.7	PF07817	GLE1-like protein	miR7736-3p	UGACAUAUCUGAUGGUAAAGG	1497	3.5	24.474	none	1	fail	fail	0.00369004	fail	1
Bradi1g36830.1	PF07724	AAA domain (Cdc48 subfamily)	miR7777-5p.1	CUUUGGUUGGGUAGAACUACC	700	4.5	21.599	none	1	fail	fail	0.00108932	fail	1
Bradi1g36840.1	PF00400	WD domain, G-beta repeat	miR397b-3p	CUUCGACCCUGCACCCAAUCA	1251	5	15.213	none	3	fail	fail	0.00510204	fail	1
Bradi1g36860.2	PF10184	Uncharacterized conserved protein (DUF2358)	miR9484	UAGUGCAGGGAGAAGUCGGUC	438	5	16.543	none	1	fail	fail	0.00249377	fail	1
Bradi1g36880.2	PF01245	Ribosomal protein L19	miR7753-3p	UGAGCAAGGGAGAAGACAUGG	1136	4.5	12.622	none	1	fail	fail	0.0020284	fail	1
Bradi1g36907.2	PF16487	0	miR5057	AAAUUUCAAAUCAUUUUGACA	2275	4	17.338	none	1	fail	fail	0.00350877	fail	1
Bradi1g37010.1	PF00646	F-box domain	miR319a	UGAGGGAGCUUUCUUCUGUCC	629	4.5	8.716	none	1	fail	fail	0.00359712	fail	1
Bradi1g37020.1	PF00378	Enoyl-CoA hydratase/isomerase family	miR7737-5p	UUUCGGUCAAUGUAUUUCAAGCAG	1475	5	9.489	none	3	fail	fail	0.0205479	fail	1
Bradi1g37100.1	PF01152	Bacterial-like globin	miR7758-5p	CACUACCGUUAGUUGACCGUUAAG	1965	2.5	16.47	2.5	1	fail	fail	0.00179211	fail	1
Bradi1g37200.1	PF00658	Poly-adenylate binding protein, unique domain	miR7730-3p	AACUUUCUCCCGCAGCUGUUCUGU	1677	4.5	17.289	none	1	fail	fail	0.012987	fail	1
Bradi1g37230.1	PF12698	ABC-2 family transporter protein	miR5065	UAGGCAAUUCACUUAUACACU	1107	5	16.668	none	1	fail	fail	0.0217391	fail	1
Bradi1g37290.1	PF00850	Histone deacetylase domain	miR166b-5p	GGAAUGUUGUCUGGCUCGGGG	834	4.5	23.08	none	1	fail	fail	0.00555556	fail	1
Bradi1g37297.2	PF03051	Peptidase C1-like family	miR397a	UCAUUGAGUGCAGCGUUGAUG	951	4	19.899	none	1	fail	fail	0.00869565	fail	1
Bradi1g37311.4	PF07343	Protein of unknown function (DUF1475)	miR9486b	UAAGUGAUUAGAGGUUCCAGU	1311	5	18.805	none	1	fail	fail	0.00274725	fail	1
Bradi1g37337.1			miR395a/miR395b/miR395c-3p/miR395m/miR395e-3p/miR395f-3p/miR395g-3p/miR395h-3p/miR395j-3p/miR395k-3p/miR395l-3p/miR395n-3p/miR395o-3p/miR395q	UGAAGUGUUUGGGGGAACUC	1640	4.5	17.982	none	1	fail	fail	0.000894454	fail	1
Bradi1g37360.1	PF00149	Calcineurin-like phosphoesterase	miR5201-3p	AGGGCGAGGCAAAUGAUCAAA	698	4.5	13.495	none	2	fail	fail	0.00273598	fail	1
Bradi1g37360.1	PF00149	Calcineurin-like phosphoesterase	miR5167a-5p	CCACUUUGGGUGUCAUUGGUA	546	5	21.64	none	1	fail	fail	0.00185185	fail	1
Bradi1g37360.1	PF00149	Calcineurin-like phosphoesterase	miR7742-3p	UGUGUGUUCGAGUGAAUGAGU	788	5	23.771	none	2	fail	fail	0.00235849	fail	1
Bradi1g37360.1	PF00149	Calcineurin-like phosphoesterase	miR7739-3p	UUGAGUCUGAGAAGUAUUUCUG	678	4.5	16.792	none	1	fail	fail	0.00185185	fail	1
Bradi1g37377.1	PF00582	Universal stress protein family	miR5175a	AAGAAUUUAGGAACGGAGGGA	3131	1.5	8.58	2.5	1	fail	fail	0.00534759	fail	1
Bradi1g37390.1	PF13847	Methyltransferase domain	miR7725b-5p.2	AUGCUCCACCUCAUAUUUGAC	2069	4.5	14.359	none	1	fail	fail	0.002331	fail	1
Bradi1g37390.1	PF13847	Methyltransferase domain	miR7715-5p	UCAAAGAUGGGAUUUCUGAAC	2416	3	13.524	none	1	fail	fail	0.00154799	fail	1
Bradi1g37390.1	PF13847	Methyltransferase domain	miR5067	UCAGCGACAACUAAUAUGGAU	673	5	20.586	none	1	fail	fail	0.00151745	fail	1
Bradi1g37480.1	PF00320	GATA zinc finger	miR7772-3p	AGAUCUCCAUGAACUGAGAAACGG	5663	5	19.215	none	1	fail	fail	0.00136799	fail	1
Bradi1g37582.1	PF02874	ATP synthase alpha/beta family, beta-barrel domain	miR7738-5p	AGAGUCGUUUGUCAAGCUCGG	895	4	22.021	none	3	fail	fail	0.00158898	fail	1
Bradi1g37590.1	PF02990	Endomembrane protein 70	miR7751-5p	AUCUUCCUCGUGGACAAGCGGUAG	1964	5	21.041	none	1	fail	fail	0.00138696	fail	1
Bradi1g37590.1	PF02990	Endomembrane protein 70	miR7777-5p.2	UCUGACAAACACCAUCGCAAC	409	5	19.217	none	1	fail	fail	0.000892061	fail	1
Bradi1g37600.1	PF07731	Multicopper oxidase	miR528-5p	UGGAAGGGGCAUGCAGAGGAG	2053	none	none	4	366	pass	pass	0.575472	pass	4
Bradi1g37620.1	PF07732	Multicopper oxidase	miR7719-3p	UAGAAGCAUAUAUGGCGAAGA	1859	4.5	21.551	none	1	fail	fail	0.0131579	fail	1
Bradi1g37632.1	PF05251	Uncharacterised protein family (UPF0197)	miR169e-3p	GGCAGUCUCCUUGGCUAGC	315	3.5	20.94	none	11	pass	fail	0.00659077	fail	2
Bradi1g37650.1			miR159a-3p	CUUGGAUUGAAGGGAGCUCU	1463	5	14.159	none	1	fail	fail	0.00195312	fail	1
Bradi1g37650.1			miR5200a-5p	GCCUUAGGGAAUAUCUACACU	530	4.5	20.955	none	1	fail	fail	0.002079	fail	1
Bradi1g37650.1			miR159b-3p.1	UUUGGAUUGAAGGGAGCUCUG	1463	5	14.159	none	1	fail	fail	0.00195312	fail	1
Bradi1g37667.1	PF02535	ZIP Zinc transporter	miR5201-3p	AGGGCGAGGCAAAUGAUCAAA	1650	5	13.505	none	1	fail	fail	0.000880282	fail	1
Bradi1g37667.1	PF02535	ZIP Zinc transporter	miR159b-3p.3	UUUGCAUGACCGAGGAGCCGC	1725	none	none	4	1	fail	fail	0.00111111	fail	1
Bradi1g37692.1	PF00076	RNA recognition motif. (a.k.a. RRM, RBD, or RNP domain)	miR394	UUGGCAUUCUGUCCACCUCC	414	3.5	21.362	none	2	fail	fail	0.00443459	fail	1
Bradi1g37700.3	PF12710	haloacid dehalogenase-like hydrolase	miR7773-5p	CGGGUCAACGAAGGAAAAAUU	4339	5	19.431	none	1	fail	fail	0.0010977	fail	1
Bradi1g37700.3	PF12710	haloacid dehalogenase-like hydrolase	miR7739-3p	UUGAGUCUGAGAAGUAUUUCUG	1782	5	15.534	none	1	fail	fail	0.000671141	fail	1
Bradi1g37700.3	PF12710	haloacid dehalogenase-like hydrolase	miR159b-3p.1	UUUGGAUUGAAGGGAGCUCUG	4479	5	13.768	none	1	fail	fail	0.0022173	fail	1
Bradi1g37750.1	PF03062	MBOAT, membrane-bound O-acyltransferase family	miR172d	AGAAUCCUGAUGAUGCUGCAG	797	4.5	14.075	none	1	fail	fail	0.00108932	fail	1
Bradi1g37750.1	PF03062	MBOAT, membrane-bound O-acyltransferase family	miR5176-3p	UGUGAUGAUGUGGCAUAGAAU	1477	4.5	14.552	none	1	fail	fail	0.00280112	fail	1
Bradi1g37780.1	PF14443	DBC1	miR7754-3p	UUCUCUCGGCUAAGGAACUGC	968	4.5	22.149	none	1	fail	fail	0.000619579	fail	1
Bradi1g37790.1	PF00118	TCP-1/cpn60 chaperonin family	miR7757-5p.1	CACAAAACCUUCAGCUACCCA	533	5	15.028	none	1	fail	fail	0.000531632	fail	1
Bradi1g37826.1	PF00664	ABC transporter transmembrane region	miR2118a	UUUCCGAUGCCUCCCAUUCCUA	4271	4.5	21.614	none	1	fail	fail	0.00243902	fail	1
Bradi1g37870.1	PF05153	Family of unknown function (DUF706)	miR395j-5p	GUUUCCCGCAAGCACUUCACG	338	5	20.456	none	1	fail	fail	0.00125471	fail	1
Bradi1g37870.1	PF05153	Family of unknown function (DUF706)	miR156a	UGACAGAAGAGAGAGAGCACA	1242	5	19.791	none	1	fail	fail	0.00342466	fail	1
Bradi1g37890.2	PF05903	PPPDE putative peptidase domain	miR169j-5p	UAGCCAGGAAUGGCUUGCCUA	617	4	21.732	none	2	fail	pass	0.00470588	fail	2
Bradi1g37930.1			miR159a-3p	CUUGGAUUGAAGGGAGCUCU	965	4.5	12.506	none	1	fail	fail	0.00121359	fail	1
Bradi1g37930.1			miR159c	UUUGGUUUGAAGGGGGCUCUG	965	4.5	12.506	none	1	fail	fail	0.00121359	fail	1
Bradi1g37940.1	PF01909	Nucleotidyltransferase domain	miR7736-5p	UUUACUAUCUGGGAUGUCACA	2998	5	16.698	none	1	fail	fail	0.000625782	fail	1
Bradi1g37960.1	PF00560	Leucine Rich Repeat	miR7759-3p	GGCUUAUGCCGACGUGGCUAC	3300	4.5	18.064	none	1	fail	fail	0.00740741	fail	1
Bradi1g38025.1	PF14510	ABC-transporter extracellular N-terminal	miR408-5p	CAGGGAUGGAGCAGAGCAUGG	3074	4	19.719	none	1	fail	fail	0.0004329	fail	1
Bradi1g38040.2	PF00225	Kinesin motor domain	miR159b-5p.2	AAGGUCUGUCAGAAGGGUGAUAC	2578	4.5	19.6	none	1	fail	pass	0.00403226	fail	2
Bradi1g38120.1			miR5176-3p	UGUGAUGAUGUGGCAUAGAAU	832	5	15.906	none	2	fail	fail	0.00925926	fail	1
Bradi1g38210.1			miR1139	GAGUAACAUACACUAGUAACA	943	4.5	13.229	none	1	fail	fail	0.0192308	fail	1
Bradi1g38227.1	PF05843	Suppressor of forked protein (Suf)	miR156b-3p	GCUCACUUCUCUCUCUGUCACC	6048	5	19.118	none	1	fail	fail	0.00184502	fail	1
Bradi1g38227.1	PF05843	Suppressor of forked protein (Suf)	miR396b-3p	GUUCAAGAAAGCCCAUGGAAA	2733	5	21.6	none	1	fail	fail	0.00289017	fail	1
Bradi1g38280.1	PF00155	Aminotransferase class I and II	miR7764-5p	CAUAACCUAGAUCUGUAUCA	1214	3.5	19.563	none	2	fail	fail	0.00881057	fail	1
Bradi1g38321.1			miR1122	UAGAUACAUCCGUAUUUGGA	1837	2.5	22.217	3	1	fail	fail	0.011236	fail	1
Bradi1g38330.1			miR5185m-3p	UUUGAAAAUUGAACUAGAAGC	926	4.5	18.665	none	1	fail	fail	0.00420168	fail	1
Bradi1g38330.1			miR5185a-3p/miR5185b-3p/miR5185c-3p/miR5185d-3p/miR5185e-3p/miR5185f-3p/miR5185g-3p/miR5185h-3p/miR5185i-3p/miR5185j-3p/miR5185k-3p	UUUGAGAAUUGAACUAGAAGC	926	5	18.665	none	1	fail	fail	0.00420168	fail	1
Bradi1g38380.1	PF02184	HAT (Half-A-TPR) repeat	miR437	GAACUUAGAGAAGUUUGACUU	2688	4	14.867	none	1	fail	fail	0.00177305	fail	1
Bradi1g38577.1	PF02319	E2F/DP family winged-helix DNA-binding domain	miR5181d	ACUUAUUAUGGACCGGAGGGA	1278	4	16.164	none	1	fail	fail	0.00757576	fail	1
Bradi1g38670.2	PF13672	Protein phosphatase 2C	miR5181c-3p	ACUUCUUAUGGAUUGUAGGGA	753	5	22.066	none	1	fail	fail	0.0163934	fail	1
Bradi1g38683.1	PF00098	Zinc knuckle	miR7777-3p.1	UUGUUCCACCCAACAGAAGAU	3124	4	18.377	none	1	fail	fail	0.000305344	fail	1
Bradi1g38700.1	PF02207	Putative zinc finger in N-recognin (UBR box)	miR7728-5p	UGCUCGGAUUGAGUGUAUUUU	197	4	8.295	none	1	fail	fail	0.00152905	fail	1
Bradi1g38730.2	PF02365	No apical meristem (NAM) protein	miR5181a-5p	UGAUCCAUAAUAAGUGUCAGG	1367	none	none	3	1	fail	pass	0.166667	fail	2
Bradi1g38760.1	PF01965	DJ-1/PfpI family	miR167d-3p	AGAUCAUGUUGCAGCUUCAC	1050	3.5	18.516	none	1	fail	fail	0.00108814	fail	1
Bradi1g38770.1	PF00657	GDSL-like Lipase/Acylhydrolase	miR5170	UCAUCAAGUUGAGUGACCGUA	1033	5	18.281	none	1	fail	fail	0.00613497	fail	1
Bradi1g38790.1	PF09370	TIM-barrel signal transduction protein	miR393a/miR393b-5p	UCCAAAGGGAUCGCAUUGAUC	2675	5	14.125	none	2	fail	fail	0.0666667	fail	1
Bradi1g38928.1			miR1122	UAGAUACAUCCGUAUUUGGA	1703	3	13.754	4	2	fail	fail	0.0425532	fail	1
Bradi1g38928.1			miR5183	UAUUUGGACAAAUUUGAGUCA	1691	1	9.631	2	1	fail	fail	0.00431035	fail	1
Bradi1g38928.1			miR5174e-3p.2	UUUAUGGAACGGAGGGAGUAG	1610	none	none	4	1	fail	fail	0.00819672	fail	1
Bradi1g39070.4			miR319a	UGAGGGAGCUUUCUUCUGUCC	2305	4.5	21.525	none	1	fail	fail	0.00108814	fail	1
Bradi1g39070.4			miR9488	UGAGGGCUAGGCUUUUAUGUAA	3132	5	14.451	none	1	fail	fail	0.00108814	fail	1
Bradi1g39070.4			miR9488	UGAGGGCUAGGCUUUUAUGUAA	3165	5	17.391	none	1	fail	fail	0.00108814	fail	1
Bradi1g39070.4			miR9488	UGAGGGCUAGGCUUUUAUGUAA	3198	5	15.833	none	1	fail	fail	0.00108814	fail	1
Bradi1g39070.4			miR5202	UUACGUGAGUUAAAUCGUCGA	3305	3.5	15.702	none	1	fail	fail	0.00180832	fail	1
Bradi1g39090.1	PF00118	TCP-1/cpn60 chaperonin family	miR5063	UCCACUGGAAAAGGCUUUUGCU	1422	5	19.94	none	7	fail	fail	0.00166905	fail	1
Bradi1g39090.1	PF00118	TCP-1/cpn60 chaperonin family	miR5185m-3p	UUUGAAAAUUGAACUAGAAGC	2074	4	20.245	none	2	fail	fail	0.00153022	fail	1
Bradi1g39090.1	PF00118	TCP-1/cpn60 chaperonin family	miR5185a-3p/miR5185b-3p/miR5185c-3p/miR5185d-3p/miR5185e-3p/miR5185f-3p/miR5185g-3p/miR5185h-3p/miR5185i-3p/miR5185j-3p/miR5185k-3p	UUUGAGAAUUGAACUAGAAGC	2074	4.5	20.245	none	2	fail	fail	0.00153022	fail	1
Bradi1g39097.2	PF04398	Protein of unknown function, DUF538	miR169h-3p	GGCAGUCACCUUGGCUAGC	261	none	none	4	1	fail	fail	0.0046729	fail	1
Bradi1g39150.2	PF00076	RNA recognition motif. (a.k.a. RRM, RBD, or RNP domain)	miR5200b-5p	GCCUUAGAGAGUAUCUACACU	1000	5	15.039	none	1	fail	fail	0.00180832	fail	1
Bradi1g39150.2	PF00076	RNA recognition motif. (a.k.a. RRM, RBD, or RNP domain)	miR5200a-5p	GCCUUAGGGAAUAUCUACACU	1000	5	15.039	none	1	fail	fail	0.00180832	fail	1
Bradi1g39167.2	PF00311	Phosphoenolpyruvate carboxylase	miR169e-3p	GGCAGUCUCCUUGGCUAGC	2966	3.5	23.676	none	2	fail	fail	0.00151057	fail	1
Bradi1g39195.1	PF05000	RNA polymerase Rpb1, domain 4	miR166e-5p	GGAAUGUUGUCUGGCUCGAGG	2164	4	10.364	none	1	fail	fail	0.000848176	fail	1
Bradi1g39195.1	PF05000	RNA polymerase Rpb1, domain 4	miR166b-5p	GGAAUGUUGUCUGGCUCGGGG	2164	3	10.364	none	1	fail	fail	0.000848176	fail	1
Bradi1g39199.1	PF00329	Respiratory-chain NADH dehydrogenase, 30 Kd subunit	miR7725b-5p.2	AUGCUCCACCUCAUAUUUGAC	42	5	17.493	none	1	fail	fail	0.0714286	fail	1
Bradi1g39203.1	PF00401	ATP synthase, Delta/Epsilon chain, long alpha-helix domain	miR7764-5p	CAUAACCUAGAUCUGUAUCA	193	4.5	18.159	none	1	fail	fail	0.142857	fail	1
Bradi1g39238.1			miR7738-5p	AGAGUCGUUUGUCAAGCUCGG	690	4.5	19.421	none	1	fail	fail	0.047619	fail	1
Bradi1g39238.1			miR5174e-3p.1/miR5174b-3p	CAACCUUUAUGGAACGGAGGG	278	4	16.765	none	1	fail	fail	0.030303	fail	1
Bradi1g39238.1			miR164f	UGGAGAAGAAGGGCACAUGCA	869	5	21.923	none	1	fail	fail	0.030303	fail	1
Bradi1g39260.1	PF07707	BTB And C-terminal Kelch	miR159b-5p.3	AGCUGCUUGUUCAUGGUUCCC	1289	5	18.587	none	1	fail	fail	0.0012987	fail	1
Bradi1g39260.1	PF07707	BTB And C-terminal Kelch	miR397b-3p	CUUCGACCCUGCACCCAAUCA	1925	5	21.315	none	1	fail	fail	0.00107296	fail	1
Bradi1g39270.1	PF05773	RWD domain	miR5181e	CGACACUUACUGUGGCUCGGA	949	4.5	12.597	none	1	fail	fail	0.000205044	fail	1
Bradi1g39270.1	PF05773	RWD domain	miR5181a-3p	CGGCACUUAUUAUGGAUCAGA	949	2	12.597	3	1	fail	fail	0.000205044	fail	1
Bradi1g39270.1	PF05773	RWD domain	miR9480a/miR9480b	UAUGUGAGGGUGGUAACUGAA	731	4.5	19.274	none	1	fail	fail	0.00060241	fail	1
Bradi1g39290.1	PF06376	Protein of unknown function (DUF1070)	miR7719-5p	UCCGCCAUACAUGUUUCUAUC	548	5	18.066	none	1	fail	fail	0.0138889	fail	1
Bradi1g39305.1			miR7734-5p	UUGAACGUGACUGGGUUAACG	1224	5	15.808	none	1	fail	fail	0.0128205	fail	1
Bradi1g39346.1	PF03619	Organic solute transporter Ostalpha	miR7736-3p	UGACAUAUCUGAUGGUAAAGG	1674	5	12.967	none	1	fail	fail	0.00189036	fail	1
Bradi1g39346.1	PF03619	Organic solute transporter Ostalpha	miR530a/miR530b	UGCAUUUGCACCUGCACCUAC	1865	5	18.162	none	1	fail	fail	0.00176678	fail	1
Bradi1g39510.1	PF00069	Protein kinase domain	miR7727-5p	UGAUUAGUUUCAGUUGGUCUGGGC	979	5	24.095	none	1	fail	fail	0.00319489	fail	1
Bradi1g39520.1	PF02416	mttA/Hcf106 family	miR5200a-3p/miR5200b-3p	UGUAGAUACUCCCUAAGGCUU	1706	5	18.575	none	1	fail	fail	0.00105152	fail	1
Bradi1g39520.1	PF02416	mttA/Hcf106 family	miR5200c	UGUAGAUACUCUCUAAGGCUU	1706	5	18.575	none	1	fail	fail	0.00105152	fail	1
Bradi1g39938.1			miR166h-5p	GGUUUGUUGUCUGGCUCGGGG	1307	5	16.21	none	1	fail	fail	0.00456621	fail	1
Bradi1g40407.4	PF03638	Tesmin/TSO1-like CXC domain, cysteine-rich domain	miR7776-5p.1	CUUGCCCUCUGAUAUCUUGG	1834	4	16.028	none	1	fail	fail	0.00408163	fail	1
Bradi1g40732.1			miR7764-5p	CAUAACCUAGAUCUGUAUCA	1190	5	19.592	none	1	fail	fail	0.00636943	fail	1
Bradi1g40732.1			miR7719-3p	UAGAAGCAUAUAUGGCGAAGA	1333	5	16.777	none	8	fail	fail	0.0295203	fail	1
Bradi1g40985.1			miR5201-3p	AGGGCGAGGCAAAUGAUCAAA	439	5	18.77	none	1	fail	fail	0.05	fail	1
Bradi1g40997.1	PF10250	GDP-fucose protein O-fucosyltransferase	miR9491	UGGUAUGUUACCUCUGAUCAG	1740	4.5	21.752	none	1	fail	fail	0.00145349	fail	1
Bradi1g41670.2	PF00013	KH domain	miR166h-5p	GGUUUGUUGUCUGGCUCGGGG	2156	4.5	24.076	none	1	fail	fail	0.00232019	fail	1
Bradi1g41698.2			miR7763-5p	AAUCUUGAUGUGCGGGGAUAG	882	5	20.187	none	1	fail	fail	0.00900901	fail	1
Bradi1g41705.1			miR169h-3p	GGCAGUCACCUUGGCUAGC	148	4.5	21.647	none	1	fail	pass	0.2	pass	3
Bradi1g41712.2	PF02365	No apical meristem (NAM) protein	miR164f	UGGAGAAGAAGGGCACAUGCA	889	4	22.83	none	5	fail	pass	0.125	fail	2
Bradi1g41712.2	PF02365	No apical meristem (NAM) protein	miR164a-5p/miR164be	UGGAGAAGCAGGGCACGUGCA	889	2	22.83	2	5	fail	pass	0.125	fail	2
Bradi1g41712.2	PF02365	No apical meristem (NAM) protein	miR164c-5p	UGGAGAAGCAGGGCACGUGCU	889	1	22.83	1	5	fail	pass	0.125	fail	2
Bradi1g41740.1	PF01212	Beta-eliminating lyase	miR390a-3p	CGCUAUCUAUCCUGAGCUCCA	891	5	19.491	none	1	fail	fail	0.0105263	fail	1
Bradi1g41740.1	PF01212	Beta-eliminating lyase	miR5185l-5p	UUCUAAGUCAAUCUCUAAAUC	609	4.5	19.439	none	1	fail	fail	0.0105263	fail	1
Bradi1g41825.1	PF00931	NB-ARC domain	miR5174e-3p.2	UUUAUGGAACGGAGGGAGUAG	3326	2.5	14.785	4	1	fail	fail	0.00448431	fail	1
Bradi1g41860.6	PF00069	Protein kinase domain	miR7740-3p	GAGACAGAGGUUGUUCGGAUG	1975	5	17.15	none	1	fail	fail	0.00202429	fail	1
Bradi1g41947.5	PF15912	0	miR166h-5p	GGUUUGUUGUCUGGCUCGGGG	5414	4.5	18.324	none	1	fail	fail	0.00148148	fail	1
Bradi1g41970.1	PF02922	Carbohydrate-binding module 48 (Isoamylase N-terminal domain)	miR5171a/miR5171b	ACUUAAUAUGGGACGGAAGAA	3226	4.5	11.545	none	1	fail	fail	0.00869565	fail	1
Bradi1g41970.1	PF02922	Carbohydrate-binding module 48 (Isoamylase N-terminal domain)	miR7755-3p	UCAAUUUACGGUGUAGAAUUG	1286	5	17.613	none	1	fail	fail	0.00141044	fail	1
Bradi1g41980.2	PF00636	Ribonuclease III domain	miR7715-5p	UCAAAGAUGGGAUUUCUGAAC	1500	4.5	19.151	none	1	fail	fail	0.00278552	fail	1
Bradi1g41990.2	PF03144	Elongation factor Tu domain 2	miR399a	UGCCAAAGGAGAAUUACCCUG	2388	5	18.072	none	1	fail	fail	0.00149925	fail	1
Bradi1g41990.2	PF03144	Elongation factor Tu domain 2	miR394	UUGGCAUUCUGUCCACCUCC	868	3.5	24.356	none	1	fail	fail	0.000914913	fail	1
Bradi1g41990.2	PF03144	Elongation factor Tu domain 2	miR7740-5p	UUUGAACAACCUCGGUCUCAU	1380	4.5	20.783	none	1	fail	fail	0.00195695	fail	1
Bradi1g42000.1	PF00432	Prenyltransferase and squalene oxidase repeat	miR395d-3p	AAGUGUUUGGGGAACUCUAGG	1729	4.5	18.261	none	1	fail	fail	0.00240385	fail	1
Bradi1g42010.1	PF00226	DnaJ domain	miR166e-5p	GGAAUGUUGUCUGGCUCGAGG	648	4	22.11	none	1	fail	fail	0.0019802	fail	1
Bradi1g42010.1	PF00226	DnaJ domain	miR166b-5p	GGAAUGUUGUCUGGCUCGGGG	648	4.5	22.11	none	1	fail	fail	0.0019802	fail	1
Bradi1g42010.1	PF00226	DnaJ domain	miR166c-5p	GGAAUGUUGUCUGGUUCAAGG	648	4	22.11	none	1	fail	fail	0.0019802	fail	1
Bradi1g42010.1	PF00226	DnaJ domain	miR528-5p	UGGAAGGGGCAUGCAGAGGAG	1823	4.5	24.633	none	1	fail	fail	0.00238663	fail	1
Bradi1g42031.1			miR7779-5p	GAGGUCAUUGUCAGACAUGGGAAG	362	none	none	2.5	1	fail	fail	0.1	fail	1
Bradi1g42040.4	PF00046	Homeobox domain	miR5185l-3p	UUUGGAGAUUGACUUAGAAGC	1526	4.5	14.594	none	1	fail	fail	0.00324675	fail	1
Bradi1g42040.4	PF00046	Homeobox domain	miR7720-3p	UUUUACACAUGAUUUGGGUUGGAC	441	5	24.2	none	1	fail	fail	0.00145138	fail	1
Bradi1g42280.2	PF02902	Ulp1 protease family, C-terminal catalytic domain	miR2275c	UUUGGUUUCCUCCAAUAUCUCA	1717	4.5	23.76	none	1	fail	fail	0.00296736	fail	1
Bradi1g42310.1	PF00122	E1-E2 ATPase	miR166g-5p	UCUGGUUCAAGGUCUCCACAU	1525	4	17.444	none	1	fail	fail	0.00228311	fail	1
Bradi1g42310.1	PF00122	E1-E2 ATPase	miR171c-3p/miR171b/miR171d-3p/miR171e	UGAUUGAGCCGUGCCAAUAUC	3645	4.5	20.293	none	1	fail	fail	0.0046729	fail	1
Bradi1g42310.1	PF00122	E1-E2 ATPase	miR845	UGCUCUGAUACCAAUUGUUGG	3543	4.5	17.149	none	1	fail	fail	0.00124069	fail	1
Bradi1g42340.1	PF00383	Cytidine and deoxycytidylate deaminase zinc-binding region	miR5181c-5p	CCUCCGGUCCACAAUAAGUGU	480	3.5	21.425	none	1	fail	fail	0.00162602	fail	1
Bradi1g42340.1	PF00383	Cytidine and deoxycytidylate deaminase zinc-binding region	miR5063	UCCACUGGAAAAGGCUUUUGCU	5175	5	16.374	none	1	fail	fail	0.00387597	fail	1
Bradi1g42347.6	PF03105	SPX domain	miR7777-3p.1	UUGUUCCACCCAACAGAAGAU	2842	4.5	10.29	none	1	fail	fail	0.0111111	fail	1
Bradi1g42360.2	PF13812	Pentatricopeptide repeat domain	miR9487	CCUUGUUCGAUUGCAAGAUGA	1760	4	24.31	none	1	fail	fail	0.00353357	fail	1
Bradi1g42360.2	PF13812	Pentatricopeptide repeat domain	miR169k-3p	GGGCAAGUCAGCCUGGCUACC	991	5	22.188	none	1	fail	fail	0.00353357	fail	1
Bradi1g42377.1	PF08276	PAN-like domain	miR7729a-3p/miR7729b-3p	AGCAAUGGUGGUGGUUUGGAGGAG	3158	5	14.858	none	3	fail	fail	0.0230769	fail	1
Bradi1g42377.1	PF08276	PAN-like domain	miR166g-3p	UGUGGUGAUCUCGGACCAGGC	1394	4	15.316	none	1	fail	fail	0.00248139	fail	1
Bradi1g42397.2	PF01657	Salt stress response/antifungal	miR395f-5p	GUUCCCUUCAAACACUUUACG	1375	5	23.347	none	1	fail	fail	0.00377358	fail	1
Bradi1g42410.1	PF01554	MatE	miR7758-3p	UAGCGGUCAACUAACUGUAGUGGC	3298	4	11.238	none	1	fail	fail	0.000943396	fail	1
Bradi1g42513.1			miR5173-3p	UGCAUCUGUAUAUACGAGAAG	768	4.5	17.421	none	1	fail	fail	0.00248756	fail	1
Bradi1g42530.1			miR7753-3p	UGAGCAAGGGAGAAGACAUGG	613	4	12.072	none	1	fail	fail	0.01	fail	1
Bradi1g42556.1	PF13704	Glycosyl transferase family 2	miR9482	CCUUUGGGGAAGAAGGGAAAC	2015	5	10.942	none	1	fail	fail	0.00255755	fail	1
Bradi1g42556.1	PF13704	Glycosyl transferase family 2	miR7753-3p	UGAGCAAGGGAGAAGACAUGG	2011	5	14.407	none	1	fail	fail	0.00255755	fail	1
Bradi1g42594.1			miR5183	UAUUUGGACAAAUUUGAGUCA	1664	none	none	4	1	fail	fail	0.016129	fail	1
Bradi1g42630.3	PF00365	Phosphofructokinase	miR169e-3p	GGCAGUCUCCUUGGCUAGC	1149	4	15.126	none	1	fail	fail	0.030303	fail	1
Bradi1g42700.1	PF05600	Protein of unknown function (DUF773)	miR444b	UGCAGUUGCUGCCUCAAGCUU	1658	4.5	14.852	none	2	fail	fail	0.00237248	fail	1
Bradi1g42780.1	PF01273	LBP / BPI / CETP family, N-terminal domain	miR7769-3p	UGUCAUGUUGGCACUGAUGGG	1173	4.5	20.176	none	1	fail	fail	0.00187266	fail	1
Bradi1g42873.1			miR7719-5p	UCCGCCAUACAUGUUUCUAUC	737	4.5	14.037	none	1	fail	fail	0.0212766	fail	1
Bradi1g42960.2	PF00400	WD domain, G-beta repeat	miR169c-3p	GGCAGGUUGUCCUUGGCUAC	872	4.5	14.108	none	1	fail	fail	0.00263158	fail	1
Bradi1g42980.1	PF11919	Domain of unknown function (DUF3437)	miR166i-5p	GGCAUGUCGUGUGGCCCGAGA	5471	4.5	18.787	none	1	fail	fail	0.00289855	fail	1
Bradi1g42980.1	PF11919	Domain of unknown function (DUF3437)	miR5049-5p	UCCUUCCGACCCAUAUUACUUGU	6022	4.5	23.461	none	4	fail	pass	0.142857	fail	2
Bradi1g42980.1	PF11919	Domain of unknown function (DUF3437)	miR159b-3p.3	UUUGCAUGACCGAGGAGCCGC	5495	5	16.681	none	1	fail	fail	0.00289855	fail	1
Bradi1g42980.1	PF11919	Domain of unknown function (DUF3437)	miR7773-3p	UUUUUCCUUCGGCUGACACGU	3883	4.5	10.612	none	1	fail	fail	0.00149254	fail	1
Bradi1g42990.1	PF03647	Transmembrane proteins 14C	miR396b-3p	GUUCAAGAAAGCCCAUGGAAA	593	3.5	14.505	none	1	fail	fail	0.0023753	fail	1
Bradi1g42990.1	PF03647	Transmembrane proteins 14C	miR396a-3p	GUUCAAGAAAGUCCUUGGAAA	593	5	14.505	none	1	fail	fail	0.0023753	fail	1
Bradi1g43080.1	PF03492	SAM dependent carboxyl methyltransferase	miR7722-5p	UCUCCUCCCGGUACCCUUCUU	765	5	14.574	none	1	fail	fail	0.166667	fail	1
Bradi1g43097.1	PF16529	0	miR171d-5p	UGUUGGCUCGACUCACUCAGA	4193	5	14.14	none	1	fail	fail	0.00147059	fail	1
Bradi1g43140.1	PF04178	Got1/Sft2-like family	miR5174a	CUCCGUUCCAUAAAGAUUGGC	1056	none	none	4	1	fail	fail	0.010989	fail	1
Bradi1g43196.2			miR7764-5p	CAUAACCUAGAUCUGUAUCA	1729	4	13.92	none	1	fail	fail	0.00671141	fail	1
Bradi1g43220.1	PF00643	B-box zinc finger	miR395c-5p/miR395k-5p	GUUCCCUGCAAGCACUUCAUG	1160	4.5	19.472	none	1	fail	fail	0.00111483	fail	1
Bradi1g43220.1	PF00643	B-box zinc finger	miR156a	UGACAGAAGAGAGAGAGCACA	1891	5	13.125	none	1	fail	fail	0.00111483	fail	1
Bradi1g43230.1	PF16016	0	miR396a-3p	GUUCAAGAAAGUCCUUGGAAA	2674	5	13.909	none	1	fail	fail	0.00440529	fail	1
Bradi1g43240.1	PF01594	Domain of unknown function DUF20	miR7732-3p	GAUCGAGAUCGUGGAGGAACC	2349	5	17.599	none	1	fail	fail	0.00098912	fail	1
Bradi1g43260.1	PF13962	Domain of unknown function	miR5061	UCUGUUCUGUCCUGCUCGGUA	632	5	24.328	none	1	fail	fail	0.0107527	fail	1
Bradi1g43291.1			miR390a-5p	AAGCUCAGGAGGGAUAGCGCC	524	3.5	12.334	none	1	fail	fail	0.00190476	fail	1
Bradi1g43291.1			miR7764-5p	CAUAACCUAGAUCUGUAUCA	1104	5	18.847	none	1	fail	fail	0.00462963	fail	1
Bradi1g43291.1			miR156b-5p/miR156c/miR156d-5p/miR156e-5p/miR156f-5p/miR156g-5p/miR156h-5p/miR156i-5p	UGACAGAAGAGAGUGAGCAC	1286	5	11.877	none	1	fail	fail	0.0037037	fail	1
Bradi1g43291.1			miR1432	UUCAGGAGAGAUGACACCGACA	521	5	14.023	none	1	fail	fail	0.00584795	fail	1
Bradi1g43430.1	PF05627	Cleavage site for pathogenic type III effector avirulence factor Avr	miR5175a	AAGAAUUUAGGAACGGAGGGA	773	2.5	16.077	4	1	fail	fail	0.000628141	fail	1
Bradi1g43430.1	PF05627	Cleavage site for pathogenic type III effector avirulence factor Avr	miR159a-5p	AGCUCCCUUCGAUCCAAUC	865	4.5	23.498	none	4	fail	fail	0.00143782	fail	1
Bradi1g43430.1	PF05627	Cleavage site for pathogenic type III effector avirulence factor Avr	miR5175b	CCUCUGUUCCUAAAUUCUUGU	860	none	none	4	1	fail	fail	0.000574383	fail	1
Bradi1g43430.1	PF05627	Cleavage site for pathogenic type III effector avirulence factor Avr	miR1122	UAGAUACAUCCGUAUUUGGA	804	2	18.138	2.5	1	fail	fail	0.00109051	fail	1
Bradi1g43440.1			miR169c-3p	GGCAGGUUGUCCUUGGCUAC	5142	4	18.717	none	1	fail	fail	0.001321	fail	1
Bradi1g43560.1	PF10250	GDP-fucose protein O-fucosyltransferase	miR5164	CGCAACUUUGUCUAGAUACGC	2233	5	17.402	none	1	fail	fail	0.0030581	fail	1
Bradi1g43580.1	PF07714	Protein tyrosine kinase	miR394	UUGGCAUUCUGUCCACCUCC	1649	5	23.036	none	1	fail	fail	0.00478469	fail	1
Bradi1g43607.2	PF01131	DNA topoisomerase	miR5060	CGGCUAGCUAGAGACCGCCAA	3972	4.5	17.023	none	1	fail	fail	0.00357143	fail	1
Bradi1g43607.2	PF01131	DNA topoisomerase	miR9491	UGGUAUGUUACCUCUGAUCAG	1522	5	16.635	none	1	fail	fail	0.00120482	fail	1
Bradi1g43630.2	PF03222	Tryptophan/tyrosine permease family	miR5185a-3p/miR5185b-3p/miR5185c-3p/miR5185d-3p/miR5185e-3p/miR5185f-3p/miR5185g-3p/miR5185h-3p/miR5185i-3p/miR5185j-3p/miR5185k-3p	UUUGAGAAUUGAACUAGAAGC	1453	5	15.377	none	1	fail	fail	0.00253807	fail	1
Bradi1g43637.1	PF04564	U-box domain	miR7725b-5p.2	AUGCUCCACCUCAUAUUUGAC	3419	4	24.214	none	5	fail	fail	0.0177936	fail	1
Bradi1g43650.1	PF00010	Helix-loop-helix DNA-binding domain	miR167e-3p	AGGUCAUGCUGGAGUUUCAUC	1080	4.5	19.506	none	1	fail	fail	0.00257069	fail	1
Bradi1g43650.1	PF00010	Helix-loop-helix DNA-binding domain	miR395f-5p	GUUCCCUUCAAACACUUUACG	1046	5	19.867	none	1	fail	fail	0.00222222	fail	1
Bradi1g43705.1	PF06825	Heat shock factor binding protein 1	miR5181b	UCCGAUCCAUAAUAAGUGUCG	787	2.5	6.864	3.5	1	fail	fail	0.00359712	fail	1
Bradi1g43705.1	PF06825	Heat shock factor binding protein 1	miR5181a-5p	UGAUCCAUAAUAAGUGUCAGG	785	3.5	10.288	none	1	fail	fail	0.0026738	fail	1
Bradi1g43705.1	PF06825	Heat shock factor binding protein 1	miR7756-3p	UGGAGAUGUUGGCAUUGAAUUGGC	428	4.5	15.691	none	1	fail	fail	0.0026738	fail	1
Bradi1g43770.1	PF00171	Aldehyde dehydrogenase family	miR169h-3p	GGCAGUCACCUUGGCUAGC	568	3.5	19.224	none	1	fail	fail	0.000317259	fail	1
Bradi1g43770.1	PF00171	Aldehyde dehydrogenase family	miR166h-5p	GGUUUGUUGUCUGGCUCGGGG	1143	5	20.476	none	2	fail	fail	0.000246975	fail	1
Bradi1g43770.1	PF00171	Aldehyde dehydrogenase family	miR5185l-3p	UUUGGAGAUUGACUUAGAAGC	1552	4.5	17.263	none	2	fail	fail	0.00029967	fail	1
Bradi1g43800.1	PF00892	EamA-like transporter family	miR5070	AACUAAGUAGGGUCAGAGGGU	1002	3	18.72	4	1	fail	fail	0.00229358	fail	1
Bradi1g43830.2	PF12624	N-terminal region of Chorein, a TM vesicle-mediated sorter	miR5167a-3p	CCAAUGACACCCAUAGUGGAA	5346	5	17.099	none	1	fail	fail	0.000665336	fail	1
Bradi1g43833.1			miR7784a-3p/miR7784b-3p	CAUAGACUUAUGAGACGAGUACAU	117	none	none	3.5	1	fail	pass	0.0344828	fail	2
Bradi1g43840.1	PF02365	No apical meristem (NAM) protein	miR5185a-5p/miR5185b-5p/miR5185c-5p/miR5185d-5p/miR5185e-5p/miR5185f-5p/miR5185g-5p/miR5185h-5p/miR5185i-5p/miR5185j-5p/miR5185k-5p	UUCUAGUUCAUUUUUCAAAUC	1459	4.5	18.741	none	1	fail	fail	0.00194175	fail	1
Bradi1g43860.1	PF02298	Plastocyanin-like domain	miR5163a-5p	CCUAGCCUAAAAUAUUUAAAA	759	5	9.073	none	1	fail	fail	0.0909091	fail	1
Bradi1g43880.1	PF01657	Salt stress response/antifungal	miR166c-5p	GGAAUGUUGUCUGGUUCAAGG	1635	3.5	13.195	none	1	fail	fail	0.037037	fail	1
Bradi1g43880.1	PF01657	Salt stress response/antifungal	miR166d-5p	GGAAUGUUGUCUGGUUGGAGA	1635	3.5	13.195	none	1	fail	fail	0.037037	fail	1
Bradi1g43887.1	PF01657	Salt stress response/antifungal	miR166c-5p	GGAAUGUUGUCUGGUUCAAGG	1373	3.5	15.255	none	1	fail	fail	0.027027	fail	1
Bradi1g43887.1	PF01657	Salt stress response/antifungal	miR166d-5p	GGAAUGUUGUCUGGUUGGAGA	1373	3.5	15.255	none	1	fail	fail	0.027027	fail	1
Bradi1g43940.2	PF03372	Endonuclease/Exonuclease/phosphatase family	miR9489	UCAGCUCCACGGACUUGGUGA	2237	4.5	23.246	none	1	fail	fail	0.00202429	fail	1
Bradi1g44010.1	PF08541	3-Oxoacyl-[acyl-carrier-protein (ACP)] synthase III C terminal	miR530a/miR530b	UGCAUUUGCACCUGCACCUAC	3287	5	23.156	none	18	pass	pass	0.0211765	fail	3
Bradi1g44020.1	PF08541	3-Oxoacyl-[acyl-carrier-protein (ACP)] synthase III C terminal	miR7741-5p.1	UUUUAAUUGUGGAAGCUCUUG	82	5	7.983	none	1	fail	fail	0.0020202	fail	1
Bradi1g44047.1	PF00118	TCP-1/cpn60 chaperonin family	miR9482	CCUUUGGGGAAGAAGGGAAAC	5368	5	15.117	none	2	fail	fail	0.00277393	fail	1
Bradi1g44060.1	PF17042	0	miR159b-3p.3	UUUGCAUGACCGAGGAGCCGC	4041	5	15.928	none	1	fail	fail	0.0027248	fail	1
Bradi1g44090.1	PF00268	Ribonucleotide reductase, small chain	miR7741-3p.2	UGCAUGUGGAACUUCCAGAUC	311	4	22.756	none	1	fail	fail	0.00471698	fail	1
Bradi1g44147.1	PF13865	C-terminal duplication domain of Friend of PRMT1	miR166h-3p	UCGGACCAGGCUUCAAUCCCU	1295	5	21.033	none	1	fail	fail	0.00628931	fail	1
Bradi1g44160.1	PF12719	Nuclear condensing complex subunits, C-term domain	miR168-3p	CCCGCCUUGCACCAAGUGAAU	2717	5	21.05	none	1	fail	fail	0.00179533	fail	1
Bradi1g44160.1	PF12719	Nuclear condensing complex subunits, C-term domain	miR9484	UAGUGCAGGGAGAAGUCGGUC	2351	4	13.187	none	1	fail	fail	0.0015748	fail	1
Bradi1g44170.1	PF00293	NUDIX domain	miR164a-5p/miR164be	UGGAGAAGCAGGGCACGUGCA	875	none	none	4	3	fail	fail	0.00508475	fail	1
Bradi1g44177.3	PF04851	Type III restriction enzyme, res subunit	miR444a	UUGCUGCCUCAAGCUUGCUGC	9738	4.5	24.953	none	1	fail	fail	0.000481464	fail	1
Bradi1g44190.3	PF14226	non-haem dioxygenase in morphine synthesis N-terminal	miR1878-3p	AUUUGUAGUGUUCAGAUUGAGUUU	1466	5	13.366	none	8	fail	pass	0.0655738	fail	2
Bradi1g44290.1	PF07058	Myosin II heavy chain-like	miR530ab	UGCAUUUGCACCUGCACCUAC	1022	none	none	4	1	fail	fail	0.001001	fail	1
Bradi1g44317.1	PF00023	Ankyrin repeat	miR7767-5p	CCCCAAGCUGAGAGCUCUCCC	2363	5	23.122	none	1	fail	fail	0.00142248	fail	1
Bradi1g44357.1	PF00027	Cyclic nucleotide-binding domain	miR5173-3p	UGCAUCUGUAUAUACGAGAAG	2715	5	22.293	none	1	fail	pass	0.0277778	fail	2
Bradi1g44460.1	PF00365	Phosphofructokinase	miR396d-5p/miR396c-5p	UUCCACAGCUUUCUUGAACUG	690	5	17.456	none	3	fail	fail	0.00126904	fail	1
Bradi1g44470.1	PF01501	Glycosyl transferase family 8	miR5163a-5p	CCUAGCCUAAAAUAUUUAAAA	1488	5	21.517	none	1	fail	fail	0.00636943	fail	1
Bradi1g44520.1	PF02319	E2F/DP family winged-helix DNA-binding domain	miR408-5p	CAGGGAUGGAGCAGAGCAUGG	369	4.5	21.617	none	1	fail	fail	0.00198413	fail	1
Bradi1g44530.1	PF02272	DHHA1 domain	miR395d-3p	AAGUGUUUGGGGAACUCUAGG	3340	5	17.493	none	1	fail	fail	0.00124533	fail	1
Bradi1g44530.1	PF02272	DHHA1 domain	miR397a	UCAUUGAGUGCAGCGUUGAUG	1992	5	23.189	none	1	fail	fail	0.000438212	fail	1
Bradi1g44530.1	PF02272	DHHA1 domain	miR395a/miR395b/miR395c-3p/miR395m/miR395e-3p/miR395f-3p/miR395g-3p/miR395h-3p/miR395j-3p/miR395k-3p/miR395l-3p/miR395n-3p/miR395o-3p/miR395q	UGAAGUGUUUGGGGGAACUC	3342	4.5	16.726	none	1	fail	fail	0.00124533	fail	1
Bradi1g44530.1	PF02272	DHHA1 domain	miR7739-3p	UUGAGUCUGAGAAGUAUUUCUG	2365	5	16.952	none	1	fail	fail	0.00124533	fail	1
Bradi1g44550.1	PF09261	Alpha mannosidase, middle domain	miR9480a/miR9480b	UAUGUGAGGGUGGUAACUGAA	2742	4.5	23.461	none	1	fail	fail	0.00150376	fail	1
Bradi1g44560.2			miR7778-5p	GAGCAUCGUGUCGGCGUGCGCGGC	894	none	none	4	1	fail	fail	0.000838926	fail	1
Bradi1g44577.1	PF14929	TAF RNA Polymerase I subunit A	miR7732-3p	GAUCGAGAUCGUGGAGGAACC	1067	5	20.292	none	1	fail	fail	0.00288184	fail	1
Bradi1g44600.1	PF13962	Domain of unknown function	miR7722-3p	GAAGGGUAUCGGGAUGAGAGG	2421	5	16.676	none	1	fail	fail	0.00990099	fail	1
Bradi1g44640.5			miR168-3p	CCCGCCUUGCACCAAGUGAAU	913	4.5	18.463	none	1	fail	fail	0.00847458	fail	1
Bradi1g44650.1	PF05023	Phytochelatin synthase	miR7776-5p.1	CUUGCCCUCUGAUAUCUUGG	1764	3.5	19.277	none	1	fail	fail	0.00540541	fail	1
Bradi1g44690.1	PF01471	Putative peptidoglycan binding domain	miR5174f	CCUCCGUUUCAUAAAGGUUGG	1720	4	22.009	4	5	fail	fail	0.00373972	fail	1
Bradi1g44760.1	PF00226	DnaJ domain	miR9482	CCUUUGGGGAAGAAGGGAAAC	1939	4.5	18.099	none	1	fail	fail	0.00189394	fail	1
Bradi1g44767.2	PF13516	Leucine Rich repeat	miR396d-3p/miR396c-3p	GUUCAAUAAAGCUGUGGGAAA	2308	4.5	13.352	none	1	fail	fail	0.00125471	fail	1
Bradi1g44810.1	PF00412	LIM domain	miR393a/miR393b-5p	UCCAAAGGGAUCGCAUUGAUC	1303	4.5	17.129	none	1	fail	fail	0.00138313	fail	1
Bradi1g44810.1	PF00412	LIM domain	miR5172-3p	UGAUCUACUAGCUCCUCGGCA	2920	4.5	24.761	none	1	fail	fail	0.00294985	fail	1
Bradi1g44930.1	PF05691	Raffinose synthase or seed imbibition protein Sip1	miR7757-5p.2	CUUCCAUAUCAAAUCAUCUCU	2744	5	15.788	none	1	fail	fail	0.111111	fail	1
Bradi1g44935.1			miR444c/miR444d	UGCAGUUGUUGUCUCAAGCUU	1665	5	22.701	none	1	fail	fail	0.00515464	fail	1
Bradi1g44935.1			miR7741-3p.2	UGCAUGUGGAACUUCCAGAUC	923	4	9.658	none	1	fail	fail	0.00133869	fail	1
Bradi1g44967.1	PF13365	Trypsin-like peptidase domain	miR444c/miR444d	UGCAGUUGUUGUCUCAAGCUU	1742	5	21.903	none	1	fail	fail	0.002079	fail	1
Bradi1g45040.1	PF07714	Protein tyrosine kinase	miR7764-5p	CAUAACCUAGAUCUGUAUCA	2737	5	19.975	none	1	fail	fail	0.00140252	fail	1
Bradi1g45040.1	PF07714	Protein tyrosine kinase	miR529-3p	GCUGUACCCUCUCUCUUCUUC	3580	3	15.556	none	1	fail	fail	0.00140252	fail	1
Bradi1g45050.1			miR7719-5p	UCCGCCAUACAUGUUUCUAUC	873	5	9.371	none	1	fail	fail	0.00141844	fail	1
Bradi1g45080.1	PF04969	CS domain	miR7728-3p	AAAUACACUCAAUUCAAGCAG	1337	5	18.877	none	2	fail	fail	0.00311526	fail	1
Bradi1g45080.1	PF04969	CS domain	miR7739-3p	UUGAGUCUGAGAAGUAUUUCUG	727	5	15.431	none	4	fail	fail	0.00298285	fail	1
Bradi1g45113.1			miR5049-3p	CAAGUAAUAUGGAUCGGAGGAAGU	2034	5	15.894	none	1	fail	fail	0.000799361	fail	1
Bradi1g45113.1			miR5181e	CGACACUUACUGUGGCUCGGA	2037	4.5	16.449	none	1	fail	fail	0.00229885	fail	1
Bradi1g45113.1			miR5181a-3p	CGGCACUUAUUAUGGAUCAGA	2037	2.5	16.449	3.5	1	fail	fail	0.00229885	fail	1
Bradi1g45113.1			miR437	GAACUUAGAGAAGUUUGACUU	2538	3.5	12.869	4	1	fail	fail	0.000799361	fail	1
Bradi1g45113.1			miR5174e-3p.2	UUUAUGGAACGGAGGGAGUAG	1981	none	none	3	1	fail	fail	0.000591017	fail	1
Bradi1g45120.2	PF02736	Myosin N-terminal SH3-like domain	miR7753-3p	UGAGCAAGGGAGAAGACAUGG	5322	4.5	13.679	none	1	fail	fail	0.00353357	fail	1
Bradi1g45200.1	PF00230	Major intrinsic protein	miR393a/miR393b-5p	UCCAAAGGGAUCGCAUUGAUC	1386	5	17.765	none	1	fail	fail	0.00740741	fail	1
Bradi1g45220.2	PF03634	TCP family transcription factor	miR408-5p	CAGGGAUGGAGCAGAGCAUGG	779	2.5	21.293	4	1	fail	fail	0.0018622	fail	1
Bradi1g45270.2			miR1127	AACUACUCCCUCCGUCCGAUA	1102	3.5	19.258	3.5	1	fail	fail	0.0138889	fail	1
Bradi1g45270.2			miR5174e-5p.2	UACUCCCUCUGUUCCAUAAAG	1099	3	18.188	4	1	fail	fail	0.00323625	fail	1
Bradi1g45280.1	PF00462	Glutaredoxin	miR7768a-3p/miR7768b-3p	CGGCGCCGUCCUCGACCGGGAG	1425	none	none	4	1	fail	fail	0.037037	fail	1
Bradi1g45311.1			miR169j-5p	UAGCCAGGAAUGGCUUGCCUA	632	4	22.832	none	1	fail	fail	0.00719425	fail	1
Bradi1g45400.1	PF00168	C2 domain	miR9486b	UAAGUGAUUAGAGGUUCCAGU	2096	4.5	17.483	none	1	fail	fail	0.00078064	fail	1
Bradi1g45487.1	PF00191	Annexin	miR5173-5p	UCUCGUAUAUGCGGAUGUACC	1131	5	10.262	none	1	fail	fail	0.00729927	fail	1
Bradi1g45487.1	PF00191	Annexin	miR319a	UGAGGGAGCUUUCUUCUGUCC	936	4	19.742	none	1	fail	fail	0.0121951	fail	1
Bradi1g45530.1			miR5174d-3p	CAAUCUUUAUGGAACGGAGAGAGU	491	3.5	17.175	4	1	fail	fail	0.00143267	fail	1
Bradi1g45530.1			miR5174c-5p	UCCCUCCGUUCUAUGAAGAUUGGC	1920	4.5	22.358	none	1	fail	fail	0.00107643	fail	1
Bradi1g45530.1			miR5174d-5p	UCCCUCCGUUUCAUAAAGAUUGGC	1920	4.5	22.358	none	1	fail	fail	0.00107643	fail	1
Bradi1g45530.1			miR5174e-3p.2	UUUAUGGAACGGAGGGAGUAG	486	2	16.408	2.5	1	fail	fail	0.00143267	fail	1
Bradi1g45647.4	PF10250	GDP-fucose protein O-fucosyltransferase	miR530a/miR530b	UGCAUUUGCACCUGCACCUAC	2338	4.5	17.247	none	1	fail	fail	0.00390625	fail	1
Bradi1g45670.1			miR5054	UCCCCACGGUCGGCGCCA	922	3.5	21.316	none	1	fail	fail	0.00884956	fail	1
Bradi1g45695.1	PF14551	MCM N-terminal domain	miR7741-3p.1	AGAUCUUCCAUGAGUAAAAAU	2612	4	18.302	none	2	fail	pass	0.125	fail	2
Bradi1g45695.1	PF14551	MCM N-terminal domain	miR5170	UCAUCAAGUUGAGUGACCGUA	1972	4	17.246	none	1	fail	fail	0.0322581	fail	1
Bradi1g45710.1	PF02298	Plastocyanin-like domain	miR408-3p	CUGCACUGCCUCUUCCCUGGC	708	4	24.483	none	1	fail	fail	0.000865801	fail	1
Bradi1g45737.2	PF00684	DnaJ central domain	miR1135	UUUCGACAAGUAAUUCCGACCGGA	2282	3.5	19.618	none	1	fail	fail	0.00390625	fail	1
Bradi1g45747.1	PF02893	GRAM domain	miR7770-5p	CCUUGAAAGCCUGUCUAGACA	660	4.5	14.531	none	1	fail	fail	0.00442478	fail	1
Bradi1g45760.1			miR9494	UUCAUCACCUUCGUCUCCGUC	564	4.5	17.889	none	17	pass	fail	0.0097589	fail	2
Bradi1g45790.1	PF02298	Plastocyanin-like domain	miR7757-3p.1	GGUAGUUGAAUGUUUUGUUUA	953	4	17.113	none	1	fail	fail	0.0021692	fail	1
Bradi1g45790.1	PF02298	Plastocyanin-like domain	miR528-5p	UGGAAGGGGCAUGCAGAGGAG	722	4.5	12.815	none	8	fail	pass	0.0449438	fail	2
Bradi1g45833.1	PF00225	Kinesin motor domain	miR5063	UCCACUGGAAAAGGCUUUUGCU	3007	4	22.994	none	1	fail	fail	0.00163934	fail	1
Bradi1g45833.1	PF00225	Kinesin motor domain	miR7777-3p.2	UGAGAUGGUGUCUGUUGAAGG	2358	4.5	17.947	none	1	fail	fail	0.00163934	fail	1
Bradi1g45833.1	PF00225	Kinesin motor domain	miR5201-5p	UGAUCAUUUGCCCCGUCUUGU	1680	5	11.225	none	1	fail	fail	0.00078125	fail	1
Bradi1g45940.3	PF02386	Cation transport protein	miR5163b-5p	CACCCAACUGAAAUAUUUAAA	3415	5	13.504	none	1	fail	fail	0.00293255	fail	1
Bradi1g45960.1	PF12695	Alpha/beta hydrolase family	miR160a-3p	GCGUGCGAGGAGCCAAGCAUG	1413	4.5	17.711	none	1	fail	fail	0.0227273	fail	1
Bradi1g45990.1	PF05705	Eukaryotic protein of unknown function (DUF829)	miR7764-5p	CAUAACCUAGAUCUGUAUCA	1638	5	22.645	none	2	fail	fail	0.00328407	fail	1
Bradi1g46037.1	PF03254	Xyloglucan fucosyltransferase	miR528-5p	UGGAAGGGGCAUGCAGAGGAG	751	5	23.745	none	4	fail	fail	0.0727273	fail	1
Bradi1g46130.1	PF01546	Peptidase family M20/M25/M40	miR7748a-3p	AAUAUGUUUUCUAUUGUUGGACGG	1597	1	7.144	2	1	fail	fail	0.000892061	fail	1
Bradi1g46130.1	PF01546	Peptidase family M20/M25/M40	miR7748b-5p	AUGUUAGGAUUCGGUUGACCAAGC	1791	0.5	16.75	1	1	fail	fail	0.00315457	fail	1
Bradi1g46180.3	PF13831	PHD-finger	miR5064	CGAAUUUGUCCAUAGCAUCAG	4536	3.5	20.401	none	1	fail	fail	0.000576037	fail	1
Bradi1g46180.3	PF13831	PHD-finger	miR7773-5p	CGGGUCAACGAAGGAAAAAUU	2991	4.5	15.755	none	1	fail	fail	0.000803213	fail	1
Bradi1g46260.4	PF00520	Ion transport protein	miR5167a-3p	CCAAUGACACCCAUAGUGGAA	1652	4	15.952	none	1	fail	fail	0.0026178	fail	1
Bradi1g46260.4	PF00520	Ion transport protein	miR9480a/miR9480b	UAUGUGAGGGUGGUAACUGAA	915	5	18.563	none	1	fail	fail	0.00230415	fail	1
Bradi1g46260.4	PF00520	Ion transport protein	miR5170	UCAUCAAGUUGAGUGACCGUA	2017	5	18.659	none	1	fail	fail	0.00243902	fail	1
Bradi1g46300.1			miR7741-3p.1	AGAUCUUCCAUGAGUAAAAAU	645	5	14.776	none	1	fail	fail	0.0222222	fail	1
Bradi1g46330.1	PF03030	Inorganic H+ pyrophosphatase	miR5066	AAGUGUAUAAGUGGAGUGCCU	2596	4.5	18.6	none	1	fail	fail	0.000725163	fail	1
Bradi1g46330.1	PF03030	Inorganic H+ pyrophosphatase	miR5164	CGCAACUUUGUCUAGAUACGC	2178	5	16.844	none	1	fail	fail	0.00168634	fail	1
Bradi1g46360.1	PF06972	Protein of unknown function (DUF1296)	miR172d	AGAAUCCUGAUGAUGCUGCAG	2151	4.5	9.232	none	1	fail	fail	0.0021322	fail	1
Bradi1g46360.1	PF06972	Protein of unknown function (DUF1296)	miR172a-3p	AGAAUCUUGAUGAUGCUGCAU	2151	4.5	9.232	none	1	fail	fail	0.0021322	fail	1
Bradi1g46360.1	PF06972	Protein of unknown function (DUF1296)	miR5174f	CCUCCGUUUCAUAAAGGUUGG	1438	4.5	23.935	none	1	fail	fail	0.00108342	fail	1
Bradi1g46360.1	PF06972	Protein of unknown function (DUF1296)	miR172b	GGAAUCUUGAUGAUGCUGCAU	2151	5	9.232	none	1	fail	fail	0.0021322	fail	1
Bradi1g46360.1	PF06972	Protein of unknown function (DUF1296)	miR5176-3p	UGUGAUGAUGUGGCAUAGAAU	2167	4.5	10.951	none	1	fail	fail	0.00167785	fail	1
Bradi1g46427.1	PF08879	WRC	miR396a-5p/miR396b-5p	UCCACAGGCUUUCUUGAACUG	914	1	18.104	1	64	pass	pass	0.621359	pass	4
Bradi1g46427.1	PF08879	WRC	miR396c-5p/miR396d-5p	UUCCACAGCUUUCUUGAACUG	915	3	18.374	3	1	fail	fail	0.025	fail	1
Bradi1g46427.1	PF08879	WRC	miR396e-5p	UUCCACAGCUUUCUUGAACUU	915	3	18.374	4	1	fail	fail	0.025	fail	1
Bradi1g46450.1	PF08263	Leucine rich repeat N-terminal domain	miR7756-5p	CAAUGCAAUGCCAAGUCUUUCGA	2173	5	20.886	none	1	fail	fail	0.000897666	fail	1
Bradi1g46480.1	PF14226	non-haem dioxygenase in morphine synthesis N-terminal	miR169d	UAGCCAAGAAUGACUUGCCUA	1738	4	19.16	none	1	fail	fail	0.00285714	fail	1
Bradi1g46480.1	PF14226	non-haem dioxygenase in morphine synthesis N-terminal	miR169h-5p/miR169n	UAGCCAAGGAUGACUUGCCUA	1738	4.5	19.16	none	1	fail	fail	0.00285714	fail	1
Bradi1g46480.1	PF14226	non-haem dioxygenase in morphine synthesis N-terminal	miR162	UCGAUAAACCUCUGCAUCCGG	1567	4.5	21.448	none	1	fail	fail	0.00217391	fail	1
Bradi1g46487.2	PF14802	TMEM192 family	miR5174c-3p	CAAUUUUGCGUGGAACUGAGGGAG	744	5	13.235	none	1	fail	fail	0.00147493	fail	1
Bradi1g46530.1	PF02441	Flavoprotein	miR7769-5p	CCGUCAGUGCCAACAUGCCAG	1847	4	21.874	none	4	fail	fail	0.0215054	fail	1
Bradi1g46543.2	PF07911	Protein of unknown function (DUF1677)	miR156f-3p	GCUCACUGCUCUAUCUGUCAGC	800	5	18.106	none	1	fail	fail	0.00581395	fail	1
Bradi1g46580.1	PF04420	CHD5-like protein	miR5198	GGGGAAAAGAGAUUGAGGGAG	697	5	7.234	none	1	fail	fail	0.0035461	fail	1
Bradi1g46580.1	PF04420	CHD5-like protein	miR396e-3p	GGUCAAGAAAGCUGUGGGAAG	598	4.5	19.655	none	1	fail	fail	0.0035461	fail	1
Bradi1g46590.1	PF06172	Cupin superfamily (DUF985)	miR7767-3p	AGGAGCAAGCAGCUUGAAGGU	688	5	17.43	none	1	fail	fail	0.00813008	fail	1
Bradi1g46602.6	PF02309	AUX/IAA family	miR167e-3p	AGGUCAUGCUGGAGUUUCAUC	3925	3.5	20.504	4	1	fail	fail	0.00258398	fail	1
Bradi1g46602.6	PF02309	AUX/IAA family	miR7757-3p.1	GGUAGUUGAAUGUUUUGUUUA	4492	4.5	13.019	none	16	pass	fail	0.0413437	fail	2
Bradi1g46610.1	PF02801	Beta-ketoacyl synthase, C-terminal domain	miR169e-3p	GGCAGUCUCCUUGGCUAGC	1937	4.5	13.594	none	2	fail	fail	0.0210526	fail	1
Bradi1g46610.1	PF02801	Beta-ketoacyl synthase, C-terminal domain	miR393b-3p	UCAGUGCAAUCCCUUUGGAAU	1916	4.5	19.959	none	1	fail	fail	0.0105263	fail	1
Bradi1g46622.1	PF05421	Protein of unknown function (DUF751)	miR7756-3p	UGGAGAUGUUGGCAUUGAAUUGGC	536	4.5	15.607	none	1	fail	fail	0.000336474	fail	1
Bradi1g46660.1	PF02383	SacI homology domain	miR5185a-5p/miR5185b-5p/miR5185c-5p/miR5185d-5p/miR5185e-5p/miR5185f-5p/miR5185g-5p/miR5185h-5p/miR5185i-5p/miR5185j-5p/miR5185k-5p	UUCUAGUUCAUUUUUCAAAUC	2440	3	16.495	4	1	fail	fail	0.0017762	fail	1
Bradi1g46660.1	PF02383	SacI homology domain	miR5185m-5p	UUCUAGUUCAUUUUUCGAAUC	2440	3.5	16.495	none	1	fail	fail	0.0017762	fail	1
Bradi1g46670.5	PF00534	Glycosyl transferases group 1	miR5167a-5p	CCACUUUGGGUGUCAUUGGUA	1986	5	13.709	none	1	fail	fail	0.000469263	fail	1
Bradi1g46670.5	PF00534	Glycosyl transferases group 1	miR169k-3p	GGGCAAGUCAGCCUGGCUACC	1180	4	21.288	none	1	fail	fail	0.000332668	fail	1
Bradi1g46730.1	PF00179	Ubiquitin-conjugating enzyme	miR5181a-5p	UGAUCCAUAAUAAGUGUCAGG	661	4	23.189	none	2	fail	fail	0.00285714	fail	1
Bradi1g46740.1	PF06941	5' nucleotidase, deoxy (Pyrimidine), cytosolic type C protein (NT5C)	miR171a	UGAUUGAGCCGCGCCAAUAUC	1258	5	19.934	none	1	fail	fail	0.00178571	fail	1
Bradi1g46743.1			miR7763-3p	AUUCCCGUACGUCAAGAUUGC	671	5	16.953	none	1	fail	fail	0.0526316	fail	1
Bradi1g46760.1	PF07724	AAA domain (Cdc48 subfamily)	miR5056	AGGAAGAACCGGUAAUAAGCA	1504	4.5	11.276	none	1	fail	fail	0.000780031	fail	1
Bradi1g46760.1	PF07724	AAA domain (Cdc48 subfamily)	miR5170	UCAUCAAGUUGAGUGACCGUA	1006	4.5	20.451	none	1	fail	fail	0.000780031	fail	1
Bradi1g46840.2	PF01247	Ribosomal protein L35Ae	miR9497	UUUCUGAAUACAUGGUGUAUC	519	4	14.848	none	24	pass	fail	0.0130222	fail	2
Bradi1g46880.1	PF00069	Protein kinase domain	miR5175a	AAGAAUUUAGGAACGGAGGGA	4149	3	9.606	4	1	fail	fail	0.00273973	fail	1
Bradi1g46880.1	PF00069	Protein kinase domain	miR169i	CCAGCCAAGAAUGGCUUGCCUA	6768	4	21.465	none	1	fail	fail	0.0018315	fail	1
Bradi1g46880.1	PF00069	Protein kinase domain	miR169d	UAGCCAAGAAUGACUUGCCUA	6767	4	21.661	none	1	fail	fail	0.00273973	fail	1
Bradi1g46880.1	PF00069	Protein kinase domain	miR169l	UAGCCAAGGAUGAAUUGCCGG	6767	4.5	21.661	none	1	fail	fail	0.00273973	fail	1
Bradi1g46900.4	PF00641	Zn-finger in Ran binding protein and others	miR7763-5p	AAUCUUGAUGUGCGGGGAUAG	1418	5	18.761	none	1	fail	fail	0.00469484	fail	1
Bradi1g46960.1	PF03151	Triose-phosphate Transporter family	miR7754-3p	UUCUCUCGGCUAAGGAACUGC	1551	4.5	18.34	none	1	fail	fail	0.00403226	fail	1
Bradi1g47000.1	PF01073	3-beta hydroxysteroid dehydrogenase/isomerase family	miR7735-5p	UUGUUUUCCUUCUGCACUCCCGGC	452	5	23.421	none	1	fail	fail	0.00909091	fail	1
Bradi1g47037.1			miR7777-3p.2	UGAGAUGGUGUCUGUUGAAGG	658	4.5	17.24	none	1	fail	fail	0.142857	fail	1
Bradi1g47040.1	PF02475	Met-10+ like-protein	miR394	UUGGCAUUCUGUCCACCUCC	821	none	none	4	1	fail	fail	0.00757576	fail	1
Bradi1g47060.1	PF03092	BT1 family	miR169e-3p	GGCAGUCUCCUUGGCUAGC	911	none	none	4	1	fail	fail	0.00584795	fail	1
Bradi1g47067.1			miR7754-5p	AUGUUCUCUCGGCUGAGGAAC	904	4.5	15.704	none	1	fail	fail	0.00119048	fail	1
Bradi1g47067.1			miR7781-3p	CAUGUCUGUAGUCAGAAAAAUCAA	2082	5	17.91	none	3	fail	fail	0.00125733	fail	1
Bradi1g47067.1			miR5178-5p	CUUGGGACCGCCGGUCAGAGC	766	4.5	13.591	none	1	fail	fail	0.00119048	fail	1
Bradi1g47080.1	PF14932	HAUS augmin-like complex subunit 3	miR7740-3p	GAGACAGAGGUUGUUCGGAUG	1734	4.5	15.738	none	1	fail	fail	0.00275482	fail	1
Bradi1g47117.1	PF14709	double strand RNA binding domain from DEAD END PROTEIN 1	miR5181d	ACUUAUUAUGGACCGGAGGGA	2194	none	none	4	1	fail	fail	0.00306749	fail	1
Bradi1g47130.1	PF13855	Leucine rich repeat	miR5174e-5p.2	UACUCCCUCUGUUCCAUAAAG	3893	none	none	4	1	fail	fail	0.0106383	fail	1
Bradi1g47150.3	PF00889	Elongation factor TS	miR397a	UCAUUGAGUGCAGCGUUGAUG	1758	4	21.52	none	1	fail	fail	0.00123457	fail	1
Bradi1g47200.3			miR156b-5p/miR156c/miR156d-5p/miR156e-5p/miR156f-5p/miR156g-5p/miR156h-5p/miR156i-5p	UGACAGAAGAGAGUGAGCAC	1325	5	21.062	none	1	fail	fail	0.02	fail	1
Bradi1g47210.1			miR7718-5p	UCAUUUAUUCGUCCAUGGCGAUGG	1238	5	23.475	none	1	fail	fail	0.00191205	fail	1
Bradi1g47240.2	PF08659	KR domain	miR7755-3p	UCAAUUUACGGUGUAGAAUUG	1234	4	15.265	none	1	fail	fail	0.0142857	fail	1
Bradi1g47250.1			miR7718-5p	UCAUUUAUUCGUCCAUGGCGAUGG	872	4.5	18.675	none	1	fail	fail	0.00595238	fail	1
Bradi1g47310.1	PF10409	C2 domain of PTEN tumour-suppressor protein	miR5163a-3p	UUAGGUAUUUCAGGUUAGGUG	1887	4.5	19.44	none	1	fail	fail	0.0185185	fail	1
Bradi1g47320.1	PF13423	Ubiquitin carboxyl-terminal hydrolase	miR5167a-5p	CCACUUUGGGUGUCAUUGGUA	1493	4.5	13.863	none	1	fail	fail	0.00121951	fail	1
Bradi1g47320.1	PF13423	Ubiquitin carboxyl-terminal hydrolase	miR166g-3p	UGUGGUGAUCUCGGACCAGGC	2306	5	20.783	none	1	fail	fail	0.00121951	fail	1
Bradi1g47320.1	PF13423	Ubiquitin carboxyl-terminal hydrolase	miR394	UUGGCAUUCUGUCCACCUCC	2251	5	14.997	none	1	fail	fail	0.00121951	fail	1
Bradi1g47367.2	PF04851	Type III restriction enzyme, res subunit	miR7722-3p	GAAGGGUAUCGGGAUGAGAGG	1831	4.5	19.538	none	1	fail	fail	0.000324359	fail	1
Bradi1g47387.3			miR1139	GAGUAACAUACACUAGUAACA	896	5	18.549	none	1	fail	fail	0.00584795	fail	1
Bradi1g47387.3			miR7776-3p.2	UUGAUAAUGGGUUGAAUGCGC	1548	5	13.131	none	1	fail	fail	0.00961539	fail	1
Bradi1g47387.3			miR7740-5p	UUUGAACAACCUCGGUCUCAU	1445	4.5	15.967	none	2	fail	fail	0.0666667	fail	1
Bradi1g47407.2	PF00149	Calcineurin-like phosphoesterase	miR7770-3p	UCUAGACGGGCCUUCAAAGAG	1082	5	23.789	none	1	fail	fail	0.00163934	fail	1
Bradi1g47427.3	PF04652	Vta1 like	miR399a	UGCCAAAGGAGAAUUACCCUG	6027	4.5	13.135	none	1	fail	fail	0.00990099	fail	1
Bradi1g47427.3	PF04652	Vta1 like	miR399b/miR399c	UGCCAAAGGAGAAUUGCCCUG	6027	3.5	13.135	none	1	fail	fail	0.00990099	fail	1
Bradi1g47523.1			miR394	UUGGCAUUCUGUCCACCUCC	207	4.5	15.324	none	1	fail	fail	0.111111	fail	1
Bradi1g47528.1			miR437	GAACUUAGAGAAGUUUGACUU	1353	4	15.502	none	1	fail	fail	0.0140845	fail	1
Bradi1g47557.1	PF13454	FAD-NAD(P)-binding	miR160b-3p/miR160c-3p	GCGUGCAAGGAGCCAAGCAUG	657	4	15.155	none	1	fail	fail	0.0185185	fail	1
Bradi1g47557.1	PF13454	FAD-NAD(P)-binding	miR160a-3p	GCGUGCGAGGAGCCAAGCAUG	657	4.5	15.155	none	1	fail	fail	0.0185185	fail	1
Bradi1g47580.1	PF13639	Ring finger domain	miR156a	UGACAGAAGAGAGAGAGCACA	1510	5	11.74	none	1	fail	fail	0.003367	fail	1
Bradi1g47666.1			miR166e-3p	CUCGGACCAGGCUUCAUUCCC	1329	2.5	21.147	3	1	fail	fail	0.0285714	fail	1
Bradi1g47666.1			miR166h-3p	UCGGACCAGGCUUCAAUCCCU	1328	3	21.141	3.5	1	fail	pass	0.333333	pass	3
Bradi1g47666.1			miR166a-3p/miR166b-3p/miR166c-3p/miR166d-3p/miR166i-3p	UCGGACCAGGCUUCAUUCCCC	1328	1.5	21.141	2	1	fail	pass	0.333333	pass	3
Bradi1g47666.1			miR166j	UCGGACCAGGCUUCAUUCCUU	1328	3.5	21.141	3	1	fail	pass	0.333333	pass	3
Bradi1g47730.1	PF03140	Plant protein of unknown function	miR7768a-5p/miR7768b-5p	CCCGGUCGAGGACGGCCCCGC	1597	5	24.937	none	1	fail	fail	0.0454545	fail	1
Bradi1g47767.1	PF03030	Inorganic H+ pyrophosphatase	miR398b	CAGGAGUGUCACUGAGAACACA	2115	5	19.087	none	1	fail	fail	0.000181389	fail	1
Bradi1g47860.1	PF13334	Domain of unknown function (DUF4094)	miR5063	UCCACUGGAAAAGGCUUUUGCU	1132	4	14.943	none	1	fail	fail	0.00763359	fail	1
Bradi1g47920.1	PF07651	ANTH domain	miR7741-3p.1	AGAUCUUCCAUGAGUAAAAAU	580	5	19.316	none	1	fail	fail	0.000590319	fail	1
Bradi1g47934.1			miR528-5p	UGGAAGGGGCAUGCAGAGGAG	287	4.5	10.349	none	1	fail	fail	0.00609756	fail	1
Bradi1g48010.1	PF07728	AAA domain (dynein-related subfamily)	miR7734-5p	UUGAACGUGACUGGGUUAACG	531	5	22.456	none	3	fail	fail	0.00404313	fail	1
Bradi1g48050.1	PF05691	Raffinose synthase or seed imbibition protein Sip1	miR9493	AAGAAUUAUGAAACGAAGGGAGUA	2814	4	15.284	none	1	fail	fail	0.0010395	fail	1
Bradi1g48056.1			miR156b-3p	GCUCACUUCUCUCUCUGUCACC	568	4.5	15.836	none	1	fail	fail	0.030303	fail	1
Bradi1g48080.1	PF01535	PPR repeat	miR9492	UAUCUACUCUGUCAUGGUAUC	1096	5	17.182	none	1	fail	fail	0.00183823	fail	1
Bradi1g48090.1			miR5171ab	ACUUAAUAUGGGACGGAAGAA	2168	none	none	4	1	fail	fail	0.00120919	fail	1
Bradi1g48090.1			miR5178-5p	CUUGGGACCGCCGGUCAGAGC	1519	5	19.081	none	1	fail	fail	0.00102459	fail	1
Bradi1g48090.1			miR5183	UAUUUGGACAAAUUUGAGUCA	2188	3.5	24.02	none	1	fail	fail	0.00120919	fail	1
Bradi1g48090.1			miR5054	UCCCCACGGUCGGCGCCA	353	none	none	4	1	fail	fail	0.00141243	fail	1
Bradi1g48140.1	PF16131	0	miR167a/miR167b/miR167f	UGAAGCUGCCAGCAUGAUCUA	633	5	22.038	none	1	fail	fail	0.00205339	fail	1
Bradi1g48147.3	PF07714	Protein tyrosine kinase	miR166e-5p	GGAAUGUUGUCUGGCUCGAGG	1039	4	23.85	none	1	fail	fail	0.00240964	fail	1
Bradi1g48147.3	PF07714	Protein tyrosine kinase	miR166b-5p	GGAAUGUUGUCUGGCUCGGGG	1039	4.5	23.85	none	1	fail	fail	0.00240964	fail	1
Bradi1g48147.3	PF07714	Protein tyrosine kinase	miR166c-5p	GGAAUGUUGUCUGGUUCAAGG	1039	4	23.85	none	1	fail	fail	0.00240964	fail	1
Bradi1g48147.3	PF07714	Protein tyrosine kinase	miR7741-3p.2	UGCAUGUGGAACUUCCAGAUC	1391	4.5	22.001	none	1	fail	fail	0.0060241	fail	1
Bradi1g48160.1	PF14547	Hydrophobic seed protein	miR164c-5p	UGGAGAAGCAGGGCACGUGCU	1009	5	18.343	none	1	fail	fail	0.00469484	fail	1
Bradi1g48210.1			miR166h-5p	GGUUUGUUGUCUGGCUCGGGG	1080	5	17.271	none	1	fail	fail	0.0185185	fail	1
Bradi1g48210.1			miR393a/miR393b-5p	UCCAAAGGGAUCGCAUUGAUC	691	5	18.497	none	1	fail	fail	0.0163934	fail	1
Bradi1g48210.1			miR7776-3p.2	UUGAUAAUGGGUUGAAUGCGC	1473	4.5	15.874	none	1	fail	fail	0.00636943	fail	1
Bradi1g48257.1	PF02883	Adaptin C-terminal domain	miR7734-5p	UUGAACGUGACUGGGUUAACG	2594	5	22.48	none	2	fail	fail	0.0294118	fail	1
Bradi1g48264.1	PF01398	JAB1/Mov34/MPN/PAD-1 ubiquitin protease	miR167e-3p	AGGUCAUGCUGGAGUUUCAUC	7055	5	22.491	none	7	fail	fail	0.0100719	fail	1
Bradi1g48264.1	PF01398	JAB1/Mov34/MPN/PAD-1 ubiquitin protease	miR7710-3p	AUUGAUGUCACAAACUAUAGUAGC	7461	5	15.912	none	2	fail	fail	0.00273598	fail	1
Bradi1g48271.1	PF00069	Protein kinase domain	miR169c-5p/miR169f	CAGCCAAGGAUGACUUGCCGG	257	5	15.438	none	1	fail	fail	0.00105708	fail	1
Bradi1g48271.1	PF00069	Protein kinase domain	miR169b	UAGCCAAGGAUGACUUGCCGG	257	5	15.438	none	1	fail	fail	0.00105708	fail	1
Bradi1g48330.2			miR7773-3p	UUUUUCCUUCGGCUGACACGU	2438	5	17.784	none	1	fail	fail	0.00126582	fail	1
Bradi1g48340.2	PF00856	SET domain	miR166d-5p	GGAAUGUUGUCUGGUUGGAGA	1801	4.5	12.386	none	1	fail	fail	0.00273973	fail	1
Bradi1g48410.1	PF00149	Calcineurin-like phosphoesterase	miR7740-3p	GAGACAGAGGUUGUUCGGAUG	549	5	22.816	none	1	fail	fail	0.00190476	fail	1
Bradi1g48470.1			miR5059	CGGCCUGGGCAGCACCACCA	1495	5	20.806	none	13	pass	fail	0.0123106	fail	2
Bradi1g48630.2			miR7736-5p	UUUACUAUCUGGGAUGUCACA	425	5	12.719	none	1	fail	fail	0.00133869	fail	1
Bradi1g48670.2	PF00664	ABC transporter transmembrane region	miR160e-3p	GCAUUGAGGGAGUCAUGCAGG	2801	4	17.16	none	1	fail	fail	0.00448431	fail	1
Bradi1g48681.1			miR5199	UGUUCAUACGGUUGAUAGCAC	1881	5	16.69	none	1	fail	fail	0.027027	fail	1
Bradi1g48730.1	PF12681	Glyoxalase-like domain	miR529-5p	AGAAGAGAGAGAGUACAGCCU	1046	5	20.391	none	1	fail	fail	0.00292398	fail	1
Bradi1g48740.1	PF04900	Fcf1	miR7722-5p	UCUCCUCCCGGUACCCUUCUU	239	4.5	16.397	none	1	fail	fail	0.00598802	fail	1
Bradi1g48747.1	PF00931	NB-ARC domain	miR5165-3p	CCUACCUUGAGCCAAAGAUAU	3779	5	17.69	none	1	fail	fail	0.00684931	fail	1
Bradi1g48780.1	PF00501	AMP-binding enzyme	miR156j	UGACAGAAGAGAGAGAGCAC	2292	4	17.394	none	5	fail	fail	0.0253807	fail	1
Bradi1g48780.1	PF00501	AMP-binding enzyme	miR156a	UGACAGAAGAGAGAGAGCACA	2292	5	17.394	none	5	fail	fail	0.0253807	fail	1
Bradi1g48780.1	PF00501	AMP-binding enzyme	miR156b-5p/miR156c/miR156d-5p/miR156e-5p/miR156f-5p/miR156g-5p/miR156h-5p/miR156i-5p	UGACAGAAGAGAGUGAGCAC	2292	4	17.394	none	5	fail	fail	0.0253807	fail	1
Bradi1g48870.1	PF00657	GDSL-like Lipase/Acylhydrolase	miR529-3p	GCUGUACCCUCUCUCUUCUUC	1474	none	none	3.5	1	fail	fail	0.00248139	fail	1
Bradi1g48880.2	PF01762	Galactosyltransferase	miR7709-5p	UAAAGUAUGACUAGGCACACG	1820	5	14.004	none	2	fail	fail	0.0294118	fail	1
Bradi1g48880.2	PF01762	Galactosyltransferase	miR1122	UAGAUACAUCCGUAUUUGGA	496	1	18.875	1.5	1	fail	fail	0.0113636	fail	1
Bradi1g48943.2	PF04601	Protein of unknown function (DUF569)	miR9492	UAUCUACUCUGUCAUGGUAUC	1763	4	17.128	none	1	fail	fail	0.142857	fail	1
Bradi1g49040.1	PF00004	ATPase family associated with various cellular activities (AAA)	miR7739-3p	UUGAGUCUGAGAAGUAUUUCUG	1597	4.5	17.631	none	2	fail	fail	0.00196657	fail	1
Bradi1g49050.1	PF14303	No apical meristem-associated C-terminal domain	miR9496	CUGGUUGGGCUUAGAUGGGUCC	1289	4.5	16.134	none	1	fail	fail	0.01	fail	1
Bradi1g49070.1			miR156b-5p/miR156c/miR156d-5p/miR156e-5p/miR156f-5p/miR156g-5p/miR156h-5p/miR156i-5p	UGACAGAAGAGAGUGAGCAC	1611	4	12.524	none	1	fail	fail	0.00429184	fail	1
Bradi1g49070.1			miR319a	UGAGGGAGCUUUCUUCUGUCC	739	4.5	17.493	none	1	fail	fail	0.00429184	fail	1
Bradi1g49077.1			miR166e-5p	GGAAUGUUGUCUGGCUCGAGG	1788	4.5	24.144	none	1	fail	fail	0.00205761	fail	1
Bradi1g49077.1			miR166c-5p	GGAAUGUUGUCUGGUUCAAGG	1788	4	24.144	none	1	fail	fail	0.00205761	fail	1
Bradi1g49107.2	PF05057	Putative serine esterase (DUF676)	miR7764-5p	CAUAACCUAGAUCUGUAUCA	683	5	20.58	none	1	fail	fail	0.00263852	fail	1
Bradi1g49160.2	PF03151	Triose-phosphate Transporter family	miR159b-3p.2	AUCCACCCCUUGCCGACCGCUG	861	5	24.888	none	1	fail	fail	0.00278552	fail	1
Bradi1g49240.1	PF13489	Methyltransferase domain	miR395d-3p	AAGUGUUUGGGGAACUCUAGG	746	5	17.752	none	1	fail	fail	0.047619	fail	1
Bradi1g49300.5	PF00365	Phosphofructokinase	miR5201-3p	AGGGCGAGGCAAAUGAUCAAA	1963	3	14.302	4	1	fail	fail	0.00546448	fail	1
Bradi1g49300.5	PF00365	Phosphofructokinase	miR169a-5p	CAGCCAAGGAUGACUUGCCGA	1891	5	20.968	none	48	pass	pass	0.0424028	fail	3
Bradi1g49300.5	PF00365	Phosphofructokinase	miR169c-5p/miR169f	CAGCCAAGGAUGACUUGCCGG	1891	5	20.968	none	48	pass	pass	0.0424028	fail	3
Bradi1g49300.5	PF00365	Phosphofructokinase	miR169m	UAGCCAAGGAUGACUUGCCG	1891	4	20.968	none	48	pass	pass	0.0424028	fail	3
Bradi1g49300.5	PF00365	Phosphofructokinase	miR169m	UAGCCAAGGAUGACUUGCCG	1892	none	none	4	3	fail	fail	0.00298211	fail	1
Bradi1g49300.5	PF00365	Phosphofructokinase	miR169b	UAGCCAAGGAUGACUUGCCGG	1891	5	20.968	none	48	pass	pass	0.0424028	fail	3
Bradi1g49350.1	PF02458	Transferase family	miR160b-3p/miR160c-3p	GCGUGCAAGGAGCCAAGCAUG	298	5	11.511	none	1	fail	fail	0.00158228	fail	1
Bradi1g49470.1	PF03169	OPT oligopeptide transporter protein	miR7754-5p	AUGUUCUCUCGGCUGAGGAAC	2681	5	19.248	none	1	fail	fail	0.0104167	fail	1
Bradi1g49497.1	PF01803	LIM-domain binding protein	miR9482	CCUUUGGGGAAGAAGGGAAAC	2786	4.5	16.644	none	1	fail	fail	0.000957854	fail	1
Bradi1g49497.1	PF01803	LIM-domain binding protein	miR2118a	UUUCCGAUGCCUCCCAUUCCUA	1810	5	21.008	none	1	fail	fail	0.00145773	fail	1
Bradi1g49537.1	PF00564	PB1 domain	miR9491	UGGUAUGUUACCUCUGAUCAG	1657	5	20.144	none	1	fail	fail	0.00204918	fail	1
Bradi1g49537.1	PF00564	PB1 domain	miR5185l-3p	UUUGGAGAUUGACUUAGAAGC	1520	5	11.351	none	2	fail	fail	0.00218103	fail	1
Bradi1g49550.3	PF05648	Peroxisomal biogenesis factor 11 (PEX11)	miR5056	AGGAAGAACCGGUAAUAAGCA	875	4	21.387	none	2	fail	fail	0.00519481	fail	1
Bradi1g49550.3	PF05648	Peroxisomal biogenesis factor 11 (PEX11)	miR5163b-3p	UAGAUAUUUCAGGUUGUGUGGA	1148	5	14.282	none	1	fail	fail	0.00123762	fail	1
Bradi1g49580.1			miR319b-3p	UUGGACUGAAGGGUGCUCCCU	458	5	22.531	none	1	fail	fail	0.00295858	fail	1
Bradi1g49600.1	PF00076	RNA recognition motif. (a.k.a. RRM, RBD, or RNP domain)	miR7740-3p	GAGACAGAGGUUGUUCGGAUG	860	5	13.145	none	1	fail	fail	0.00371747	fail	1
Bradi1g49607.3	PF07893	Protein of unknown function (DUF1668)	miR5056	AGGAAGAACCGGUAAUAAGCA	1782	4	9.47	none	1	fail	fail	0.02	fail	1
Bradi1g49650.1	PF04791	LMBR1-like membrane protein	miR166a-3p/miR166d-3p/miR166b-3p/miR166c-3p/miR166i-3p	UCGGACCAGGCUUCAUUCCCC	1478	4.5	18.93	none	1	fail	fail	0.00131579	fail	1
Bradi1g49650.1	PF04791	LMBR1-like membrane protein	miR7725a-3p	UGCAAACAAUGUGAUUUCGUCAAG	2386	5	9.035	none	1	fail	fail	0.00156006	fail	1
Bradi1g49730.2	PF00651	BTB/POZ domain	miR9492	UAUCUACUCUGUCAUGGUAUC	1469	4	18.222	none	1	fail	fail	0.00694444	fail	1
Bradi1g49740.1	PF08045	Cell division control protein 14, SIN component	miR160b-3p/miR160c-3p	GCGUGCAAGGAGCCAAGCAUG	997	4.5	22.285	none	1	fail	fail	0.0075188	fail	1
Bradi1g49740.1	PF08045	Cell division control protein 14, SIN component	miR160a-3p	GCGUGCGAGGAGCCAAGCAUG	997	5	22.285	none	1	fail	fail	0.0075188	fail	1
Bradi1g49750.1	PF01535	PPR repeat	miR7728-3p	AAAUACACUCAAUUCAAGCAG	1881	4	20.174	none	5	fail	pass	0.00610501	fail	2
Bradi1g49760.1	PF00118	TCP-1/cpn60 chaperonin family	miR159b-5p.3	AGCUGCUUGUUCAUGGUUCCC	1792	4.5	21.632	none	1	fail	fail	0.000848896	fail	1
Bradi1g49770.1	PF01078	Magnesium chelatase, subunit ChlI	miR7734-3p	UUAACCUAGUCACAUUCAACG	1192	5	19.417	none	6	fail	fail	0.00207111	fail	1
Bradi1g49795.1			miR166a-5p	GAAUGACGCCGGGUCUGAAAG	430	5	12.349	none	5	fail	pass	0.625	pass	3
Bradi1g49810.2	PF00293	NUDIX domain	miR159a-3p	CUUGGAUUGAAGGGAGCUCU	440	4.5	24.602	none	1	fail	fail	0.00167224	fail	1
Bradi1g49810.2	PF00293	NUDIX domain	miR7751-3p	UUUGGUGCACCCGGCUGGAGAUGG	773	5	22.612	none	1	fail	fail	0.0021322	fail	1
[truncated: 8,726 more rows]

## Sheet: Table S3 SWI miRNAs
ID	Chr	Strand	Start	Stop	Hairpin Delta G	Hairpin Length	miRNA	miRNA*	miRNA start	miRNA* start	hp start	hp end	miRNA Abu	miRNA* Abu	miRNA	miRNA* name
SWI_LIBS-m0008.1	Chr01K	+	77558748	77558908	-76.466	156	TTCCACAGCTTTCTTGAACTG	GTTCAATAAAGCTGTGGGAAA	25	115	3	159	476	44	ata-miR396e-5p	ata-miR396e-3p
SWI_LIBS-m0022.2	Chr01K	-	79130129	79130297	-70.024	150	AGAATCTTGATGATGCTGCAT	GCAGCACCATCAAGATTCACA	125	27	10	160	873	158	ata-miR172b-3p	stu-miR172b-5p
SWI_LIBS-m0019.1	Chr01K	-	36013110	36013268	-74.253	149	AGAAGAGAGAGAGTACAGCCT	GCTGTACCCTCTCTCTTCTTC	27	115	7	156	805	5	bdi-miR529-5p	bdi-miR529-3p
SWI_LIBS-m0021.1	Chr01K	-	77564402	77564560	-48.192	128	TTCCACAGCTTTCTTGAACTT	GGTCAAGAAAGCTGTGGGAAG	27	115	16	144	2888	190	ata-miR396c-5p	ata-miR396c-3p
SWI_LIBS-m0009.1	Chr01K	-	3562219	3562336	-59.284	101	TCGCTTGGTGCAGATCGGGAC	CCCGCCTTGCACCAAGTGAAT	27	74	9	110	42436	2021	ata-miR168-5p	ata-miR168-3p
SWI_LIBS-m0002.2	Chr01K	+	44725973	44726171	-103.315	188	TCGGACCAGGCTTCATTCCCC	GGAATGTTGTCTGGCTCGGGG	153	25	3	191	185355	2	ata-miR166d-3p	ata-miR166d-5p
SWI_LIBS-m0020.1	Chr01K	-	62178644	62178782	-79.081	90	TGACAGAAGAGAGTGAGCAC	GCTCACTGCTCTATCTGTCATC	27	94	25	115	1289	1	ata-miR156e-5p	zma-miR156i-3p
SWI_LIBS-m0001.1	Chr01K	+	5372081	5372370	-114.391	276	TGAAGCTGCCAGCATGATCTGA	AGATCATGTTGCAGCTTCACT	25	244	6	282	4837	1	ata-miR167d-5p	osa-miR167i-3p
SWI_LIBS-m0013.1	Chr01K	-	7103037	7103298	-106.021	248	TGAAGCTGCCAGCATGATCTGA	AGATCATGTTGCAGCTTCACT	27	218	8	256	4837	1	ata-miR167d-5p	osa-miR167i-3p
SWI_LIBS-m0005.1	Chr01K	+	68175584	68175777	-92.111	177	AAGCTCAGGAGGGATAGCGCC	CGCTATCTATCCTGAGCTCCA	25	149	7	184	121	8	ata-miR390-5p	ata-miR390-3p
SWI_LIBS-m0004.2	Chr01K	+	65172843	65172979	-73.785	122	TCGGACCAGGCTTCATTCCCC	GGAATGTTGTCTGGCTCGAGG	91	25	4	126	185355	42	ata-miR166d-3p	stu-miR166a-5p
SWI_LIBS-m0042.1	Chr01N	-	6499250	6499525	-110.113	262	TGAAGCTGCCAGCATGATCTGA	AGATCATGTTGCAGCTTCACT	27	232	8	270	4837	1	ata-miR167d-5p	osa-miR167i-3p
SWI_LIBS-m0027.1	Chr01N	+	69192309	69192450	-68.671	139	TGGAAGGGGCATGCAGAGGAG	CCTGTGCCTGCCTCTTCCATT	25	96	2	141	77	17	ata-miR528-5p	ata-miR528-3p
SWI_LIBS-m0038.1	Chr01N	-	3202845	3202962	-60.02	101	TCGCTTGGTGCAGATCGGGAC	CCCGCCTTGCACCAAGTGAAT	27	74	9	110	42436	2021	ata-miR168-5p	ata-miR168-3p
SWI_LIBS-m0058.2	Chr01N	-	96448476	96448639	-72.878	145	AGAATCTTGATGATGCTGCAT	GCAGCACCATCAAGATTCACA	120	27	10	155	873	158	ata-miR172b-3p	stu-miR172b-5p
SWI_LIBS-m0025.1	Chr01N	+	22696945	22697096	-82.89	135	TGAAGCTGCCAGCATGATCTA	GGTCATGCTGCGGCAGCCTCACT	25	104	9	144	23	1	ata-miR167e-5p	ata-miR167e-3p
SWI_LIBS-m0047.1	Chr01N	-	73741114	73741251	-77.257	131	TGACAGAAGAGAGTGAGCAC	GCTCACTGCTCTATCTGTCATCC	27	93	3	134	1289	1	ata-miR156e-5p	zma-miR156i-3p
SWI_LIBS-m0057.1	Chr01N	-	94475941	94476183	-88.6	207	TCGGACCAGGCTTCATTCCTC	GGATTGTTGTCTGGCTCGGGG	27	199	18	225	2536	4	sly-miR166c-3p	zma-miR166k-5p
SWI_LIBS-m0055.1	Chr01N	-	93101740	93101904	-75.5	160	TTCCACAGCTTTCTTGAACTG	GTTCAATAAAGCTGTGGGAAA	27	121	5	165	476	44	ata-miR396e-5p	ata-miR396e-3p
SWI_LIBS-m0037.2	Chr01N	+	95538536	95538690	-81.151	118	TCGGACCAGGCTTCAATCCCT	GGATTGTTGTCTGGCTCGGGG	109	25	17	135	5562	4	ata-miR5168-3p	zma-miR166k-5p
SWI_LIBS-m0048.1	Chr01N	-	74943804	74943941	-77.257	131	TGACAGAAGAGAGTGAGCAC	GCTCACTGCTCTATCTGTCATCC	27	93	3	134	1289	1	ata-miR156e-5p	zma-miR156i-3p
SWI_LIBS-m0035.1	Chr01N	+	93095299	93095438	-65.252	109	TTCCACAGCTTTCTTGAACTT	GGTCAAGAAAGCTGTGGGAAG	25	94	14	123	2888	190	ata-miR396c-5p	ata-miR396c-3p
SWI_LIBS-m0050.2	Chr01N	-	86605235	86605385	-88.132	114	TCGGACCAGGCTTCAATCCCT	GGATTGTTGTCTGGCTCGGGG	107	27	19	133	5562	4	ata-miR5168-3p	zma-miR166k-5p
SWI_LIBS-m0024.2	Chr01N	+	15848782	15848920	-68.367	127	TGCCAAAGGAGAGCTGCCCTG	GTGCAGCTCTCCTCTGGCATG	93	25	6	133	29	2	stu-miR399f-3p	zma-miR399b-5p
SWI_LIBS-m0056.2	Chr01N	-	94475857	94476011	-83.906	118	TCGGACCAGGCTTCAATCCCT	GGATTGTTGTCTGGCTCGGGG	111	27	19	137	5562	4	ata-miR5168-3p	zma-miR166k-5p
SWI_LIBS-m0036.1	Chr01N	+	95538364	95538606	-89.501	213	TCGGACCAGGCTTCATTCCTC	GGATTGTTGTCTGGCTCGGGG	25	197	13	226	2536	4	sly-miR166c-3p	zma-miR166k-5p
SWI_LIBS-m0051.1	Chr01N	-	86605315	86605547	-84.594	227	TCGGACCAGGCTTCATTCCTC	GGATTGTTGTCTGGCTCGGGG	27	189	3	230	2536	4	sly-miR166c-3p	zma-miR166k-5p
SWI_LIBS-m0069.1	Chr02K	-	92647021	92647155	-61.308	126	TGGAGAAGCAGGGCACGTGCA	CACGTGTTCTCCTTCTCCATC	27	91	5	131	1795	5	ata-miR164c-5p	zma-miR164a-3p
SWI_LIBS-m0063.1	Chr02K	-	6186905	6187060	-77.705	149	TGCCTGGCTCCCTGTATGCCA	GCGTGCGAGGTGCCAAGCATG	27	112	3	152	117	3	ata-miR160c-5p	osa-miR160e-3p
SWI_LIBS-m0062.1	Chr02K	+	66702887	66703056	-82.265	123	TGACAGAAGAGAGTGAGCAC	GCTCACTTCTCTCTCTGTCAGC	25	123	22	145	1289	13	ata-miR156e-5p	bdi-miR156e-3p
SWI_LIBS-m0074.2	Chr02N	+	70586789	70586966	-79.631	141	TCGGACCAGGCTTCAATCCCT	GGGTTGTTGTCTGGTTCAAGG	132	25	17	158	5562	5	ata-miR5168-3p	ata-miR5168-5p
SWI_LIBS-m0077.1	Chr02N	-	5309657	5309813	-85.164	149	TGCCTGGCTCCCTGTATGCCA	GCGTGCGAGGTGCCAAGCATG	27	113	1	150	117	3	ata-miR160c-5p	osa-miR160e-3p
SWI_LIBS-m0076.1	Chr02N	+	102473846	102474006	-74.534	149	TGGAGAAGCAGGGCACGTGCA	CACGTGTTCTCCTTCTCCATC	25	115	4	153	1795	5	ata-miR164c-5p	zma-miR164a-3p
SWI_LIBS-m0073.2	Chr02N	+	70150226	70150407	-70.374	168	TCGGACCAGGCTTCAATCCCT	GGGTTGTTGTCTGGTTCAAGG	136	25	6	174	5562	5	ata-miR5168-3p	ata-miR5168-5p
SWI_LIBS-m0070.2	Chr02N	+	4229401	4229555	-77.22	147	AGAATCTTGATGATGCTGCAT	GTGGCATCATCAAGATTCACA	109	25	3	150	873	1	ata-miR172b-3p	aly-miR172a-5p
SWI_LIBS-m0082.2	Chr03K	+	4221211	4221392	-70.374	168	TCGGACCAGGCTTCAATCCCT	GGGTTGTTGTCTGGTTCAAGG	136	25	6	174	5562	5	ata-miR5168-3p	ata-miR5168-5p
SWI_LIBS-m0084.1	Chr03K	+	41951385	41951566	-91.923	165	TGGAGAAGCAGGGCACGTGCA	CATGTGCCCATCTTCTCCACC	25	136	6	171	1795	17	ata-miR164c-5p	zma-miR164b-3p
SWI_LIBS-m0087.1	Chr03K	+	68715372	68715545	-85.337	173	TGAAGCTGCCAGCATGATCTGA	AGGTCATGCTGTAGTTTCATC	25	128	1	174	4837	70	ata-miR167d-5p	osa-miR167h-3p
SWI_LIBS-m0095.1	Chr03N	-	51687121	51687295	-77.886	164	TGAAGCTGCCAGCATGATCTGA	AGGTCATGCTGTAGTTTCATC	27	131	5	169	4837	70	ata-miR167d-5p	osa-miR167h-3p
SWI_LIBS-m0092.1	Chr03N	+	22286039	22286222	-95.298	167	TGGAGAAGCAGGGCACGTGCA	CATGTGCCCATCTTCTCCACC	25	138	6	173	1795	17	ata-miR164c-5p	zma-miR164b-3p
SWI_LIBS-m0097.1	Chr04K	+	6694795	6694930	-68.558	124	TTCCACAGCTTTCTTGAACTG	GTTCAATAAAGCTGTGGGAAA	25	90	5	129	476	44	ata-miR396e-5p	ata-miR396e-3p
SWI_LIBS-m0100.1	Chr04K	+	56171470	56171605	-72.382	100	TGACAGAAGAGAGCGAGCAC	GCTCGCTCCTCTTTCTGTCAGC	25	89	17	117	297	39	sbi-miR156e	osa-miR156j-3p
SWI_LIBS-m0101.1	Chr04K	+	59783526	59783659	-63.074	126	TGCCTGGCTCCCTGTATGCCA	GCGTGCAAGGAGCCAAGCATG	25	88	2	128	117	4	ata-miR160c-5p	ata-miR160c-3p
SWI_LIBS-m0106.1	Chr04N	+	48407251	48407384	-62.552	94	TGCCTGGCTCCCTGTATGCCA	GCGTGCAAGGAGCCAAGCATG	25	88	18	112	117	4	ata-miR160c-5p	ata-miR160c-3p
SWI_LIBS-m0104.1	Chr04N	+	46607493	46607628	-77.533	95	TGACAGAAGAGAGCGAGCAC	GCTCGCTCCTCTTTCTGTCAGC	25	89	19	114	297	39	sbi-miR156e	osa-miR156j-3p
SWI_LIBS-m0107.2	Chr04N	+	54324059	54324257	-109.202	192	TCGGACCAGGCTTCATTCCCC	GGAATGTTGTCTGGCTCGGGG	153	25	1	193	185355	2	ata-miR166d-3p	ata-miR166d-5p
SWI_LIBS-m0108.2	Chr04N	-	54382483	54382654	-86.508	165	TCGGACCAGGCTTCATTCCCC	GGAATGTTGTCTGGCTCGGGG	143	15	6	171	185355	2	ata-miR166d-3p	ata-miR166d-5p
SWI_LIBS-m0119.2	Chr05K	-	15266413	15266687	-126.12	247	TTTGGATTGAAGGGAGCTCTG	GAGCTCCTATCATTCCAATGA	231	27	15	262	5079	12	bdi-miR159b-3p.1	bdi-miR159b-5p.1
SWI_LIBS-m0109.2	Chr05K	+	3040900	3041121	-99.16	206	TTGGACTGAAGGGTGCTCCCT	AGAGCGTCCTTCAGTCCACTC	176	25	4	210	10152	54	bdi-miR319b-3p	zma-miR319d-5p
SWI_LIBS-m0112.2	Chr05K	+	39047126	39047331	-91.53	202	CTGCACTGCCTCTTCCCTGGC	CAGGGATGAGGCAGAGCATGG	160	25	1	203	596	6	cpa-miR408	osa-miR408-5p
SWI_LIBS-m0126.2	Chr05K	-	115838781	115838866	-52.314	83	GGAATCTTGATGATGCTGCAT	GTGGCATCATCAAGATTCACA	57	14	3	86	5	1	ata-miR172c-3p	aly-miR172a-5p
SWI_LIBS-m0121.2	Chr05K	-	39155871	39156090	-94.924	177	CTGCACTGCCTCTTCCCTGGC	CAGGGATGAGGCAGAGCATGG	176	27	22	199	596	6	cpa-miR408	osa-miR408-5p
SWI_LIBS-m0125.1	Chr05K	-	108054713	108054864	-82.757	148	TGAAGCTGCCAGCATGATCTA	GGTCATGCTGCGGCAGCCTCACT	27	106	2	150	23	1	ata-miR167e-5p	ata-miR167e-3p
SWI_LIBS-m0111.1	Chr05K	+	23105357	23105525	-98.081	164	CAGCCAAGGATGACTTGCCGA	GGCAAGTTGTTCTTGGCTACA	25	123	1	165	29	7	ata-miR169f-5p	zma-miR169b-3p
SWI_LIBS-m0115.2	Chr05K	-	3032013	3032234	-100.101	177	CTTGGATTGAAGGGAGCTCC	AGCTCCCTTCGATCCAATCCA	179	27	23	200	100	7	cpa-miR159b	bdi-miR159a-5p
SWI_LIBS-m0139.2	Chr05N	-	75857400	75857619	-94.575	199	TTGGACTGAAGGGTGCTCCCT	AGAGCTCTCTTCAGTCCACTC	176	27	6	205	10152	14	bdi-miR319b-3p	mtr-miR319d-5p
SWI_LIBS-m0127.2	Chr05N	+	2422377	2422597	-99.766	196	TTGGACTGAAGGGTGCTCCCT	AGCGTCCTTCAGTCCACTC	175	27	12	208	10152	54	bdi-miR319b-3p	zma-miR319d-5p
SWI_LIBS-m0142.2	Chr05N	-	99242666	99242776	-53.628	108	GGAATCTTGATGATGCTGCAT	GTGGCATCATCAAGATTCACA	82	14	3	111	5	1	ata-miR172c-3p	aly-miR172a-5p
SWI_LIBS-m0136.2	Chr05N	-	16087669	16087937	-122.74	241	TTTGGATTGAAGGGAGCTCTG	GAGCTCCTATCATTCCAATGA	225	27	15	256	5079	12	bdi-miR159b-3p.1	bdi-miR159b-5p.1
SWI_LIBS-m0132.2	Chr05N	-	2411385	2411606	-98.283	208	CTTGGATTGAAGGGAGCTCC	AGCTCCCTTCGATCCAATCCA	179	27	8	216	100	7	cpa-miR159b	bdi-miR159a-5p
SWI_LIBS-m0133.1	Chr05N	-	6746489	6746625	-75.976	132	TTGACAGAAGAGAGTGAGCAC	GCTCACTCTCTATCTGTCAGC	27	93	4	136	1866	1	gma-miR156o	osa-miR156b-3p
SWI_LIBS-m0129.1	Chr05N	+	21751198	21751337	-81.161	135	CAGCCAAGGATGACTTGCCGA	GGCAAGTTGTTCTTGGCTACA	25	94	1	136	29	7	ata-miR169f-5p	zma-miR169b-3p
SWI_LIBS-m0130.2	Chr05N	+	44233932	44234173	-93.362	199	CTGCACTGCCTCTTCCCTGGC	CAGGGATGAGGCAGAGCATGG	196	25	20	219	596	6	cpa-miR408	osa-miR408-5p
SWI_LIBS-m0155.2	Chr07K	+	60585734	60585868	-67.98	131	TGCCAAAGGAGAGTTGCCCTG	GGGCTTCTCTTTCTTGGCAGG	89	25	1	132	123	2	mes-miR399f	zma-miR399e-5p
SWI_LIBS-m0159.1	Chr07K	+	72666223	72666429	-89.095	198	TCCACAGGCTTTCTTGAACTG	GTTCAAGAAAGCCCATGGAAA	25	161	2	200	2180	5	ata-miR396b-5p	ata-miR396d-3p
SWI_LIBS-m0168.1	Chr07K	-	73316045	73316173	-66.361	112	TCCAAAGGGATCGCATTGATC	TCAGTGCAATCCCTTTGGAAT	27	85	10	122	308	114	ppe-miR393b	bdi-miR393b-3p
SWI_LIBS-m0169.2	Chr07N	+	59625682	59625819	-65.362	134	TGCCAAAGGAGAGTTGCCCTG	GGGCTTCTCTTTCTTGGCAGG	92	25	1	135	123	2	mes-miR399f	zma-miR399e-5p
SWI_LIBS-m0180.1	Chr07N	-	70042956	70043106	-77.494	134	TCCAAAGGGATCGCATTGATC	TCAGTGCAATCCCTTTGGAAT	27	107	10	144	308	114	ppe-miR393b	bdi-miR393b-3p
SWI_LIBS-m0171.1	Chr07N	+	69311620	69311823	-85.561	191	TCCACAGGCTTTCTTGAACTG	GTTCAAGAAAGCCCATGGAAA	25	158	4	195	2180	5	ata-miR396b-5p	ata-miR396d-3p
SWI_LIBS-m0194.2	Chr09K	-	85289484	85289613	-65.264	112	TGATTGAGCCGTGCCAATATC	TGTTGGCTCGGCTCACTCAGA	86	27	9	121	813	51	vvi-miR171j	zma-miR171e-5p
SWI_LIBS-m0190.2	Chr09K	-	51459118	51459277	-77.323	151	TGATTGAGCCGTGCCAATATC	TGTTGGCTCGGCTCACTCAGA	116	27	4	155	813	51	vvi-miR171j	zma-miR171e-5p
SWI_LIBS-m0188.2	Chr09K	-	11721361	11721513	-79.293	138	TCGGACCAGGCTTCATTCCCC	GGAATGTTGTCTGGTTCAAGG	109	27	6	144	185355	20	ata-miR166d-3p	ata-miR166a-5p
SWI_LIBS-m0195.1	Chr09K	-	87418439	87418576	-70.785	120	TGGAAGGGGCATGCAGAGGAG	CTCCTGTGCCTGCCTCTTCCATT	27	92	9	129	77	17	ata-miR528-5p	ata-miR528-3p
SWI_LIBS-m0189.2	Chr09K	-	51290750	51290909	-77.323	151	TGATTGAGCCGTGCCAATATC	TGTTGGCTCGGCTCACTCAGA	116	27	4	155	813	51	vvi-miR171j	zma-miR171e-5p
SWI_LIBS-m0193.2	Chr09K	-	85285329	85285458	-67.103	127	TGATTGAGCCGTGCCAATATC	TGTTGGCTCGGCTCACTCAGA	86	27	3	130	813	51	vvi-miR171j	zma-miR171e-5p
SWI_LIBS-m0204.2	Chr09N	-	25007443	25007597	-82.005	140	TCGGACCAGGCTTCATTCCCC	GGAATGTTGTCTGGTTCAAGG	111	27	6	146	185355	20	ata-miR166d-3p	ata-miR166a-5p
SWI_LIBS-m0208.2	Chr09N	-	120531920	120532053	-64.395	125	TGATTGAGCCGTGCCAATATC	TGTTGGCTCGGCTCACTCAGA	90	27	4	129	813	51	vvi-miR171j	zma-miR171e-5p
SWI_LIBS-m0206.2	Chr09N	-	81578467	81578631	-75.584	158	TGATTGAGCCGTGCCAATATC	TGTTGGCTCGGCTCACTCAGA	121	27	3	161	813	51	vvi-miR171j	zma-miR171e-5p
SWI_LIBS-m0203.1	Chr09N	-	19976283	19976476	-94.745	177	AAGCTCAGGAGGGATAGCGCC	CGCTATCTATCCTGAGCTCCA	27	151	9	186	121	8	ata-miR390-5p	ata-miR390-3p
SWI_LIBS-m0196.1	Chr09N	+	3189246	3189439	-98.083	177	AAGCTCAGGAGGGATAGCGCC	CGCTATCTATCCTGAGCTCCA	25	149	7	184	121	8	ata-miR390-5p	ata-miR390-3p
SWI_LIBS-m0211.1	scaffold_22	+	84570	84689	-71.926	117	TGAAGCTGCCAGCATGATCTA	GGTCATGCTGCGGCAGCCTCACT	10	89	1	118	23	1	ata-miR167e-5p	ata-miR167e-3p
SWI_LIBS-m0213.2	scaffold_520	-	21849	21999	-88.132	114	TCGGACCAGGCTTCAATCCCT	GGATTGTTGTCTGGCTCGGGG	107	27	19	133	5562	4	ata-miR5168-3p	zma-miR166k-5p
SWI_LIBS-m0214.1	scaffold_520	-	21929	22161	-84.594	227	TCGGACCAGGCTTCATTCCTC	GGATTGTTGTCTGGCTCGGGG	27	189	3	230	2536	4	sly-miR166c-3p	zma-miR166k-5p
SWI_LIBS-m0212.2	scaffold_3563	-	4239	4410	-83.798	165	TCGGACCAGGCTTCATTCCCC	GGAATGTTGTCTGGCTCGGGG	143	15	6	171	185355	2	ata-miR166d-3p	ata-miR166d-5p

## Sheet: Table S4 SWI Prominence Lvls
Transcript	PFAM ID	PFAM Description	miRNA	miRNA_sequence	Cleavage Site	psRNATarget Expectation	UPE	TargetFinder score	PARE Abundance	Abundance Criterion	Rank Criterion	Peak Percent	Peak Criterion	Level
Pavir.1KG004300.1	PF00503	G-protein alpha subunit	ata-miR160c-5p	UGCCUGGCUCCCUGUAUGCCA	1589	5	24.37	none	0	fail	fail	0	fail	0
Pavir.1KG012600.1	PF01344	Kelch motif	ppe-miR393b	UCCAAAGGGAUCGCAUUGAUC	2413	5	15.779	none	0	fail	fail	0	fail	0
Pavir.1KG017000.1	PF00246	Zinc carboxypeptidase	ppe-miR393b	UCCAAAGGGAUCGCAUUGAUC	584	5	17.553	none	0	fail	fail	0	fail	0
Pavir.1KG017400.1	PF14735	HAUS augmin-like complex subunit 4	ata-miR5168-3p	UCGGACCAGGCUUCAAUCCCU	866	4	20.708	none	1	fail	fail	0.00204499	fail	1
Pavir.1KG017400.1	PF14735	HAUS augmin-like complex subunit 4	ata-miR166d-3p	UCGGACCAGGCUUCAUUCCCC	866	5	20.708	none	1	fail	fail	0.00204499	fail	1
Pavir.1KG018900.1	PF04258	Signal peptide peptidase	ata-miR164c-5p	UGGAGAAGCAGGGCACGUGCA	1038	5	20.996	none	1	fail	fail	0.00101523	fail	1
Pavir.1KG020800.1	PF00012	Hsp70 protein	ata-miR169f-5p	CAGCCAAGGAUGACUUGCCGA	2391	4.5	13.579	none	1	fail	fail	0.00414938	fail	1
Pavir.1KG022300.1	PF01344	Kelch motif	ppe-miR393b	UCCAAAGGGAUCGCAUUGAUC	2414	5	15.396	none	0	fail	fail	0	fail	0
Pavir.1KG026100.1			ppe-miR393b	UCCAAAGGGAUCGCAUUGAUC	151	4.5	17.615	none	0	fail	fail	0	fail	0
Pavir.1KG027100.1			ata-miR168-5p	UCGCUUGGUGCAGAUCGGGAC	2305	4.5	16.584	none	1	fail	fail	0.00884956	fail	1
Pavir.1KG030400.1	PF00134	Cyclin, N-terminal domain	ata-miR168-5p	UCGCUUGGUGCAGAUCGGGAC	1337	4.5	19.743	none	0	fail	fail	0	fail	0
Pavir.1KG030400.1	PF00134	Cyclin, N-terminal domain	vvi-miR171j	UGAUUGAGCCGUGCCAAUAUC	1255	5	16.783	none	0	fail	fail	0	fail	0
Pavir.1KG032800.1			ata-miR172b-3p	AGAAUCUUGAUGAUGCUGCAU	2885	4	13.153	none	0	fail	fail	0	fail	0
Pavir.1KG032800.1			ata-miR172c-3p	GGAAUCUUGAUGAUGCUGCAU	2885	4.5	13.153	none	0	fail	fail	0	fail	0
Pavir.1KG037600.1	PF12906	RING-variant domain	ata-miR172b-3p	AGAAUCUUGAUGAUGCUGCAU	1953	4	8.485	4	0	fail	fail	0	fail	0
Pavir.1KG037600.1	PF12906	RING-variant domain	ata-miR172c-3p	GGAAUCUUGAUGAUGCUGCAU	1953	4.5	8.485	none	0	fail	fail	0	fail	0
Pavir.1KG038800.1	PF05705	Eukaryotic protein of unknown function (DUF829)	sbi-miR156e	UGACAGAAGAGAGCGAGCAC	930	4.5	20.493	none	1	fail	fail	0.00666667	fail	1
Pavir.1KG038800.1	PF05705	Eukaryotic protein of unknown function (DUF829)	stu-miR399f-3p	UGCCAAAGGAGAGCUGCCCUG	676	5	20.374	none	0	fail	fail	0	fail	0
Pavir.1KG038800.1	PF05705	Eukaryotic protein of unknown function (DUF829)	gma-miR156o	UUGACAGAAGAGAGUGAGCAC	931	5	19.072	none	1	fail	fail	0.00666667	fail	1
Pavir.1KG040200.1			ata-miR166d-3p	UCGGACCAGGCUUCAUUCCCC	656	5	20.238	none	0	fail	fail	0	fail	0
Pavir.1KG040200.1			sly-miR166c-3p	UCGGACCAGGCUUCAUUCCUC	656	4	20.238	none	0	fail	fail	0	fail	0
Pavir.1KG041700.1	PF13855	Leucine rich repeat	ata-miR167e-5p	UGAAGCUGCCAGCAUGAUCUA	3124	5	19.71	none	0	fail	fail	0	fail	0
Pavir.1KG041700.1	PF13855	Leucine rich repeat	ata-miR167d-5p	UGAAGCUGCCAGCAUGAUCUGA	3124	5	19.71	none	0	fail	fail	0	fail	0
Pavir.1KG041700.1	PF13855	Leucine rich repeat	sbi-miR156e	UGACAGAAGAGAGCGAGCAC	991	5	14.129	none	0	fail	fail	0	fail	0
Pavir.1KG041700.1	PF13855	Leucine rich repeat	ata-miR156e-5p	UGACAGAAGAGAGUGAGCAC	991	5	14.129	none	0	fail	fail	0	fail	0
Pavir.1KG043600.1	PF03110	SBP domain	bdi-miR529-5p	AGAAGAGAGAGAGUACAGCCU	2499	4.5	18.788	3.5	3	fail	fail	0.00382166	fail	1
Pavir.1KG043600.1	PF03110	SBP domain	sbi-miR156e	UGACAGAAGAGAGCGAGCAC	2503	1	20.741	1	52	pass	pass	0.150725	fail	3
Pavir.1KG043600.1	PF03110	SBP domain	ata-miR156e-5p	UGACAGAAGAGAGUGAGCAC	2503	1	20.741	1	52	pass	pass	0.150725	fail	3
Pavir.1KG043600.1	PF03110	SBP domain	gma-miR156o	UUGACAGAAGAGAGUGAGCAC	2504	1	22.72	1	13	pass	fail	0.0376812	fail	2
Pavir.1KG048900.1	PF07227	Protein of unknown function (DUF1423)	cpa-miR159b	CUUGGAUUGAAGGGAGCUCC	1489	4.5	20.713	none	0	fail	fail	0	fail	0
Pavir.1KG051300.1	PF00623	RNA polymerase Rpb1, domain 2	ata-miR396e-5p	UUCCACAGCUUUCUUGAACUG	3867	5	16.484	none	0	fail	fail	0	fail	0
Pavir.1KG051300.1	PF00623	RNA polymerase Rpb1, domain 2	ata-miR396c-5p	UUCCACAGCUUUCUUGAACUU	3867	5	16.484	none	0	fail	fail	0	fail	0
Pavir.1KG051800.1	PF00069	Protein kinase domain	ata-miR390-5p	AAGCUCAGGAGGGAUAGCGCC	552	none	none	4	1	fail	fail	0.0263158	fail	1
Pavir.1KG052200.1	PF00069	Protein kinase domain	ata-miR390-5p	AAGCUCAGGAGGGAUAGCGCC	2751	5	20.126	none	0	fail	fail	0	fail	0
Pavir.1KG054300.1	PF13855	Leucine rich repeat	cpa-miR159b	CUUGGAUUGAAGGGAGCUCC	1889	5	17.894	none	0	fail	fail	0	fail	0
Pavir.1KG059000.1	PF16561		ata-miR160c-5p	UGCCUGGCUCCCUGUAUGCCA	205	4	22.981	none	0	fail	fail	0	fail	0
Pavir.1KG063100.1	PF08148	DSHCT (NUC185) domain	ata-miR396b-5p	UCCACAGGCUUUCUUGAACUG	2199	3.5	16.211	none	0	fail	fail	0	fail	0
Pavir.1KG063100.1	PF08148	DSHCT (NUC185) domain	ata-miR5168-3p	UCGGACCAGGCUUCAAUCCCU	152	4.5	14.195	none	0	fail	fail	0	fail	0
Pavir.1KG063100.1	PF08148	DSHCT (NUC185) domain	ata-miR166d-3p	UCGGACCAGGCUUCAUUCCCC	152	4	14.195	none	0	fail	fail	0	fail	0
Pavir.1KG063100.1	PF08148	DSHCT (NUC185) domain	sly-miR166c-3p	UCGGACCAGGCUUCAUUCCUC	152	4	14.195	none	0	fail	fail	0	fail	0
Pavir.1KG063100.1	PF08148	DSHCT (NUC185) domain	ata-miR396e-5p	UUCCACAGCUUUCUUGAACUG	2200	3.5	15.869	none	1	fail	fail	0.00131579	fail	1
Pavir.1KG063100.1	PF08148	DSHCT (NUC185) domain	ata-miR396c-5p	UUCCACAGCUUUCUUGAACUU	2200	3.5	15.869	none	1	fail	fail	0.00131579	fail	1
Pavir.1KG070600.1	PF00903	Glyoxalase/Bleomycin resistance protein/Dioxygenase superfamily	ata-miR396b-5p	UCCACAGGCUUUCUUGAACUG	115	4.5	17.726	none	0	fail	fail	0	fail	0
Pavir.1KG074300.1	PF00122	E1-E2 ATPase	ata-miR167e-5p	UGAAGCUGCCAGCAUGAUCUA	2534	4.5	20.829	none	0	fail	fail	0	fail	0
Pavir.1KG074500.1	PF02800	Glyceraldehyde 3-phosphate dehydrogenase, C-terminal domain	ata-miR164c-5p	UGGAGAAGCAGGGCACGUGCA	671	4	11.331	none	0	fail	fail	0	fail	0
Pavir.1KG076500.1	PF03110	SBP domain	bdi-miR529-5p	AGAAGAGAGAGAGUACAGCCU	859	none	none	3.5	9	fail	fail	0.00728155	fail	1
Pavir.1KG076500.1	PF03110	SBP domain	sbi-miR156e	UGACAGAAGAGAGCGAGCAC	863	none	none	1	166	pass	pass	0.193023	fail	3
Pavir.1KG076500.1	PF03110	SBP domain	ata-miR156e-5p	UGACAGAAGAGAGUGAGCAC	863	none	none	1	166	pass	pass	0.193023	fail	3
Pavir.1KG076500.1	PF03110	SBP domain	gma-miR156o	UUGACAGAAGAGAGUGAGCAC	864	none	none	1.5	93	pass	fail	0.091716	fail	2
Pavir.1KG077600.1	PF05915	Eukaryotic protein of unknown function (DUF872)	bdi-miR529-5p	AGAAGAGAGAGAGUACAGCCU	51	4.5	15.347	none	0	fail	fail	0	fail	0
Pavir.1KG097300.1	PF07714	Protein tyrosine kinase	ata-miR172c-3p	GGAAUCUUGAUGAUGCUGCAU	1635	4	20.45	none	0	fail	fail	0	fail	0
Pavir.1KG098700.1	PF00628	PHD-finger	ata-miR396e-5p	UUCCACAGCUUUCUUGAACUG	1214	3.5	16.153	none	0	fail	fail	0	fail	0
Pavir.1KG098700.1	PF00628	PHD-finger	ata-miR396c-5p	UUCCACAGCUUUCUUGAACUU	1214	3.5	16.153	none	0	fail	fail	0	fail	0
Pavir.1KG101300.1	PF00285	Citrate synthase	bdi-miR529-5p	AGAAGAGAGAGAGUACAGCCU	2414	5	16.011	none	1	fail	fail	0.00598802	fail	1
Pavir.1KG101300.1	PF00285	Citrate synthase	ata-miR5168-3p	UCGGACCAGGCUUCAAUCCCU	842	5	24.505	none	0	fail	fail	0	fail	0
Pavir.1KG101300.1	PF00285	Citrate synthase	sbi-miR156e	UGACAGAAGAGAGCGAGCAC	2418	5	16.295	none	1	fail	fail	0.00266667	fail	1
Pavir.1KG101300.1	PF00285	Citrate synthase	ata-miR156e-5p	UGACAGAAGAGAGUGAGCAC	2418	5	16.295	none	1	fail	fail	0.00266667	fail	1
Pavir.1KG106600.1	PF00650	CRAL/TRIO domain	ata-miR168-5p	UCGCUUGGUGCAGAUCGGGAC	1090	5	21.191	none	1	fail	fail	0.00187617	fail	1
Pavir.1KG107300.1	PF00560	Leucine Rich Repeat	ppe-miR393b	UCCAAAGGGAUCGCAUUGAUC	1646	5	20.051	none	1	fail	fail	0.000300571	fail	1
Pavir.1KG122300.1	PF00076	RNA recognition motif. (a.k.a. RRM, RBD, or RNP domain)	sbi-miR156e	UGACAGAAGAGAGCGAGCAC	1280	5	13.329	none	9	fail	pass	0.0283019	fail	2
Pavir.1KG122300.1	PF00076	RNA recognition motif. (a.k.a. RRM, RBD, or RNP domain)	ata-miR156e-5p	UGACAGAAGAGAGUGAGCAC	1280	4	13.329	none	9	fail	pass	0.0283019	fail	2
Pavir.1KG122300.1	PF00076	RNA recognition motif. (a.k.a. RRM, RBD, or RNP domain)	gma-miR156o	UUGACAGAAGAGAGUGAGCAC	1281	4	13.287	none	2	fail	fail	0.00921659	fail	1
Pavir.1KG124000.1	PF07724	AAA domain (Cdc48 subfamily)	ata-miR172b-3p	AGAAUCUUGAUGAUGCUGCAU	771	4.5	21.648	none	1	fail	fail	0.00156986	fail	1
Pavir.1KG124000.1	PF07724	AAA domain (Cdc48 subfamily)	ata-miR172c-3p	GGAAUCUUGAUGAUGCUGCAU	771	3.5	21.648	none	1	fail	fail	0.00156986	fail	1
Pavir.1KG130500.1	PF00226	DnaJ domain	bdi-miR159b-3p.1	UUUGGAUUGAAGGGAGCUCUG	33	5	9.637	none	0	fail	fail	0	fail	0
Pavir.1KG132200.1	PF16575		ppe-miR393b	UCCAAAGGGAUCGCAUUGAUC	566	4.5	22.768	none	0	fail	fail	0	fail	0
Pavir.1KG133200.1	PF07990	Nucleic acid binding protein NABP	ata-miR172c-3p	GGAAUCUUGAUGAUGCUGCAU	22	4.5	10.487	none	0	fail	fail	0	fail	0
Pavir.1KG133200.1	PF07990	Nucleic acid binding protein NABP	ata-miR167e-5p	UGAAGCUGCCAGCAUGAUCUA	1571	3	18.101	3.5	1	fail	fail	0.0018018	fail	1
Pavir.1KG133200.1	PF07990	Nucleic acid binding protein NABP	ata-miR167d-5p	UGAAGCUGCCAGCAUGAUCUGA	1571	3	18.101	3.5	1	fail	fail	0.0018018	fail	1
Pavir.1KG134700.1			bdi-miR529-5p	AGAAGAGAGAGAGUACAGCCU	1399	4.5	11.253	none	0	fail	fail	0	fail	0
Pavir.1KG151300.1			cpa-miR408	CUGCACUGCCUCUUCCCUGGC	401	5	24.106	none	1	fail	fail	0.0027248	fail	1
Pavir.1KG158500.1	PF07690	Major Facilitator Superfamily	ata-miR528-5p	UGGAAGGGGCAUGCAGAGGAG	510	4.5	16.625	none	0	fail	fail	0	fail	0
Pavir.1KG159500.1	PF00995	Sec1 family	ata-miR390-5p	AAGCUCAGGAGGGAUAGCGCC	2124	5	18.019	none	1	fail	fail	0.00632911	fail	1
Pavir.1KG159500.1	PF00995	Sec1 family	ata-miR169f-5p	CAGCCAAGGAUGACUUGCCGA	2177	3	22.767	none	1	fail	fail	0.00632911	fail	1
Pavir.1KG168900.1	PF00069	Protein kinase domain	mes-miR399f	UGCCAAAGGAGAGUUGCCCUG	814	5	23.759	none	0	fail	fail	0	fail	0
Pavir.1KG175800.1	PF00069	Protein kinase domain	ata-miR164c-5p	UGGAGAAGCAGGGCACGUGCA	202	4	8.209	none	0	fail	fail	0	fail	0
Pavir.1KG176200.1	PF11834	Domain of unknown function (DUF3354)	ata-miR396c-5p	UUCCACAGCUUUCUUGAACUU	1623	4.5	15.205	none	1	fail	fail	0.00162602	fail	1
Pavir.1KG186300.1	PF00083	Sugar (and other) transporter	ata-miR528-5p	UGGAAGGGGCAUGCAGAGGAG	2837	4.5	22.431	none	1	fail	fail	0.00153374	fail	1
Pavir.1KG188000.1	PF00153	Mitochondrial carrier protein	ata-miR169f-5p	CAGCCAAGGAUGACUUGCCGA	457	4.5	20.969	none	0	fail	fail	0	fail	0
Pavir.1KG189800.1			bdi-miR529-5p	AGAAGAGAGAGAGUACAGCCU	2057	3.5	14.596	none	1	fail	fail	0.00119474	fail	1
Pavir.1KG193200.1	PF01650	Peptidase C13 family	ata-miR528-5p	UGGAAGGGGCAUGCAGAGGAG	1677	5	15.309	none	1	fail	fail	0.00175131	fail	1
Pavir.1KG194700.1	PF00149	Calcineurin-like phosphoesterase	bdi-miR159b-3p.1	UUUGGAUUGAAGGGAGCUCUG	1102	4.5	16.107	none	1	fail	fail	0.00246914	fail	1
Pavir.1KG194800.1	PF16575		ppe-miR393b	UCCAAAGGGAUCGCAUUGAUC	686	4.5	22.768	none	0	fail	fail	0	fail	0
Pavir.1KG207900.1	PF00069	Protein kinase domain	ata-miR390-5p	AAGCUCAGGAGGGAUAGCGCC	1614	4.5	14.077	none	1	fail	fail	0.00529101	fail	1
Pavir.1KG210500.1	PF04539	Sigma-70 region 3	ata-miR396b-5p	UCCACAGGCUUUCUUGAACUG	813	4.5	23.337	none	1	fail	fail	0.000298507	fail	1
Pavir.1KG222100.1			ata-miR528-5p	UGGAAGGGGCAUGCAGAGGAG	1798	4	11.965	none	1	fail	fail	0.000917431	fail	1
Pavir.1KG222700.1	PF03810	Importin-beta N-terminal domain	ata-miR396b-5p	UCCACAGGCUUUCUUGAACUG	2120	4.5	11.697	none	1	fail	fail	0.00273973	fail	1
Pavir.1KG227400.1	PF05003	Protein of unknown function (DUF668)	ata-miR396e-5p	UUCCACAGCUUUCUUGAACUG	378	4.5	24.125	none	0	fail	fail	0	fail	0
Pavir.1KG227400.1	PF05003	Protein of unknown function (DUF668)	ata-miR396c-5p	UUCCACAGCUUUCUUGAACUU	378	4.5	24.125	none	0	fail	fail	0	fail	0
Pavir.1KG227400.1	PF05003	Protein of unknown function (DUF668)	bdi-miR159b-3p.1	UUUGGAUUGAAGGGAGCUCUG	999	3.5	18.317	none	1	fail	fail	0.00239234	fail	1
Pavir.1KG229300.1	PF00170	bZIP transcription factor	ata-miR396e-5p	UUCCACAGCUUUCUUGAACUG	1032	2	13.222	3.5	1	fail	fail	0.0108696	fail	1
Pavir.1KG229300.1	PF00170	bZIP transcription factor	ata-miR396c-5p	UUCCACAGCUUUCUUGAACUU	1032	2	13.222	3	1	fail	fail	0.0108696	fail	1
Pavir.1KG232500.1	PF12796	Ankyrin repeats (3 copies)	ata-miR167e-5p	UGAAGCUGCCAGCAUGAUCUA	1732	5	15.666	none	0	fail	fail	0	fail	0
Pavir.1KG232500.1	PF12796	Ankyrin repeats (3 copies)	ata-miR167d-5p	UGAAGCUGCCAGCAUGAUCUGA	1732	5	15.666	none	0	fail	fail	0	fail	0
Pavir.1KG255700.1			ata-miR172b-3p	AGAAUCUUGAUGAUGCUGCAU	1298	5	23.61	none	0	fail	fail	0	fail	0
Pavir.1KG259000.1	PF14661	HAUS augmin-like complex subunit 6 N-terminus	mes-miR399f	UGCCAAAGGAGAGUUGCCCUG	955	4	19.953	none	0	fail	fail	0	fail	0
Pavir.1KG277700.1	PF13041	PPR repeat family	ppe-miR393b	UCCAAAGGGAUCGCAUUGAUC	4886	5	20.061	none	0	fail	fail	0	fail	0
Pavir.1KG277700.1	PF13041	PPR repeat family	stu-miR399f-3p	UGCCAAAGGAGAGCUGCCCUG	4452	4.5	16.16	none	0	fail	fail	0	fail	0
Pavir.1KG277700.1	PF13041	PPR repeat family	mes-miR399f	UGCCAAAGGAGAGUUGCCCUG	4452	5	16.16	none	0	fail	fail	0	fail	0
Pavir.1KG280300.1	PF00443	Ubiquitin carboxyl-terminal hydrolase	ata-miR390-5p	AAGCUCAGGAGGGAUAGCGCC	424	5	23.245	none	0	fail	fail	0	fail	0
Pavir.1KG301100.1			bdi-miR529-5p	AGAAGAGAGAGAGUACAGCCU	364	4.5	6.112	none	0	fail	fail	0	fail	0
Pavir.1KG308600.1	PF10431	C-terminal, D2-small domain, of ClpB protein	ppe-miR393b	UCCAAAGGGAUCGCAUUGAUC	966	4.5	16.636	none	1	fail	fail	0.000275938	fail	1
Pavir.1KG312300.1	PF07786	Protein of unknown function (DUF1624)	ata-miR167e-5p	UGAAGCUGCCAGCAUGAUCUA	679	4.5	24.577	none	0	fail	fail	0	fail	0
Pavir.1KG322700.1	PF00004	ATPase family associated with various cellular activities (AAA)	bdi-miR529-5p	AGAAGAGAGAGAGUACAGCCU	2358	5	12.3	none	0	fail	fail	0	fail	0
Pavir.1KG329400.1	PF02990	Endomembrane protein 70	ata-miR396e-5p	UUCCACAGCUUUCUUGAACUG	403	4	16.63	none	0	fail	fail	0	fail	0
Pavir.1KG329400.1	PF02990	Endomembrane protein 70	ata-miR396c-5p	UUCCACAGCUUUCUUGAACUU	403	4	16.63	none	0	fail	fail	0	fail	0
Pavir.1KG334400.1	PF16679		ppe-miR393b	UCCAAAGGGAUCGCAUUGAUC	772	5	20.372	none	0	fail	fail	0	fail	0
Pavir.1KG345200.1	PF03109	ABC1 family	sly-miR166c-3p	UCGGACCAGGCUUCAUUCCUC	565	4.5	23.813	none	1	fail	fail	0.00036075	fail	1
Pavir.1KG348000.1	PF02365	No apical meristem (NAM) protein	ata-miR164c-5p	UGGAGAAGCAGGGCACGUGCA	1228	none	none	4	26	pass	pass	0.433333	pass	4
Pavir.1KG356100.1	PF01678	Diaminopimelate epimerase	cpa-miR159b	CUUGGAUUGAAGGGAGCUCC	136	4.5	13.019	none	0	fail	fail	0	fail	0
Pavir.1KG357200.1	PF04427	Brix domain	ata-miR528-5p	UGGAAGGGGCAUGCAGAGGAG	74	4	22.374	none	0	fail	fail	0	fail	0
Pavir.1KG358300.1	PF04570	Protein of unknown function (DUF581)	bdi-miR529-5p	AGAAGAGAGAGAGUACAGCCU	946	4.5	11.667	none	1	fail	fail	0.0208333	fail	1
Pavir.1KG365000.1			ata-miR167e-5p	UGAAGCUGCCAGCAUGAUCUA	604	4.5	20.798	none	0	fail	fail	0	fail	0
Pavir.1KG365000.1			ata-miR167d-5p	UGAAGCUGCCAGCAUGAUCUGA	604	4.5	20.798	none	0	fail	fail	0	fail	0
Pavir.1KG379000.1	PF01025	GrpE	ata-miR168-5p	UCGCUUGGUGCAGAUCGGGAC	1210	5	18.073	none	1	fail	fail	0.00166667	fail	1
Pavir.1KG382900.1	PF03151	Triose-phosphate Transporter family	stu-miR399f-3p	UGCCAAAGGAGAGCUGCCCUG	1087	4	21.528	none	1	fail	fail	0.00429185	fail	1
Pavir.1KG382900.1	PF03151	Triose-phosphate Transporter family	mes-miR399f	UGCCAAAGGAGAGUUGCCCUG	1087	4	21.528	none	1	fail	fail	0.00429185	fail	1
Pavir.1KG387700.1	PF06507	Auxin response factor	ata-miR160c-5p	UGCCUGGCUCCCUGUAUGCCA	1467	none	none	2	2364	pass	pass	0.610695	pass	4
Pavir.1KG392800.1	PF01412	Putative GTPase activating protein for Arf	ata-miR168-5p	UCGCUUGGUGCAGAUCGGGAC	1651	4.5	23.454	none	1	fail	fail	0.00142248	fail	1
Pavir.1KG399200.1			ata-miR172b-3p	AGAAUCUUGAUGAUGCUGCAU	2090	4	15.747	none	0	fail	fail	0	fail	0
Pavir.1KG400100.1	PF10440	Ubiquitin-binding WIYLD domain	ata-miR172c-3p	GGAAUCUUGAUGAUGCUGCAU	2159	5	16.678	none	0	fail	fail	0	fail	0
Pavir.1KG401100.1	PF13041	PPR repeat family	bdi-miR319b-3p	UUGGACUGAAGGGUGCUCCCU	1256	5	22.452	none	1	fail	fail	0.00253807	fail	1
Pavir.1KG416800.1	PF01245	Ribosomal protein L19	ata-miR172b-3p	AGAAUCUUGAUGAUGCUGCAU	426	4.5	23.096	none	5	fail	fail	0.00465983	fail	1
Pavir.1KG429200.1	PF01357	Pollen allergen	ata-miR164c-5p	UGGAGAAGCAGGGCACGUGCA	1210	5	12.167	none	0	fail	fail	0	fail	0
Pavir.1KG431100.1	PF03514	GRAS domain family	vvi-miR171j	UGAUUGAGCCGUGCCAAUAUC	1171	0.5	22.394	1	52	pass	pass	0.24186	pass	4
Pavir.1KG431100.1	PF03514	GRAS domain family	ata-miR528-5p	UGGAAGGGGCAUGCAGAGGAG	860	4.5	8.724	none	1	fail	fail	0.00546448	fail	1
Pavir.1KG436200.1			ata-miR164c-5p	UGGAGAAGCAGGGCACGUGCA	1264	5	16.907	none	0	fail	fail	0	fail	0
Pavir.1KG437200.1	PF00924	Mechanosensitive ion channel	ata-miR167e-5p	UGAAGCUGCCAGCAUGAUCUA	2578	4.5	13.719	none	0	fail	fail	0	fail	0
Pavir.1KG437200.1	PF00924	Mechanosensitive ion channel	ata-miR167d-5p	UGAAGCUGCCAGCAUGAUCUGA	2578	4.5	13.719	none	0	fail	fail	0	fail	0
Pavir.1KG445600.1	PF14299	Phloem protein 2	sbi-miR156e	UGACAGAAGAGAGCGAGCAC	1984	5	22.472	none	1	fail	fail	0.00195695	fail	1
Pavir.1KG445600.1	PF14299	Phloem protein 2	ata-miR156e-5p	UGACAGAAGAGAGUGAGCAC	1984	4	22.472	none	1	fail	fail	0.00195695	fail	1
Pavir.1KG445600.1	PF14299	Phloem protein 2	gma-miR156o	UUGACAGAAGAGAGUGAGCAC	1985	4.5	20.937	none	0	fail	fail	0	fail	0
Pavir.1KG447800.1	PF08879	WRC	ata-miR396b-5p	UCCACAGGCUUUCUUGAACUG	690	none	none	1	1	fail	pass	1	pass	3
Pavir.1KG447800.1	PF08879	WRC	ata-miR396e-5p	UUCCACAGCUUUCUUGAACUG	691	none	none	3	0	fail	fail	0	fail	0
Pavir.1KG447800.1	PF08879	WRC	ata-miR396c-5p	UUCCACAGCUUUCUUGAACUU	691	none	none	4	0	fail	fail	0	fail	0
Pavir.1KG448300.1	PF16491		ata-miR167e-5p	UGAAGCUGCCAGCAUGAUCUA	993	none	none	4	0	fail	fail	0	fail	0
Pavir.1KG450500.1	PF13041	PPR repeat family	ata-miR164c-5p	UGGAGAAGCAGGGCACGUGCA	500	3.5	14.385	none	1	fail	fail	0.00342466	fail	1
Pavir.1KG456900.1			cpa-miR159b	CUUGGAUUGAAGGGAGCUCC	1407	3	14.957	4	2	fail	fail	0.00219298	fail	1
Pavir.1KG456900.1			bdi-miR159b-3p.1	UUUGGAUUGAAGGGAGCUCUG	1407	2.5	14.957	4	2	fail	fail	0.00219298	fail	1
Pavir.1KG461400.1	PF00501	AMP-binding enzyme	ata-miR172b-3p	AGAAUCUUGAUGAUGCUGCAU	2200	5	15.572	none	17	pass	fail	0.0181237	fail	2
Pavir.1KG461400.1	PF00501	AMP-binding enzyme	ata-miR172c-3p	GGAAUCUUGAUGAUGCUGCAU	2200	5	15.572	none	17	pass	fail	0.0181237	fail	2
Pavir.1KG463700.1	PF00521	DNA gyrase/topoisomerase IV, subunit A	ata-miR166d-3p	UCGGACCAGGCUUCAUUCCCC	3791	4.5	14.312	none	1	fail	fail	0.000841751	fail	1
Pavir.1KG463700.1	PF00521	DNA gyrase/topoisomerase IV, subunit A	sly-miR166c-3p	UCGGACCAGGCUUCAUUCCUC	3791	5	14.312	none	1	fail	fail	0.000841751	fail	1
Pavir.1KG465300.1	PF08879	WRC	ata-miR396b-5p	UCCACAGGCUUUCUUGAACUG	542	1	23.984	1	985	pass	pass	0.779272	pass	4
Pavir.1KG465300.1	PF08879	WRC	ata-miR396e-5p	UUCCACAGCUUUCUUGAACUG	543	2	24.111	3	32	pass	pass	0.0253165	fail	3
Pavir.1KG465300.1	PF08879	WRC	ata-miR396c-5p	UUCCACAGCUUUCUUGAACUU	543	2	24.111	4	32	pass	pass	0.0253165	fail	3
Pavir.1KG468700.1	PF01167	Tub family	sly-miR166c-3p	UCGGACCAGGCUUCAUUCCUC	113	4.5	15.138	none	0	fail	fail	0	fail	0
Pavir.1KG471600.1	PF00155	Aminotransferase class I and II	ata-miR172c-3p	GGAAUCUUGAUGAUGCUGCAU	879	4.5	21.071	none	1	fail	fail	0.002849	fail	1
Pavir.1KG475500.1	PF00070	Pyridine nucleotide-disulphide oxidoreductase	ata-miR528-5p	UGGAAGGGGCAUGCAGAGGAG	406	4	17.503	none	1	fail	fail	0.00465116	fail	1
Pavir.1KG475500.1	PF00070	Pyridine nucleotide-disulphide oxidoreductase	bdi-miR159b-3p.1	UUUGGAUUGAAGGGAGCUCUG	51	4.5	17.559	none	0	fail	fail	0	fail	0
Pavir.1KG477200.1	PF00156	Phosphoribosyl transferase domain	ata-miR5168-3p	UCGGACCAGGCUUCAAUCCCU	2932	4.5	19.125	none	0	fail	fail	0	fail	0
Pavir.1KG485600.1	PF02990	Endomembrane protein 70	ata-miR168-5p	UCGCUUGGUGCAGAUCGGGAC	859	4	22.005	none	1	fail	fail	0.000816993	fail	1
Pavir.1KG493400.1	PF00581	Rhodanese-like domain	cpa-miR159b	CUUGGAUUGAAGGGAGCUCC	1315	4.5	18.962	none	3	fail	fail	0.00302115	fail	1
Pavir.1KG498000.1	PF08392	FAE1/Type III polyketide synthase-like protein	ata-miR528-5p	UGGAAGGGGCAUGCAGAGGAG	2017	5	15.951	none	0	fail	fail	0	fail	0
Pavir.1KG502600.1	PF05183	RNA dependent RNA polymerase	ata-miR396b-5p	UCCACAGGCUUUCUUGAACUG	2912	4.5	15.11	none	1	fail	fail	0.00118064	fail	1
Pavir.1KG505900.1	PF07926	TPR/MLP1/MLP2-like protein	ata-miR166d-3p	UCGGACCAGGCUUCAUUCCCC	1260	5	15.988	none	0	fail	fail	0	fail	0
Pavir.1KG506700.1	PF13365	Trypsin-like peptidase domain	ata-miR168-5p	UCGCUUGGUGCAGAUCGGGAC	832	5	18.046	none	1	fail	fail	0.00120482	fail	1
Pavir.1KG510400.1	PF03134	TB2/DP1, HVA22 family	ata-miR528-5p	UGGAAGGGGCAUGCAGAGGAG	265	4.5	14.07	none	1	fail	fail	0.0106383	fail	1
Pavir.1KG512000.1	PF02990	Endomembrane protein 70	ata-miR390-5p	AAGCUCAGGAGGGAUAGCGCC	1637	5	18.859	none	1	fail	fail	0.00183486	fail	1
Pavir.1KG518100.1	PF00072	Response regulator receiver domain	ata-miR172b-3p	AGAAUCUUGAUGAUGCUGCAU	1669	4	20.962	none	0	fail	fail	0	fail	0
Pavir.1KG518100.1	PF00072	Response regulator receiver domain	cpa-miR159b	CUUGGAUUGAAGGGAGCUCC	2133	4	17.722	none	1	fail	fail	0.0015949	fail	1
Pavir.1KG518100.1	PF00072	Response regulator receiver domain	bdi-miR319b-3p	UUGGACUGAAGGGUGCUCCCU	2132	4.5	17.843	none	1	fail	fail	0.00128041	fail	1
Pavir.1KG518100.1	PF00072	Response regulator receiver domain	bdi-miR159b-3p.1	UUUGGAUUGAAGGGAGCUCUG	2133	4.5	17.722	none	1	fail	fail	0.0015949	fail	1
Pavir.1KG523500.1			ata-miR396b-5p	UCCACAGGCUUUCUUGAACUG	221	4	23.911	none	0	fail	fail	0	fail	0
Pavir.1KG523500.1			ata-miR396e-5p	UUCCACAGCUUUCUUGAACUG	222	1.5	24.319	3	1	fail	fail	0.0714286	fail	1
Pavir.1KG523500.1			ata-miR396c-5p	UUCCACAGCUUUCUUGAACUU	222	1.5	24.319	4	1	fail	fail	0.0714286	fail	1
Pavir.1KG531900.1	PF01585	G-patch domain	ata-miR167e-5p	UGAAGCUGCCAGCAUGAUCUA	733	5	18.594	none	1	fail	fail	0.00127065	fail	1
Pavir.1KG531900.1	PF01585	G-patch domain	ata-miR167d-5p	UGAAGCUGCCAGCAUGAUCUGA	733	5	18.594	none	1	fail	fail	0.00127065	fail	1
Pavir.1KG532200.1	PF13424	Tetratricopeptide repeat	cpa-miR159b	CUUGGAUUGAAGGGAGCUCC	4505	5	19.041	none	1	fail	fail	0.0181818	fail	1
Pavir.1KG532200.1	PF13424	Tetratricopeptide repeat	ata-miR167e-5p	UGAAGCUGCCAGCAUGAUCUA	2632	4.5	19.557	none	0	fail	fail	0	fail	0
Pavir.1KG532200.1	PF13424	Tetratricopeptide repeat	ata-miR167d-5p	UGAAGCUGCCAGCAUGAUCUGA	2632	4.5	19.557	none	0	fail	fail	0	fail	0
Pavir.1KG535000.1	PF01417	ENTH domain	ata-miR160c-5p	UGCCUGGCUCCCUGUAUGCCA	770	4	11.824	none	0	fail	fail	0	fail	0
Pavir.1KG535900.1	PF08323	Starch synthase catalytic domain	ata-miR528-5p	UGGAAGGGGCAUGCAGAGGAG	2940	4	6.246	none	0	fail	fail	0	fail	0
Pavir.1KG538800.1	PF02020	eIF4-gamma/eIF5/eIF2-epsilon	ata-miR396e-5p	UUCCACAGCUUUCUUGAACUG	1805	3.5	19.358	none	0	fail	fail	0	fail	0
Pavir.1KG538800.1	PF02020	eIF4-gamma/eIF5/eIF2-epsilon	ata-miR396c-5p	UUCCACAGCUUUCUUGAACUU	1805	3.5	19.358	none	0	fail	fail	0	fail	0
Pavir.1KG540200.1			cpa-miR408	CUGCACUGCCUCUUCCCUGGC	414	4.5	18.75	none	1	fail	fail	0.000914077	fail	1
Pavir.1KG541300.1			cpa-miR408	CUGCACUGCCUCUUCCCUGGC	279	4.5	18.75	none	1	fail	fail	0.00151745	fail	1
Pavir.1KG542500.1	PF12348	CLASP N terminal	ata-miR396b-5p	UCCACAGGCUUUCUUGAACUG	4058	4	16.06	none	1	fail	fail	0.0277778	fail	1
Pavir.1KG544100.1	PF00400	WD domain, G-beta repeat	sbi-miR156e	UGACAGAAGAGAGCGAGCAC	1841	5	22.14	none	0	fail	fail	0	fail	0
Pavir.1KG547200.1	PF00072	Response regulator receiver domain	bdi-miR319b-3p	UUGGACUGAAGGGUGCUCCCU	2117	5	19.301	none	0	fail	fail	0	fail	0
Pavir.1KG548500.1	PF00013	KH domain	vvi-miR171j	UGAUUGAGCCGUGCCAAUAUC	333	5	18.899	none	1	fail	fail	0.00088574	fail	1
Pavir.1KG548700.1	PF03948	Ribosomal protein L9, C-terminal domain	ata-miR396e-5p	UUCCACAGCUUUCUUGAACUG	541	5	23.755	none	1	fail	fail	0.00166389	fail	1
Pavir.1KG552300.1	PF03097	BRO1-like domain	ppe-miR393b	UCCAAAGGGAUCGCAUUGAUC	1474	4.5	17.532	none	1	fail	pass	0.0113636	fail	2
Pavir.1KG553600.1			mes-miR399f	UGCCAAAGGAGAGUUGCCCUG	2521	4	19.182	none	0	fail	fail	0	fail	0
Pavir.1KG555700.1			ata-miR528-5p	UGGAAGGGGCAUGCAGAGGAG	1389	4.5	14.872	none	0	fail	fail	0	fail	0
Pavir.1KG555900.1	PF02171	Piwi domain	ata-miR168-5p	UCGCUUGGUGCAGAUCGGGAC	543	3	23.986	none	1	fail	fail	0.00478469	fail	1
Pavir.1NG006100.1	PF13414	TPR repeat	sbi-miR156e	UGACAGAAGAGAGCGAGCAC	1484	5	23.892	none	1	fail	fail	0.00847458	fail	1
Pavir.1NG006100.1	PF13414	TPR repeat	ata-miR156e-5p	UGACAGAAGAGAGUGAGCAC	1484	4	23.892	none	1	fail	fail	0.00847458	fail	1
Pavir.1NG006100.1	PF13414	TPR repeat	gma-miR156o	UUGACAGAAGAGAGUGAGCAC	1485	3.5	20.749	none	1	fail	fail	0.0147059	fail	1
Pavir.1NG011100.1			vvi-miR171j	UGAUUGAGCCGUGCCAAUAUC	881	4.5	17.651	none	0	fail	fail	0	fail	0
Pavir.1NG012500.1	PF03635	Vacuolar protein sorting-associated protein 35	vvi-miR171j	UGAUUGAGCCGUGCCAAUAUC	2627	5	21.74	none	1	fail	fail	0.00352113	fail	1
Pavir.1NG021100.1	PF00069	Protein kinase domain	ata-miR390-5p	AAGCUCAGGAGGGAUAGCGCC	3752	5	21.583	none	0	fail	fail	0	fail	0
Pavir.1NG021100.1	PF00069	Protein kinase domain	cpa-miR159b	CUUGGAUUGAAGGGAGCUCC	2461	4	17.23	none	0	fail	fail	0	fail	0
Pavir.1NG024200.1			cpa-miR408	CUGCACUGCCUCUUCCCUGGC	1198	5	19.295	none	0	fail	fail	0	fail	0
Pavir.1NG028400.1	PF03110	SBP domain	bdi-miR529-5p	AGAAGAGAGAGAGUACAGCCU	1729	4.5	14.112	3.5	3	fail	fail	0.00289575	fail	1
Pavir.1NG028400.1	PF03110	SBP domain	sbi-miR156e	UGACAGAAGAGAGCGAGCAC	1733	1	15.865	1	14	pass	pass	0.0208024	fail	3
Pavir.1NG028400.1	PF03110	SBP domain	ata-miR156e-5p	UGACAGAAGAGAGUGAGCAC	1733	1	15.865	1	14	pass	pass	0.0208024	fail	3
Pavir.1NG028400.1	PF03110	SBP domain	gma-miR156o	UUGACAGAAGAGAGUGAGCAC	1734	1	18.025	1	16	pass	fail	0.0117302	fail	2
Pavir.1NG030700.1	PF16561		ata-miR160c-5p	UGCCUGGCUCCCUGUAUGCCA	222	4	18.312	none	1	fail	fail	0.00613497	fail	1
Pavir.1NG030800.1	PF02845	CUE domain	ata-miR169f-5p	CAGCCAAGGAUGACUUGCCGA	390	4.5	23.741	none	0	fail	fail	0	fail	0
Pavir.1NG034800.1	PF05705	Eukaryotic protein of unknown function (DUF829)	gma-miR156o	UUGACAGAAGAGAGUGAGCAC	868	5	16.609	none	1	fail	fail	0.00359712	fail	1
Pavir.1NG037100.1			bdi-miR529-5p	AGAAGAGAGAGAGUACAGCCU	619	5	10.675	none	0	fail	fail	0	fail	0
Pavir.1NG045900.1			ata-miR168-5p	UCGCUUGGUGCAGAUCGGGAC	2387	4.5	18.063	none	1	fail	fail	0.0178571	fail	1
Pavir.1NG053700.1	PF04258	Signal peptide peptidase	mes-miR399f	UGCCAAAGGAGAGUUGCCCUG	1584	4.5	19.248	none	0	fail	fail	0	fail	0
Pavir.1NG053700.1	PF04258	Signal peptide peptidase	ata-miR164c-5p	UGGAGAAGCAGGGCACGUGCA	1029	5	20.493	none	1	fail	fail	0.000806452	fail	1
Pavir.1NG055100.1	PF01369	Sec7 domain	ata-miR164c-5p	UGGAGAAGCAGGGCACGUGCA	5477	4.5	14.238	none	1	fail	fail	0.00198413	fail	1
Pavir.1NG056600.1	PF00628	PHD-finger	ata-miR396e-5p	UUCCACAGCUUUCUUGAACUG	1457	3.5	16.911	none	0	fail	fail	0	fail	0
Pavir.1NG056600.1	PF00628	PHD-finger	ata-miR396c-5p	UUCCACAGCUUUCUUGAACUU	1457	3.5	16.911	none	0	fail	fail	0	fail	0
Pavir.1NG058700.1	PF00786	P21-Rho-binding domain	cpa-miR159b	CUUGGAUUGAAGGGAGCUCC	376	5	22.677	none	0	fail	fail	0	fail	0
Pavir.1NG059500.1	PF02138	Beige/BEACH domain	ata-miR160c-5p	UGCCUGGCUCCCUGUAUGCCA	1843	5	23.463	none	0	fail	fail	0	fail	0
Pavir.1NG060500.1	PF06507	Auxin response factor	ata-miR167e-5p	UGAAGCUGCCAGCAUGAUCUA	3189	3.5	21.744	none	2	fail	pass	0.00304414	fail	2
Pavir.1NG060500.1	PF06507	Auxin response factor	ata-miR167d-5p	UGAAGCUGCCAGCAUGAUCUGA	3189	3.5	21.744	none	2	fail	pass	0.00304414	fail	2
Pavir.1NG066000.1	PF02800	Glyceraldehyde 3-phosphate dehydrogenase, C-terminal domain	ata-miR164c-5p	UGGAGAAGCAGGGCACGUGCA	196	4	12.9	none	0	fail	fail	0	fail	0
Pavir.1NG066800.1	PF00122	E1-E2 ATPase	ata-miR167e-5p	UGAAGCUGCCAGCAUGAUCUA	2508	4.5	21.203	none	0	fail	fail	0	fail	0
Pavir.1NG068600.1	PF03110	SBP domain	bdi-miR529-5p	AGAAGAGAGAGAGUACAGCCU	923	4.5	24.942	3.5	9	fail	fail	0.0409091	fail	1
Pavir.1NG068600.1	PF03110	SBP domain	sbi-miR156e	UGACAGAAGAGAGCGAGCAC	927	none	none	1	100	pass	pass	0.454545	pass	4
Pavir.1NG068600.1	PF03110	SBP domain	ata-miR156e-5p	UGACAGAAGAGAGUGAGCAC	927	none	none	1	100	pass	pass	0.454545	pass	4
Pavir.1NG068600.1	PF03110	SBP domain	gma-miR156o	UUGACAGAAGAGAGUGAGCAC	928	none	none	1.5	93	pass	pass	0.172222	fail	3
Pavir.1NG069200.1	PF04570	Protein of unknown function (DUF581)	sbi-miR156e	UGACAGAAGAGAGCGAGCAC	982	4	17.648	none	1	fail	fail	0.025641	fail	1
Pavir.1NG069200.1	PF04570	Protein of unknown function (DUF581)	ata-miR156e-5p	UGACAGAAGAGAGUGAGCAC	982	4.5	17.648	none	1	fail	fail	0.025641	fail	1
Pavir.1NG069200.1	PF04570	Protein of unknown function (DUF581)	gma-miR156o	UUGACAGAAGAGAGUGAGCAC	983	5	17.753	none	1	fail	fail	0.0153846	fail	1
Pavir.1NG082100.1			bdi-miR319b-3p	UUGGACUGAAGGGUGCUCCCU	1962	4	14.489	none	0	fail	fail	0	fail	0
Pavir.1NG106300.1	PF00004	ATPase family associated with various cellular activities (AAA)	ata-miR172b-3p	AGAAUCUUGAUGAUGCUGCAU	680	4.5	17.684	none	1	fail	fail	0.00353357	fail	1
Pavir.1NG106300.1	PF00004	ATPase family associated with various cellular activities (AAA)	ata-miR172c-3p	GGAAUCUUGAUGAUGCUGCAU	680	3.5	17.684	none	1	fail	fail	0.00353357	fail	1
Pavir.1NG118200.1			bdi-miR529-5p	AGAAGAGAGAGAGUACAGCCU	2473	4	15.689	none	1	fail	fail	0.00675676	fail	1
Pavir.1NG126100.1	PF00285	Citrate synthase	ata-miR156e-5p	UGACAGAAGAGAGUGAGCAC	1757	4.5	19.71	none	1	fail	fail	0.00961538	fail	1
Pavir.1NG126100.1	PF00285	Citrate synthase	gma-miR156o	UUGACAGAAGAGAGUGAGCAC	1758	4	19.728	none	1	fail	fail	0.00917431	fail	1
Pavir.1NG128900.1	PF04366	Family of unknown function (DUF500)	ata-miR160c-5p	UGCCUGGCUCCCUGUAUGCCA	483	5	23.992	none	0	fail	fail	0	fail	0
Pavir.1NG132900.1	PF11834	Domain of unknown function (DUF3354)	ata-miR396e-5p	UUCCACAGCUUUCUUGAACUG	1343	3.5	11.143	none	1	fail	fail	0.00215054	fail	1
Pavir.1NG132900.1	PF11834	Domain of unknown function (DUF3354)	ata-miR396c-5p	UUCCACAGCUUUCUUGAACUU	1343	3.5	11.143	none	1	fail	fail	0.00215054	fail	1
Pavir.1NG149800.1	PF00225	Kinesin motor domain	ata-miR396e-5p	UUCCACAGCUUUCUUGAACUG	1637	4.5	9.277	none	0	fail	fail	0	fail	0
Pavir.1NG159000.1	PF00005	ABC transporter	ata-miR396b-5p	UCCACAGGCUUUCUUGAACUG	1839	4	18.93	none	0	fail	fail	0	fail	0
Pavir.1NG159200.1	PF13839	GDSL/SGNH-like Acyl-Esterase family found in Pmr5 and Cas1p	ata-miR160c-5p	UGCCUGGCUCCCUGUAUGCCA	1303	5	18.097	none	0	fail	fail	0	fail	0
Pavir.1NG159400.1			vvi-miR171j	UGAUUGAGCCGUGCCAAUAUC	750	4.5	20.528	none	0	fail	fail	0	fail	0
Pavir.1NG159400.1			gma-miR156o	UUGACAGAAGAGAGUGAGCAC	313	5	23.822	none	1	fail	fail	0.00224719	fail	1
Pavir.1NG171700.1	PF00069	Protein kinase domain	mes-miR399f	UGCCAAAGGAGAGUUGCCCUG	879	5	24.409	none	0	fail	fail	0	fail	0
Pavir.1NG173600.1	PF04032	RNAse P Rpr2/Rpp21/SNM1 subunit domain	ata-miR528-5p	UGGAAGGGGCAUGCAGAGGAG	461	4	20.719	none	1	fail	fail	0.0322581	fail	1
Pavir.1NG174800.1	PF14661	HAUS augmin-like complex subunit 6 N-terminus	mes-miR399f	UGCCAAAGGAGAGUUGCCCUG	966	4	19.03	none	0	fail	fail	0	fail	0
Pavir.1NG176600.1	PF08644	FACT complex subunit (SPT16/CDC68)	ata-miR172c-3p	GGAAUCUUGAUGAUGCUGCAU	3591	5	14.303	none	1	fail	fail	0.00671141	fail	1
Pavir.1NG186900.1	PF02453	Reticulon	mes-miR399f	UGCCAAAGGAGAGUUGCCCUG	632	5	21.132	none	1	fail	fail	0.0117647	fail	1
Pavir.1NG194400.1	PF10497	Zinc-finger domain of monoamine-oxidase A repressor R1	ata-miR168-5p	UCGCUUGGUGCAGAUCGGGAC	1578	5	20.897	none	0	fail	fail	0	fail	0
Pavir.1NG204200.1	PF00995	Sec1 family	ata-miR169f-5p	CAGCCAAGGAUGACUUGCCGA	2150	4	22.22	none	1	fail	fail	0.000893655	fail	1
Pavir.1NG210600.1	PF05770	Inositol 1, 3, 4-trisphosphate 5/6-kinase	cpa-miR159b	CUUGGAUUGAAGGGAGCUCC	464	4.5	20.574	none	1	fail	fail	0.00294118	fail	1
Pavir.1NG210600.1	PF05770	Inositol 1, 3, 4-trisphosphate 5/6-kinase	bdi-miR159b-3p.1	UUUGGAUUGAAGGGAGCUCUG	464	4	20.574	none	1	fail	fail	0.00294118	fail	1
Pavir.1NG230200.1	PF00009	Elongation factor Tu GTP binding domain	vvi-miR171j	UGAUUGAGCCGUGCCAAUAUC	4225	5	17.194	none	0	fail	fail	0	fail	0
Pavir.1NG230700.1	PF07529	HSA	vvi-miR171j	UGAUUGAGCCGUGCCAAUAUC	4301	4.5	23.473	none	0	fail	fail	0	fail	0
Pavir.1NG230900.1	PF12054	Domain of unknown function (DUF3535)	sly-miR166c-3p	UCGGACCAGGCUUCAUUCCUC	5454	4.5	17.889	none	1	fail	fail	0.0018622	fail	1
Pavir.1NG236400.1	PF08356	EF hand associated	ata-miR528-5p	UGGAAGGGGCAUGCAGAGGAG	1009	4.5	18.214	none	0	fail	fail	0	fail	0
Pavir.1NG240300.1	PF03810	Importin-beta N-terminal domain	ata-miR396b-5p	UCCACAGGCUUUCUUGAACUG	2396	4.5	13.433	none	1	fail	fail	0.00266667	fail	1
Pavir.1NG246200.1	PF07714	Protein tyrosine kinase	ata-miR172b-3p	AGAAUCUUGAUGAUGCUGCAU	1734	4.5	20.1	none	0	fail	fail	0	fail	0
Pavir.1NG246200.1	PF07714	Protein tyrosine kinase	ata-miR172c-3p	GGAAUCUUGAUGAUGCUGCAU	1734	3.5	20.1	none	0	fail	fail	0	fail	0
Pavir.1NG258600.1	PF00400	WD domain, G-beta repeat	vvi-miR171j	UGAUUGAGCCGUGCCAAUAUC	2673	4	21.549	none	0	fail	fail	0	fail	0
Pavir.1NG259200.1	PF07777	G-box binding protein MFMR	ppe-miR393b	UCCAAAGGGAUCGCAUUGAUC	1703	4.5	19.115	none	1	fail	fail	0.0172414	fail	1
Pavir.1NG262400.1	PF02536	mTERF	ata-miR168-5p	UCGCUUGGUGCAGAUCGGGAC	1072	5	23.565	none	0	fail	fail	0	fail	0
Pavir.1NG264200.1	PF01344	Kelch motif	ata-miR396b-5p	UCCACAGGCUUUCUUGAACUG	939	5	24.457	none	1	fail	fail	0.00178253	fail	1
Pavir.1NG282400.1			ata-miR172b-3p	AGAAUCUUGAUGAUGCUGCAU	835	5	16.928	none	0	fail	fail	0	fail	0
Pavir.1NG294500.1	PF16679		ppe-miR393b	UCCAAAGGGAUCGCAUUGAUC	737	5	19.914	none	0	fail	fail	0	fail	0
Pavir.1NG297800.1			ata-miR528-5p	UGGAAGGGGCAUGCAGAGGAG	157	none	none	4	21	pass	pass	0.117978	fail	3
Pavir.1NG302800.1	PF01554	MatE	ata-miR5168-3p	UCGGACCAGGCUUCAAUCCCU	176	4	23.687	none	1	fail	fail	0.0188679	fail	1
Pavir.1NG302800.1	PF01554	MatE	ata-miR166d-3p	UCGGACCAGGCUUCAUUCCCC	176	3	23.687	3	1	fail	fail	0.0188679	fail	1
Pavir.1NG302800.1	PF01554	MatE	sly-miR166c-3p	UCGGACCAGGCUUCAUUCCUC	176	3.5	23.687	3.5	1	fail	fail	0.0188679	fail	1
Pavir.1NG303000.1	PF14299	Phloem protein 2	bdi-miR529-5p	AGAAGAGAGAGAGUACAGCCU	1715	4.5	17.735	none	1	fail	fail	0.00185185	fail	1
Pavir.1NG305000.1	PF13041	PPR repeat family	ata-miR390-5p	AAGCUCAGGAGGGAUAGCGCC	1526	4.5	21.264	none	1	fail	fail	0.00369004	fail	1
Pavir.1NG308200.1	PF00249	Myb-like DNA-binding domain	bdi-miR529-5p	AGAAGAGAGAGAGUACAGCCU	3411	4.5	11.47	none	0	fail	fail	0	fail	0
Pavir.1NG315600.1	PF01344	Kelch motif	mes-miR399f	UGCCAAAGGAGAGUUGCCCUG	1327	5	17.463	none	0	fail	fail	0	fail	0
Pavir.1NG316000.1	PF04127	DNA / pantothenate metabolism flavoprotein	ata-miR167e-5p	UGAAGCUGCCAGCAUGAUCUA	541	5	21.509	none	0	fail	fail	0	fail	0
Pavir.1NG316000.1	PF04127	DNA / pantothenate metabolism flavoprotein	ata-miR167d-5p	UGAAGCUGCCAGCAUGAUCUGA	541	5	21.509	none	0	fail	fail	0	fail	0
Pavir.1NG316300.1	PF00069	Protein kinase domain	cpa-miR408	CUGCACUGCCUCUUCCCUGGC	153	5	13.912	none	0	fail	fail	0	fail	0
Pavir.1NG319100.1	PF02365	No apical meristem (NAM) protein	ata-miR164c-5p	UGGAGAAGCAGGGCACGUGCA	956	none	none	4	26	pass	pass	0.298851	pass	4
Pavir.1NG326900.1	PF16158		ppe-miR393b	UCCAAAGGGAUCGCAUUGAUC	1882	4.5	19.963	none	1	fail	fail	0.000203252	fail	1
Pavir.1NG329700.1	PF07817	GLE1-like protein	ata-miR156e-5p	UGACAGAAGAGAGUGAGCAC	269	5	19.231	none	0	fail	fail	0	fail	0
Pavir.1NG330600.1	PF09174	Maf1 regulator	stu-miR399f-3p	UGCCAAAGGAGAGCUGCCCUG	618	4.5	15.288	none	1	fail	fail	0.00280112	fail	1
Pavir.1NG330600.1	PF09174	Maf1 regulator	mes-miR399f	UGCCAAAGGAGAGUUGCCCUG	618	5	15.288	none	1	fail	fail	0.00280112	fail	1
Pavir.1NG336700.1	PF07714	Protein tyrosine kinase	ata-miR390-5p	AAGCUCAGGAGGGAUAGCGCC	2075	4.5	17.898	none	1	fail	fail	0.00769231	fail	1
Pavir.1NG346000.1	PF03151	Triose-phosphate Transporter family	stu-miR399f-3p	UGCCAAAGGAGAGCUGCCCUG	1100	4	21.956	none	1	fail	fail	0.00529101	fail	1
Pavir.1NG346000.1	PF03151	Triose-phosphate Transporter family	mes-miR399f	UGCCAAAGGAGAGUUGCCCUG	1100	4	21.956	none	1	fail	fail	0.00529101	fail	1
Pavir.1NG346000.1	PF03151	Triose-phosphate Transporter family	ata-miR164c-5p	UGGAGAAGCAGGGCACGUGCA	588	4.5	14.816	none	0	fail	fail	0	fail	0
Pavir.1NG346400.1			ata-miR5168-3p	UCGGACCAGGCUUCAAUCCCU	2084	none	none	2.5	69	pass	pass	0.161215	fail	3
Pavir.1NG346400.1			ata-miR166d-3p	UCGGACCAGGCUUCAUUCCCC	2084	none	none	1.5	69	pass	pass	0.161215	fail	3
Pavir.1NG346400.1			sly-miR166c-3p	UCGGACCAGGCUUCAUUCCUC	2084	none	none	2	69	pass	pass	0.161215	fail	3
Pavir.1NG358600.1	PF01412	Putative GTPase activating protein for Arf	ata-miR168-5p	UCGCUUGGUGCAGAUCGGGAC	1617	4.5	18.636	none	0	fail	fail	0	fail	0
Pavir.1NG360100.1	PF03169	OPT oligopeptide transporter protein	ata-miR390-5p	AAGCUCAGGAGGGAUAGCGCC	2434	4	18.804	none	1	fail	fail	0.00571429	fail	1
Pavir.1NG367600.1	PF00035	Double-stranded RNA binding motif	ppe-miR393b	UCCAAAGGGAUCGCAUUGAUC	402	5	22.458	none	0	fail	fail	0	fail	0
Pavir.1NG367600.1	PF00035	Double-stranded RNA binding motif	sbi-miR156e	UGACAGAAGAGAGCGAGCAC	424	5	16.884	none	1	fail	fail	0.000931966	fail	1
Pavir.1NG367600.1	PF00035	Double-stranded RNA binding motif	gma-miR156o	UUGACAGAAGAGAGUGAGCAC	425	5	16.885	none	0	fail	fail	0	fail	0
Pavir.1NG373000.1	PF00462	Glutaredoxin	bdi-miR529-5p	AGAAGAGAGAGAGUACAGCCU	418	5	8.42	none	0	fail	fail	0	fail	0
Pavir.1NG377200.1	PF01245	Ribosomal protein L19	ata-miR172b-3p	AGAAUCUUGAUGAUGCUGCAU	397	4.5	20.343	none	5	fail	fail	0.00771605	fail	1
Pavir.1NG378800.1	PF13041	PPR repeat family	ata-miR164c-5p	UGGAGAAGCAGGGCACGUGCA	3345	3	21.822	none	0	fail	fail	0	fail	0
Pavir.1NG388600.1			bdi-miR319b-3p	UUGGACUGAAGGGUGCUCCCU	176	4.5	13.991	none	0	fail	fail	0	fail	0
Pavir.1NG394800.1	PF00924	Mechanosensitive ion channel	ata-miR167e-5p	UGAAGCUGCCAGCAUGAUCUA	2538	4.5	15.195	none	0	fail	fail	0	fail	0
Pavir.1NG394800.1	PF00924	Mechanosensitive ion channel	ata-miR167d-5p	UGAAGCUGCCAGCAUGAUCUGA	2538	4.5	15.195	none	0	fail	fail	0	fail	0
Pavir.1NG406200.1	PF02298	Plastocyanin-like domain	cpa-miR408	CUGCACUGCCUCUUCCCUGGC	110	1.5	23.951	2.5	1	fail	fail	0.0434783	fail	1
Pavir.1NG409600.1			ata-miR167e-5p	UGAAGCUGCCAGCAUGAUCUA	657	4.5	21.312	none	3	fail	fail	0.00280899	fail	1
Pavir.1NG409600.1			ata-miR167d-5p	UGAAGCUGCCAGCAUGAUCUGA	657	4.5	21.312	none	3	fail	fail	0.00280899	fail	1
Pavir.1NG412800.1	PF00141	Peroxidase	bdi-miR319b-3p	UUGGACUGAAGGGUGCUCCCU	315	4.5	21.966	none	0	fail	fail	0	fail	0
Pavir.1NG415300.1	PF05183	RNA dependent RNA polymerase	ata-miR396b-5p	UCCACAGGCUUUCUUGAACUG	2806	4.5	15.58	none	1	fail	fail	0.00136986	fail	1
Pavir.1NG422000.1	PF08879	WRC	ata-miR396b-5p	UCCACAGGCUUUCUUGAACUG	839	none	none	1	1	fail	fail	0.333333	pass	2
Pavir.1NG422000.1	PF08879	WRC	ata-miR156e-5p	UGACAGAAGAGAGUGAGCAC	1345	4.5	21.856	none	0	fail	fail	0	fail	0
Pavir.1NG422000.1	PF08879	WRC	ata-miR396e-5p	UUCCACAGCUUUCUUGAACUG	840	none	none	3	0	fail	fail	0	fail	0
Pavir.1NG422000.1	PF08879	WRC	ata-miR396c-5p	UUCCACAGCUUUCUUGAACUU	840	none	none	4	0	fail	fail	0	fail	0
Pavir.1NG422000.1	PF08879	WRC	gma-miR156o	UUGACAGAAGAGAGUGAGCAC	1346	5	19.92	none	0	fail	fail	0	fail	0
Pavir.1NG423200.1	PF00249	Myb-like DNA-binding domain	ata-miR396b-5p	UCCACAGGCUUUCUUGAACUG	1124	5	23.138	none	1	fail	fail	0.00141844	fail	1
Pavir.1NG425600.1	PF13041	PPR repeat family	ata-miR164c-5p	UGGAGAAGCAGGGCACGUGCA	430	3.5	19.05	none	1	fail	fail	0.00179533	fail	1
Pavir.1NG427900.1	PF07714	Protein tyrosine kinase	cpa-miR159b	CUUGGAUUGAAGGGAGCUCC	2106	4.5	22.696	none	1	fail	fail	0.00147929	fail	1
Pavir.1NG427900.1	PF07714	Protein tyrosine kinase	bdi-miR159b-3p.1	UUUGGAUUGAAGGGAGCUCUG	2106	3.5	22.696	none	1	fail	fail	0.00147929	fail	1
Pavir.1NG431400.1			cpa-miR159b	CUUGGAUUGAAGGGAGCUCC	1363	3	8.83	4	1	fail	fail	0.00621118	fail	1
Pavir.1NG431400.1			bdi-miR159b-3p.1	UUUGGAUUGAAGGGAGCUCUG	1363	3.5	8.83	none	1	fail	fail	0.00621118	fail	1
Pavir.1NG431900.1	PF00271	Helicase conserved C-terminal domain	ata-miR396e-5p	UUCCACAGCUUUCUUGAACUG	4829	4.5	15.162	none	1	fail	fail	0.00059988	fail	1
Pavir.1NG431900.1	PF00271	Helicase conserved C-terminal domain	ata-miR396c-5p	UUCCACAGCUUUCUUGAACUU	4829	4.5	15.162	none	1	fail	fail	0.00059988	fail	1
Pavir.1NG432900.1	PF00271	Helicase conserved C-terminal domain	ata-miR396e-5p	UUCCACAGCUUUCUUGAACUG	5047	4.5	15.162	none	1	fail	fail	0.000610874	fail	1
Pavir.1NG432900.1	PF00271	Helicase conserved C-terminal domain	ata-miR396c-5p	UUCCACAGCUUUCUUGAACUU	5047	4.5	15.162	none	1	fail	fail	0.000610874	fail	1
Pavir.1NG438200.1	PF00501	AMP-binding enzyme	ata-miR172b-3p	AGAAUCUUGAUGAUGCUGCAU	2282	5	17.631	none	15	pass	fail	0.0178784	fail	2
Pavir.1NG438200.1	PF00501	AMP-binding enzyme	ata-miR172c-3p	GGAAUCUUGAUGAUGCUGCAU	2282	5	17.631	none	15	pass	fail	0.0178784	fail	2
Pavir.1NG440800.1	PF00521	DNA gyrase/topoisomerase IV, subunit A	ata-miR166d-3p	UCGGACCAGGCUUCAUUCCCC	3788	4.5	18.839	none	0	fail	fail	0	fail	0
Pavir.1NG440800.1	PF00521	DNA gyrase/topoisomerase IV, subunit A	sly-miR166c-3p	UCGGACCAGGCUUCAUUCCUC	3788	5	18.839	none	0	fail	fail	0	fail	0
Pavir.1NG442300.1	PF08879	WRC	ata-miR396b-5p	UCCACAGGCUUUCUUGAACUG	655	1	22.684	1	352	pass	pass	0.79638	pass	4
Pavir.1NG442300.1	PF08879	WRC	ata-miR396e-5p	UUCCACAGCUUUCUUGAACUG	656	2	22.704	3	32	pass	pass	0.024961	fail	3
Pavir.1NG442300.1	PF08879	WRC	ata-miR396c-5p	UUCCACAGCUUUCUUGAACUU	656	2	22.704	4	32	pass	pass	0.024961	fail	3
Pavir.1NG451300.1	PF02701	Dof domain, zinc finger	bdi-miR529-5p	AGAAGAGAGAGAGUACAGCCU	1347	4	12.85	none	1	fail	fail	0.012987	fail	1
Pavir.1NG451300.1	PF02701	Dof domain, zinc finger	sbi-miR156e	UGACAGAAGAGAGCGAGCAC	1351	4.5	12.297	none	0	fail	fail	0	fail	0
Pavir.1NG451300.1	PF02701	Dof domain, zinc finger	ata-miR156e-5p	UGACAGAAGAGAGUGAGCAC	1351	4.5	12.297	none	0	fail	fail	0	fail	0
Pavir.1NG451300.1	PF02701	Dof domain, zinc finger	gma-miR156o	UUGACAGAAGAGAGUGAGCAC	1352	5	12.484	none	1	fail	fail	0.012987	fail	1
Pavir.1NG457500.1	PF00070	Pyridine nucleotide-disulphide oxidoreductase	ata-miR528-5p	UGGAAGGGGCAUGCAGAGGAG	384	4	17.486	none	1	fail	fail	0.00769231	fail	1
Pavir.1NG458300.1	PF11817	Foie gras liver health family 1	ata-miR168-5p	UCGCUUGGUGCAGAUCGGGAC	3822	4	23.912	none	0	fail	fail	0	fail	0
Pavir.1NG462800.1	PF02263	Guanylate-binding protein, N-terminal domain	ata-miR167e-5p	UGAAGCUGCCAGCAUGAUCUA	1765	5	13.203	none	1	fail	fail	0.0060241	fail	1
Pavir.1NG480200.1	PF00069	Protein kinase domain	bdi-miR319b-3p	UUGGACUGAAGGGUGCUCCCU	1600	4.5	18.839	none	0	fail	fail	0	fail	0
Pavir.1NG480600.1	PF07800	Protein of unknown function (DUF1644)	cpa-miR159b	CUUGGAUUGAAGGGAGCUCC	1027	4.5	12.752	none	0	fail	fail	0	fail	0
Pavir.1NG480600.1	PF07800	Protein of unknown function (DUF1644)	bdi-miR159b-3p.1	UUUGGAUUGAAGGGAGCUCUG	1027	4.5	12.752	none	0	fail	fail	0	fail	0
Pavir.1NG484200.1	PF00291	Pyridoxal-phosphate dependent enzyme	ata-miR528-5p	UGGAAGGGGCAUGCAGAGGAG	1513	5	13.488	none	1	fail	fail	0.00775194	fail	1
Pavir.1NG485000.1	PF08424	NRDE-2, necessary for RNA interference	ata-miR396e-5p	UUCCACAGCUUUCUUGAACUG	1063	4.5	15.361	none	0	fail	fail	0	fail	0
Pavir.1NG485000.1	PF08424	NRDE-2, necessary for RNA interference	ata-miR396c-5p	UUCCACAGCUUUCUUGAACUU	1063	4.5	15.361	none	0	fail	fail	0	fail	0
Pavir.1NG489800.1	PF08367	Peptidase M16C associated	ata-miR166d-3p	UCGGACCAGGCUUCAUUCCCC	1858	5	18.544	none	1	fail	fail	0.000303674	fail	1
Pavir.1NG498100.1	PF07714	Protein tyrosine kinase	ata-miR390-5p	AAGCUCAGGAGGGAUAGCGCC	1950	4.5	21.989	none	0	fail	fail	0	fail	0
Pavir.1NG498800.1	PF01417	ENTH domain	ata-miR5168-3p	UCGGACCAGGCUUCAAUCCCU	274	4	18.72	none	0	fail	fail	0	fail	0
Pavir.1NG501700.1			ata-miR396e-5p	UUCCACAGCUUUCUUGAACUG	315	none	none	3	1	fail	fail	0.0555556	fail	1
Pavir.1NG501700.1			ata-miR396c-5p	UUCCACAGCUUUCUUGAACUU	315	none	none	4	1	fail	fail	0.0555556	fail	1
Pavir.1NG501800.1	PF07728	AAA domain (dynein-related subfamily)	ata-miR172b-3p	AGAAUCUUGAUGAUGCUGCAU	887	4.5	22.268	none	1	fail	fail	0.00446429	fail	1
Pavir.1NG501800.1	PF07728	AAA domain (dynein-related subfamily)	vvi-miR171j	UGAUUGAGCCGUGCCAAUAUC	1547	4.5	18.371	none	1	fail	fail	0.00137741	fail	1
Pavir.1NG511100.1	PF01585	G-patch domain	ata-miR167e-5p	UGAAGCUGCCAGCAUGAUCUA	790	5	18.617	none	1	fail	fail	0.00137552	fail	1
Pavir.1NG511100.1	PF01585	G-patch domain	ata-miR167d-5p	UGAAGCUGCCAGCAUGAUCUGA	790	5	18.617	none	1	fail	fail	0.00137552	fail	1
Pavir.1NG515900.1	PF08553	VID27 cytoplasmic protein	ata-miR156e-5p	UGACAGAAGAGAGUGAGCAC	2313	4.5	20.628	none	1	fail	fail	0.00819672	fail	1
Pavir.1NG518900.1	PF00188	Cysteine-rich secretory protein family	ata-miR528-5p	UGGAAGGGGCAUGCAGAGGAG	919	4.5	10.373	none	0	fail	fail	0	fail	0
Pavir.1NG526200.1	PF08879	WRC	ata-miR396b-5p	UCCACAGGCUUUCUUGAACUG	629	1	17.354	1	64	pass	pass	0.876712	pass	4
Pavir.1NG526200.1	PF08879	WRC	ata-miR396e-5p	UUCCACAGCUUUCUUGAACUG	630	2	17.345	3	0	fail	fail	0	fail	0
Pavir.1NG526200.1	PF08879	WRC	ata-miR396c-5p	UUCCACAGCUUUCUUGAACUU	630	2	17.345	4	0	fail	fail	0	fail	0
Pavir.1NG526800.1	PF02045	CCAAT-binding transcription factor (CBF-B/NF-YA) subunit B	ata-miR169f-5p	CAGCCAAGGAUGACUUGCCGA	974	3	14.428	3	1	fail	pass	0.25	pass	3
Pavir.1NG527600.1	PF00069	Protein kinase domain	ata-miR168-5p	UCGCUUGGUGCAGAUCGGGAC	764	4.5	15.223	none	0	fail	fail	0	fail	0
Pavir.1NG528000.1	PF08879	WRC	ata-miR396b-5p	UCCACAGGCUUUCUUGAACUG	771	1	17.777	1	64	pass	pass	0.780488	pass	4
Pavir.1NG528000.1	PF08879	WRC	ata-miR396e-5p	UUCCACAGCUUUCUUGAACUG	772	2	17.769	none	0	fail	fail	0	fail	0
Pavir.1NG528000.1	PF08879	WRC	ata-miR396c-5p	UUCCACAGCUUUCUUGAACUU	772	2	17.769	none	0	fail	fail	0	fail	0
Pavir.1NG528900.1	PF02045	CCAAT-binding transcription factor (CBF-B/NF-YA) subunit B	ata-miR169f-5p	CAGCCAAGGAUGACUUGCCGA	1080	3	19.006	3	4	fail	pass	0.4	pass	3
Pavir.1NG532600.1	PF08424	NRDE-2, necessary for RNA interference	ata-miR396e-5p	UUCCACAGCUUUCUUGAACUG	1072	4.5	21.993	none	0	fail	fail	0	fail	0
Pavir.1NG532600.1	PF08424	NRDE-2, necessary for RNA interference	ata-miR396c-5p	UUCCACAGCUUUCUUGAACUU	1072	4.5	21.993	none	0	fail	fail	0	fail	0
Pavir.1NG538500.1	PF13238	AAA domain	ata-miR172c-3p	GGAAUCUUGAUGAUGCUGCAU	1155	5	23.117	none	1	fail	fail	0.00304878	fail	1
Pavir.1NG540900.1	PF00026	Eukaryotic aspartyl protease	ata-miR390-5p	AAGCUCAGGAGGGAUAGCGCC	1291	5	13.778	none	0	fail	fail	0	fail	0
Pavir.1NG541600.1	PF07393	Exocyst complex component Sec10	vvi-miR171j	UGAUUGAGCCGUGCCAAUAUC	203	3	16.092	none	0	fail	fail	0	fail	0
Pavir.1NG542900.1	PF00005	ABC transporter	cpa-miR159b	CUUGGAUUGAAGGGAGCUCC	644	5	18.693	none	0	fail	fail	0	fail	0
Pavir.1NG544100.1	PF02364	1,3-beta-glucan synthase component	bdi-miR529-5p	AGAAGAGAGAGAGUACAGCCU	2340	4.5	13.637	none	0	fail	fail	0	fail	0
Pavir.1NG544100.1	PF02364	1,3-beta-glucan synthase component	ata-miR168-5p	UCGCUUGGUGCAGAUCGGGAC	5242	4.5	23.703	none	1	fail	fail	0.0016129	fail	1
Pavir.1NG545200.1	PF02171	Piwi domain	ata-miR168-5p	UCGCUUGGUGCAGAUCGGGAC	495	3	21.953	none	1	fail	fail	0.00182815	fail	1
Pavir.1NG545200.1	PF02171	Piwi domain	sbi-miR156e	UGACAGAAGAGAGCGAGCAC	3883	5	22.025	none	0	fail	fail	0	fail	0
Pavir.1NG549100.1	PF04037	Domain of unknown function (DUF382)	vvi-miR171j	UGAUUGAGCCGUGCCAAUAUC	2202	4.5	21.943	none	1	fail	fail	0.0027933	fail	1
Pavir.1NG550100.1	PF00271	Helicase conserved C-terminal domain	vvi-miR171j	UGAUUGAGCCGUGCCAAUAUC	699	4	20.148	none	1	fail	fail	0.00943396	fail	1
Pavir.1NG552700.1	PF00013	KH domain	vvi-miR171j	UGAUUGAGCCGUGCCAAUAUC	312	5	18.929	none	1	fail	fail	0.000961538	fail	1
Pavir.1NG555800.1	PF13671	AAA domain	ata-miR166d-3p	UCGGACCAGGCUUCAUUCCCC	2502	4	22.133	none	1	fail	fail	0.0128205	fail	1
Pavir.1NG555800.1	PF13671	AAA domain	sly-miR166c-3p	UCGGACCAGGCUUCAUUCCUC	2502	4.5	22.133	none	1	fail	fail	0.0128205	fail	1
Pavir.1NG558900.1	PF12348	CLASP N terminal	ata-miR396b-5p	UCCACAGGCUUUCUUGAACUG	3464	4	15.628	none	1	fail	fail	0.00892857	fail	1
Pavir.1NG559400.1	PF07714	Protein tyrosine kinase	ata-miR167e-5p	UGAAGCUGCCAGCAUGAUCUA	1094	4.5	13.842	none	0	fail	fail	0	fail	0
Pavir.1NG559400.1	PF07714	Protein tyrosine kinase	ata-miR167d-5p	UGAAGCUGCCAGCAUGAUCUGA	1094	4.5	13.842	none	0	fail	fail	0	fail	0
Pavir.1NG563000.1	PF02020	eIF4-gamma/eIF5/eIF2-epsilon	ata-miR396e-5p	UUCCACAGCUUUCUUGAACUG	1761	3.5	22.216	none	0	fail	fail	0	fail	0
Pavir.1NG563000.1	PF02020	eIF4-gamma/eIF5/eIF2-epsilon	ata-miR396c-5p	UUCCACAGCUUUCUUGAACUU	1761	3.5	22.216	none	0	fail	fail	0	fail	0
Pavir.2KG015600.1	PF00060	Ligand-gated ion channel	bdi-miR529-5p	AGAAGAGAGAGAGUACAGCCU	3165	4.5	11.233	none	0	fail	fail	0	fail	0
Pavir.2KG033900.1	PF07714	Protein tyrosine kinase	bdi-miR529-5p	AGAAGAGAGAGAGUACAGCCU	3117	4	14.643	none	0	fail	fail	0	fail	0
Pavir.2KG035700.1	PF07967	C3HC zinc finger-like	sly-miR166c-3p	UCGGACCAGGCUUCAUUCCUC	1314	5	20.881	none	0	fail	fail	0	fail	0
Pavir.2KG035700.1	PF07967	C3HC zinc finger-like	ata-miR167e-5p	UGAAGCUGCCAGCAUGAUCUA	747	4.5	17.985	none	1	fail	fail	0.00401606	fail	1
Pavir.2KG035700.1	PF07967	C3HC zinc finger-like	ata-miR167d-5p	UGAAGCUGCCAGCAUGAUCUGA	747	4.5	17.985	none	1	fail	fail	0.00401606	fail	1
Pavir.2KG041200.1	PF00931	NB-ARC domain	bdi-miR159b-3p.1	UUUGGAUUGAAGGGAGCUCUG	7328	5	17.393	none	0	fail	fail	0	fail	0
Pavir.2KG042600.1	PF06219	Protein of unknown function (DUF1005)	cpa-miR408	CUGCACUGCCUCUUCCCUGGC	1332	none	none	4	0	fail	fail	0	fail	0
Pavir.2KG045900.1	PF01490	Transmembrane amino acid transporter protein	ata-miR164c-5p	UGGAGAAGCAGGGCACGUGCA	1486	3.5	21.701	none	1	fail	fail	0.00181159	fail	1
Pavir.2KG046400.1			sbi-miR156e	UGACAGAAGAGAGCGAGCAC	1109	5	17.521	none	1	fail	fail	0.00369004	fail	1
Pavir.2KG046400.1			gma-miR156o	UUGACAGAAGAGAGUGAGCAC	1110	4.5	17.509	none	0	fail	fail	0	fail	0
Pavir.2KG049000.1	PF00270	DEAD/DEAH box helicase	cpa-miR408	CUGCACUGCCUCUUCCCUGGC	1276	5	16.25	none	0	fail	fail	0	fail	0
Pavir.2KG050900.1			ata-miR390-5p	AAGCUCAGGAGGGAUAGCGCC	1802	4.5	15.845	none	0	fail	fail	0	fail	0
Pavir.2KG053800.1	PF01070	FMN-dependent dehydrogenase	ata-miR168-5p	UCGCUUGGUGCAGAUCGGGAC	777	4.5	17.937	none	2	fail	fail	0.0011383	fail	1
Pavir.2KG059000.1	PF13041	PPR repeat family	ata-miR167e-5p	UGAAGCUGCCAGCAUGAUCUA	1195	5	18.363	none	1	fail	fail	0.00152905	fail	1
Pavir.2KG059000.1	PF13041	PPR repeat family	ata-miR167d-5p	UGAAGCUGCCAGCAUGAUCUGA	1195	5	18.363	none	1	fail	fail	0.00152905	fail	1
Pavir.2KG080500.1	PF08879	WRC	ata-miR396b-5p	UCCACAGGCUUUCUUGAACUG	1043	2.5	20.033	3.5	5	fail	pass	0.2	pass	3
Pavir.2KG080500.1	PF08879	WRC	ata-miR396e-5p	UUCCACAGCUUUCUUGAACUG	1044	2	20.213	3.5	1	fail	fail	0.04	fail	1
Pavir.2KG080500.1	PF08879	WRC	ata-miR396c-5p	UUCCACAGCUUUCUUGAACUU	1044	2	20.213	4	1	fail	fail	0.04	fail	1
Pavir.2KG091500.1	PF07714	Protein tyrosine kinase	ata-miR168-5p	UCGCUUGGUGCAGAUCGGGAC	1637	5	15.688	none	0	fail	fail	0	fail	0
Pavir.2KG105200.1	PF00646	F-box domain	ata-miR528-5p	UGGAAGGGGCAUGCAGAGGAG	1462	4.5	15.362	none	1	fail	fail	0.03125	fail	1
Pavir.2KG106000.1			ata-miR167e-5p	UGAAGCUGCCAGCAUGAUCUA	453	4	23.248	none	0	fail	fail	0	fail	0
Pavir.2KG110600.1	PF00899	ThiF family	ata-miR528-5p	UGGAAGGGGCAUGCAGAGGAG	158	3	23.686	3.5	0	fail	fail	0	fail	0
Pavir.2KG110900.1	PF08241	Methyltransferase domain	bdi-miR159b-3p.1	UUUGGAUUGAAGGGAGCUCUG	1300	5	21.866	none	1	fail	fail	0.0114943	fail	1
Pavir.2KG111400.1	PF02582	Uncharacterised ACR, YagE family COG1723	mes-miR399f	UGCCAAAGGAGAGUUGCCCUG	423	4.5	22.51	none	1	fail	fail	0.00289017	fail	1
Pavir.2KG111900.1	PF00962	Adenosine/AMP deaminase	ata-miR160c-5p	UGCCUGGCUCCCUGUAUGCCA	1716	4	15.106	none	0	fail	fail	0	fail	0
Pavir.2KG117600.1	PF01975	Survival protein SurE	ata-miR528-5p	UGGAAGGGGCAUGCAGAGGAG	925	5	18.092	none	1	fail	fail	0.00526316	fail	1
Pavir.2KG130700.1	PF01712	Deoxynucleoside kinase	ata-miR172b-3p	AGAAUCUUGAUGAUGCUGCAU	651	4	18.682	none	0	fail	fail	0	fail	0
Pavir.2KG130700.1	PF01712	Deoxynucleoside kinase	ata-miR172c-3p	GGAAUCUUGAUGAUGCUGCAU	651	4	18.682	none	0	fail	fail	0	fail	0
Pavir.2KG130700.1	PF01712	Deoxynucleoside kinase	sly-miR166c-3p	UCGGACCAGGCUUCAUUCCUC	402	5	17.184	none	0	fail	fail	0	fail	0
Pavir.2KG132900.1	PF01546	Peptidase family M20/M25/M40	ata-miR172b-3p	AGAAUCUUGAUGAUGCUGCAU	764	3.5	20.719	none	0	fail	fail	0	fail	0
Pavir.2KG132900.1	PF01546	Peptidase family M20/M25/M40	ata-miR172c-3p	GGAAUCUUGAUGAUGCUGCAU	764	4	20.719	none	0	fail	fail	0	fail	0
Pavir.2KG153600.1			ata-miR172b-3p	AGAAUCUUGAUGAUGCUGCAU	800	4	7.887	none	1	fail	fail	0.000698812	fail	1
Pavir.2KG153600.1			ata-miR172c-3p	GGAAUCUUGAUGAUGCUGCAU	800	3	7.887	none	1	fail	fail	0.000698812	fail	1
Pavir.2KG166200.1			ata-miR166d-3p	UCGGACCAGGCUUCAUUCCCC	3108	5	15.631	none	0	fail	fail	0	fail	0
Pavir.2KG166200.1			sly-miR166c-3p	UCGGACCAGGCUUCAUUCCUC	3108	5	15.631	none	0	fail	fail	0	fail	0
Pavir.2KG167800.1	PF00069	Protein kinase domain	ata-miR390-5p	AAGCUCAGGAGGGAUAGCGCC	1218	4	15.986	none	0	fail	fail	0	fail	0
Pavir.2KG173700.1	PF00931	NB-ARC domain	cpa-miR159b	CUUGGAUUGAAGGGAGCUCC	1217	4	16.576	none	1	fail	fail	0.000721501	fail	1
Pavir.2KG173700.1	PF00931	NB-ARC domain	ppe-miR393b	UCCAAAGGGAUCGCAUUGAUC	3323	5	18.42	none	1	fail	fail	0.000960615	fail	1
Pavir.2KG198100.1	PF10373	Est1 DNA/RNA binding domain	sly-miR166c-3p	UCGGACCAGGCUUCAUUCCUC	219	5	16.289	none	1	fail	fail	0.000405022	fail	1
Pavir.2KG211200.1	PF07819	PGAP1-like protein	ata-miR390-5p	AAGCUCAGGAGGGAUAGCGCC	302	5	17.582	none	0	fail	fail	0	fail	0
Pavir.2KG218900.1	PF00149	Calcineurin-like phosphoesterase	gma-miR156o	UUGACAGAAGAGAGUGAGCAC	1119	3.5	12.714	none	1	fail	fail	0.00342466	fail	1
Pavir.2KG219300.1	PF00076	RNA recognition motif. (a.k.a. RRM, RBD, or RNP domain)	ata-miR396e-5p	UUCCACAGCUUUCUUGAACUG	589	4	21.242	none	1	fail	fail	0.000705716	fail	1
Pavir.2KG219300.1	PF00076	RNA recognition motif. (a.k.a. RRM, RBD, or RNP domain)	ata-miR396c-5p	UUCCACAGCUUUCUUGAACUU	589	4	21.242	none	1	fail	fail	0.000705716	fail	1
Pavir.2KG220200.1	PF00118	TCP-1/cpn60 chaperonin family	ata-miR164c-5p	UGGAGAAGCAGGGCACGUGCA	529	5	21.857	none	0	fail	fail	0	fail	0
Pavir.2KG223100.1	PF14379	MYB-CC type transfactor, LHEQLE motif	ppe-miR393b	UCCAAAGGGAUCGCAUUGAUC	2080	5	16.997	none	0	fail	fail	0	fail	0
Pavir.2KG223800.1	PF03109	ABC1 family	bdi-miR529-5p	AGAAGAGAGAGAGUACAGCCU	610	4.5	15.682	none	0	fail	fail	0	fail	0
Pavir.2KG224200.1	PF11926	Domain of unknown function (DUF3444)	ata-miR169f-5p	CAGCCAAGGAUGACUUGCCGA	3661	4	22.262	none	0	fail	fail	0	fail	0
Pavir.2KG232200.1	PF02878	Phosphoglucomutase/phosphomannomutase, alpha/beta/alpha domain I	sbi-miR156e	UGACAGAAGAGAGCGAGCAC	2015	4.5	19.131	none	1	fail	fail	0.00136612	fail	1
Pavir.2KG232200.1	PF02878	Phosphoglucomutase/phosphomannomutase, alpha/beta/alpha domain I	ata-miR156e-5p	UGACAGAAGAGAGUGAGCAC	2015	5	19.131	none	1	fail	fail	0.00136612	fail	1
Pavir.2KG232200.1	PF02878	Phosphoglucomutase/phosphomannomutase, alpha/beta/alpha domain I	gma-miR156o	UUGACAGAAGAGAGUGAGCAC	2016	4	18.55	none	1	fail	fail	0.0017331	fail	1
Pavir.2KG237200.1	PF07714	Protein tyrosine kinase	bdi-miR529-5p	AGAAGAGAGAGAGUACAGCCU	3750	4.5	22.243	none	0	fail	fail	0	fail	0
Pavir.2KG241400.1	PF12295	Symplekin tight junction protein C terminal	ata-miR167e-5p	UGAAGCUGCCAGCAUGAUCUA	1798	3	22.179	none	0	fail	fail	0	fail	0
Pavir.2KG241400.1	PF12295	Symplekin tight junction protein C terminal	ata-miR167d-5p	UGAAGCUGCCAGCAUGAUCUGA	1798	3	22.179	none	0	fail	fail	0	fail	0
Pavir.2KG242100.1	PF01055	Glycosyl hydrolases family 31	mes-miR399f	UGCCAAAGGAGAGUUGCCCUG	2240	4.5	14.427	none	0	fail	fail	0	fail	0
Pavir.2KG250600.1			ata-miR390-5p	AAGCUCAGGAGGGAUAGCGCC	761	4.5	16.643	none	0	fail	fail	0	fail	0
Pavir.2KG251500.1	PF01535	PPR repeat	cpa-miR408	CUGCACUGCCUCUUCCCUGGC	887	5	20.497	none	0	fail	fail	0	fail	0
Pavir.2KG263000.1	PF03600	Citrate transporter	stu-miR399f-3p	UGCCAAAGGAGAGCUGCCCUG	1755	4.5	17.965	none	1	fail	fail	0.000336927	fail	1
Pavir.2KG268600.1	PF01504	Phosphatidylinositol-4-phosphate 5-Kinase	ata-miR396e-5p	UUCCACAGCUUUCUUGAACUG	3563	4	18.589	none	0	fail	fail	0	fail	0
Pavir.2KG272600.1	PF01585	G-patch domain	cpa-miR408	CUGCACUGCCUCUUCCCUGGC	1276	4	23.196	none	1	fail	fail	0.004	fail	1
Pavir.2KG273400.1	PF01585	G-patch domain	cpa-miR408	CUGCACUGCCUCUUCCCUGGC	1081	4	21.347	none	0	fail	fail	0	fail	0
Pavir.2KG285100.1	PF00487	Fatty acid desaturase	ata-miR528-5p	UGGAAGGGGCAUGCAGAGGAG	275	4.5	19.901	none	1	fail	fail	0.00123153	fail	1
Pavir.2KG289900.1			ata-miR396e-5p	UUCCACAGCUUUCUUGAACUG	1634	3.5	19.811	none	1	fail	fail	0.0016129	fail	1
Pavir.2KG289900.1			ata-miR396c-5p	UUCCACAGCUUUCUUGAACUU	1634	3.5	19.811	none	1	fail	fail	0.0016129	fail	1
Pavir.2KG302400.1	PF00982	Glycosyltransferase family 20	ata-miR164c-5p	UGGAGAAGCAGGGCACGUGCA	3838	5	20.988	none	5	fail	fail	0.00530786	fail	1
Pavir.2KG304800.1	PF00650	CRAL/TRIO domain	ata-miR396e-5p	UUCCACAGCUUUCUUGAACUG	1602	4.5	22.349	none	1	fail	fail	0.00943396	fail	1
Pavir.2KG304800.1	PF00650	CRAL/TRIO domain	ata-miR396c-5p	UUCCACAGCUUUCUUGAACUU	1602	4.5	22.349	none	1	fail	fail	0.00943396	fail	1
Pavir.2KG312000.1	PF02373	JmjC domain, hydroxylase	ata-miR156e-5p	UGACAGAAGAGAGUGAGCAC	2653	5	18.813	none	0	fail	fail	0	fail	0
Pavir.2KG312000.1	PF02373	JmjC domain, hydroxylase	gma-miR156o	UUGACAGAAGAGAGUGAGCAC	2654	5	19.536	none	1	fail	fail	0.00102564	fail	1
Pavir.2KG316400.1	PF15963		ata-miR167e-5p	UGAAGCUGCCAGCAUGAUCUA	1743	4.5	22.946	none	0	fail	fail	0	fail	0
Pavir.2KG316400.1	PF15963		ata-miR167d-5p	UGAAGCUGCCAGCAUGAUCUGA	1743	4.5	22.946	3.5	0	fail	fail	0	fail	0
Pavir.2KG328200.1	PF00394	Multicopper oxidase	ata-miR528-5p	UGGAAGGGGCAUGCAGAGGAG	306	none	none	4	13	pass	pass	0.0935252	fail	3
Pavir.2KG337400.1	PF00225	Kinesin motor domain	ata-miR396e-5p	UUCCACAGCUUUCUUGAACUG	1620	4.5	12.864	none	0	fail	fail	0	fail	0
Pavir.2KG338300.1	PF03109	ABC1 family	bdi-miR159b-3p.1	UUUGGAUUGAAGGGAGCUCUG	266	3.5	14.318	none	0	fail	fail	0	fail	0
Pavir.2KG351700.1	PF05701	Weak chloroplast movement under blue light	cpa-miR408	CUGCACUGCCUCUUCCCUGGC	2278	4.5	22.971	none	0	fail	fail	0	fail	0
Pavir.2KG351700.1	PF05701	Weak chloroplast movement under blue light	ata-miR396e-5p	UUCCACAGCUUUCUUGAACUG	316	4.5	23.058	none	1	fail	fail	0.00271003	fail	1
Pavir.2KG351700.1	PF05701	Weak chloroplast movement under blue light	ata-miR396c-5p	UUCCACAGCUUUCUUGAACUU	316	4.5	23.058	none	1	fail	fail	0.00271003	fail	1
Pavir.2KG360300.1	PF02493	MORN repeat	vvi-miR171j	UGAUUGAGCCGUGCCAAUAUC	1602	5	18.47	none	0	fail	fail	0	fail	0
Pavir.2KG366800.1	PF02798	Glutathione S-transferase, N-terminal domain	ata-miR160c-5p	UGCCUGGCUCCCUGUAUGCCA	12	5	19.854	none	0	fail	fail	0	fail	0
Pavir.2KG368400.1	PF00134	Cyclin, N-terminal domain	ata-miR167e-5p	UGAAGCUGCCAGCAUGAUCUA	1453	5	24.476	none	0	fail	fail	0	fail	0
Pavir.2KG368400.1	PF00134	Cyclin, N-terminal domain	ata-miR167d-5p	UGAAGCUGCCAGCAUGAUCUGA	1453	5	24.476	none	0	fail	fail	0	fail	0
Pavir.2KG373600.1	PF04910	Transcriptional repressor TCF25	ata-miR156e-5p	UGACAGAAGAGAGUGAGCAC	1314	4.5	13.927	none	0	fail	fail	0	fail	0
Pavir.2KG375500.1	PF02453	Reticulon	ata-miR5168-3p	UCGGACCAGGCUUCAAUCCCU	616	4.5	21.64	none	1	fail	fail	0.0147059	fail	1
Pavir.2KG375500.1	PF02453	Reticulon	ata-miR164c-5p	UGGAGAAGCAGGGCACGUGCA	902	4.5	12.139	none	1	fail	fail	0.00367647	fail	1
Pavir.2KG379800.1	PF00875	DNA photolyase	ata-miR390-5p	AAGCUCAGGAGGGAUAGCGCC	2773	4	16.975	none	1	fail	fail	0.000375516	fail	1
Pavir.2KG379800.1	PF00875	DNA photolyase	ata-miR167d-5p	UGAAGCUGCCAGCAUGAUCUGA	3041	4.5	19.211	none	0	fail	fail	0	fail	0
Pavir.2KG385800.1	PF01301	Glycosyl hydrolases family 35	bdi-miR319b-3p	UUGGACUGAAGGGUGCUCCCU	804	4	18.601	none	0	fail	fail	0	fail	0
Pavir.2KG388800.1	PF08375	Proteasome regulatory subunit C-terminal	sly-miR166c-3p	UCGGACCAGGCUUCAUUCCUC	1009	4.5	15.405	none	1	fail	fail	0.00943396	fail	1
Pavir.2KG391500.1	PF12070	Protein of unknown function (DUF3550/UPF0682)	ata-miR168-5p	UCGCUUGGUGCAGAUCGGGAC	2452	5	21.121	none	0	fail	fail	0	fail	0
Pavir.2KG394900.1	PF01554	MatE	ata-miR528-5p	UGGAAGGGGCAUGCAGAGGAG	1596	4	19.999	none	0	fail	fail	0	fail	0
Pavir.2KG395300.1	PF02042	RWP-RK domain	mes-miR399f	UGCCAAAGGAGAGUUGCCCUG	935	5	21.794	none	1	fail	fail	0.00440529	fail	1
Pavir.2KG397600.1	PF00133	tRNA synthetases class I (I, L, M and V)	ata-miR396e-5p	UUCCACAGCUUUCUUGAACUG	374	3.5	13.88	3.5	1	fail	fail	0.00218341	fail	1
Pavir.2KG411200.1	PF00183	Hsp90 protein	ata-miR396c-5p	UUCCACAGCUUUCUUGAACUU	1520	none	none	4	1	fail	fail	0.000221877	fail	1
Pavir.2KG417100.1	PF02990	Endomembrane protein 70	cpa-miR159b	CUUGGAUUGAAGGGAGCUCC	1583	4	22.247	none	0	fail	fail	0	fail	0
Pavir.2KG420000.1	PF14159	CAAD domains of cyanobacterial aminoacyl-tRNA synthetase	ata-miR396b-5p	UCCACAGGCUUUCUUGAACUG	368	4	19.929	4	1	fail	fail	0.000612745	fail	1
Pavir.2KG420000.1	PF14159	CAAD domains of cyanobacterial aminoacyl-tRNA synthetase	ata-miR396e-5p	UUCCACAGCUUUCUUGAACUG	369	3.5	20.095	none	1	fail	fail	0.000612745	fail	1
Pavir.2KG420000.1	PF14159	CAAD domains of cyanobacterial aminoacyl-tRNA synthetase	ata-miR396c-5p	UUCCACAGCUUUCUUGAACUU	369	3.5	20.095	none	1	fail	fail	0.000612745	fail	1
Pavir.2KG422100.1	PF13414	TPR repeat	ata-miR396b-5p	UCCACAGGCUUUCUUGAACUG	889	4	19.929	4	1	fail	fail	0.00246305	fail	1
Pavir.2KG422100.1	PF13414	TPR repeat	ata-miR396e-5p	UUCCACAGCUUUCUUGAACUG	890	3.5	20.095	none	1	fail	fail	0.00246305	fail	1
Pavir.2KG422100.1	PF13414	TPR repeat	ata-miR396c-5p	UUCCACAGCUUUCUUGAACUU	890	3.5	20.095	none	1	fail	fail	0.00246305	fail	1
Pavir.2KG430000.1	PF03110	SBP domain	sbi-miR156e	UGACAGAAGAGAGCGAGCAC	785	2	12.1	2	248	pass	pass	0.15471	fail	3
Pavir.2KG430000.1	PF03110	SBP domain	ata-miR156e-5p	UGACAGAAGAGAGUGAGCAC	785	2	12.1	2	248	pass	pass	0.15471	fail	3
Pavir.2KG430000.1	PF03110	SBP domain	gma-miR156o	UUGACAGAAGAGAGUGAGCAC	786	2	12.112	3	33	pass	fail	0.0205864	fail	2
Pavir.2KG433300.1	PF02701	Dof domain, zinc finger	ata-miR528-5p	UGGAAGGGGCAUGCAGAGGAG	2901	4	8.796	none	0	fail	fail	0	fail	0
Pavir.2KG433600.1	PF02705	K+ potassium transporter	bdi-miR159b-3p.1	UUUGGAUUGAAGGGAGCUCUG	2514	4.5	21.438	none	1	fail	fail	0.00374532	fail	1
Pavir.2KG437400.1	PF02676	Methyltransferase TYW3	gma-miR156o	UUGACAGAAGAGAGUGAGCAC	2775	5	19.329	none	1	fail	fail	0.00286533	fail	1
Pavir.2KG441500.1			ata-miR396e-5p	UUCCACAGCUUUCUUGAACUG	581	5	14.171	none	0	fail	fail	0	fail	0
Pavir.2KG445600.1	PF03101	FAR1 DNA-binding domain	cpa-miR159b	CUUGGAUUGAAGGGAGCUCC	719	4	19.173	none	1	fail	fail	0.00160256	fail	1
Pavir.2KG445600.1	PF03101	FAR1 DNA-binding domain	bdi-miR159b-3p.1	UUUGGAUUGAAGGGAGCUCUG	719	4.5	19.173	none	1	fail	fail	0.00160256	fail	1
Pavir.2KG446000.1	PF03949	Malic enzyme, NAD binding domain	stu-miR399f-3p	UGCCAAAGGAGAGCUGCCCUG	3200	5	20.003	none	0	fail	fail	0	fail	0
Pavir.2KG447900.1	PF13639	Ring finger domain	ata-miR160c-5p	UGCCUGGCUCCCUGUAUGCCA	605	4.5	20.037	none	0	fail	fail	0	fail	0
Pavir.2KG448500.1	PF03647	Transmembrane proteins 14C	ata-miR168-5p	UCGCUUGGUGCAGAUCGGGAC	474	4	17.251	none	0	fail	fail	0	fail	0
Pavir.2KG450200.1	PF00060	Ligand-gated ion channel	bdi-miR319b-3p	UUGGACUGAAGGGUGCUCCCU	1631	5	23.246	none	1	fail	fail	0.00146843	fail	1
Pavir.2KG454100.1	PF03618	Kinase/pyrophosphorylase	vvi-miR171j	UGAUUGAGCCGUGCCAAUAUC	567	5	21.658	none	1	fail	fail	0.00136426	fail	1
Pavir.2KG463100.1	PF07714	Protein tyrosine kinase	ata-miR396b-5p	UCCACAGGCUUUCUUGAACUG	2665	4	24.236	none	1	fail	fail	0.027027	fail	1
Pavir.2KG463600.1	PF07714	Protein tyrosine kinase	vvi-miR171j	UGAUUGAGCCGUGCCAAUAUC	1922	5	18.157	none	0	fail	fail	0	fail	0
Pavir.2KG463600.1	PF07714	Protein tyrosine kinase	ata-miR164c-5p	UGGAGAAGCAGGGCACGUGCA	11	5	17.828	none	0	fail	fail	0	fail	0
Pavir.2KG463800.1	PF07714	Protein tyrosine kinase	vvi-miR171j	UGAUUGAGCCGUGCCAAUAUC	1558	5	15.338	none	0	fail	fail	0	fail	0
Pavir.2KG466200.1	PF06273	Plant specific eukaryotic initiation factor 4B	ata-miR390-5p	AAGCUCAGGAGGGAUAGCGCC	224	5	21.95	none	0	fail	fail	0	fail	0
Pavir.2KG468300.1	PF06273	Plant specific eukaryotic initiation factor 4B	cpa-miR159b	CUUGGAUUGAAGGGAGCUCC	708	5	15.155	none	1	fail	fail	0.00662252	fail	1
Pavir.2KG468300.1	PF06273	Plant specific eukaryotic initiation factor 4B	bdi-miR159b-3p.1	UUUGGAUUGAAGGGAGCUCUG	708	5	15.155	none	1	fail	fail	0.00662252	fail	1
Pavir.2KG473400.1	PF03552	Cellulose synthase	ata-miR168-5p	UCGCUUGGUGCAGAUCGGGAC	212	4	18.015	none	0	fail	fail	0	fail	0
Pavir.2KG480700.1	PF03552	Cellulose synthase	ata-miR168-5p	UCGCUUGGUGCAGAUCGGGAC	168	4	17.511	none	0	fail	fail	0	fail	0
Pavir.2KG484800.1	PF00010	Helix-loop-helix DNA-binding domain	ata-miR172b-3p	AGAAUCUUGAUGAUGCUGCAU	1726	4.5	19.274	none	1	fail	fail	0.00138313	fail	1
Pavir.2KG484800.1	PF00010	Helix-loop-helix DNA-binding domain	ata-miR172c-3p	GGAAUCUUGAUGAUGCUGCAU	1726	4.5	19.274	none	1	fail	fail	0.00138313	fail	1
Pavir.2KG490600.1	PF01369	Sec7 domain	bdi-miR319b-3p	UUGGACUGAAGGGUGCUCCCU	1847	4.5	19.857	none	0	fail	fail	0	fail	0
Pavir.2KG498300.1	PF07714	Protein tyrosine kinase	ata-miR5168-3p	UCGGACCAGGCUUCAAUCCCU	1519	5	18.987	none	1	fail	fail	0.000882613	fail	1
Pavir.2KG498300.1	PF07714	Protein tyrosine kinase	ata-miR166d-3p	UCGGACCAGGCUUCAUUCCCC	1519	5	18.987	none	1	fail	fail	0.000882613	fail	1
Pavir.2KG498300.1	PF07714	Protein tyrosine kinase	sly-miR166c-3p	UCGGACCAGGCUUCAUUCCUC	1519	5	18.987	none	1	fail	fail	0.000882613	fail	1
Pavir.2KG498600.1			ata-miR167e-5p	UGAAGCUGCCAGCAUGAUCUA	3674	4.5	21.549	none	1	fail	fail	0.0037594	fail	1
Pavir.2KG499800.1			ata-miR528-5p	UGGAAGGGGCAUGCAGAGGAG	4521	4.5	14.903	none	1	fail	fail	0.000459137	fail	1
Pavir.2KG505100.1	PF00091	Tubulin/FtsZ family, GTPase domain	ata-miR168-5p	UCGCUUGGUGCAGAUCGGGAC	1342	5	24.807	none	1	fail	fail	0.00226757	fail	1
Pavir.2KG515800.1	PF02181	Formin Homology 2 Domain	ata-miR168-5p	UCGCUUGGUGCAGAUCGGGAC	2162	4	19.078	none	1	fail	fail	0.000942507	fail	1
Pavir.2KG522200.1	PF02298	Plastocyanin-like domain	ata-miR528-5p	UGGAAGGGGCAUGCAGAGGAG	554	2.5	23.522	2.5	57	pass	pass	0.290816	pass	4
Pavir.2KG529900.1	PF02045	CCAAT-binding transcription factor (CBF-B/NF-YA) subunit B	ata-miR169f-5p	CAGCCAAGGAUGACUUGCCGA	2496	none	none	3	16	pass	pass	0.761905	pass	4
Pavir.2KG529900.1	PF02045	CCAAT-binding transcription factor (CBF-B/NF-YA) subunit B	mes-miR399f	UGCCAAAGGAGAGUUGCCCUG	756	4.5	24.019	none	0	fail	fail	0	fail	0
Pavir.2KG530200.1	PF14580	Leucine-rich repeat	cpa-miR408	CUGCACUGCCUCUUCCCUGGC	2379	4.5	22.366	none	0	fail	fail	0	fail	0
Pavir.2KG538200.1	PF07983	X8 domain	ata-miR164c-5p	UGGAGAAGCAGGGCACGUGCA	543	5	16.776	none	1	fail	fail	0.00146628	fail	1
Pavir.2KG541200.1	PF01535	PPR repeat	ata-miR396b-5p	UCCACAGGCUUUCUUGAACUG	917	4	22.928	none	0	fail	fail	0	fail	0
Pavir.2KG542900.1	PF00069	Protein kinase domain	bdi-miR529-5p	AGAAGAGAGAGAGUACAGCCU	17	5	1.348	none	0	fail	fail	0	fail	0
Pavir.2KG542900.1	PF00069	Protein kinase domain	bdi-miR529-5p	AGAAGAGAGAGAGUACAGCCU	18	none	none	3	0	fail	fail	0	fail	0
Pavir.2KG551300.1	PF05701	Weak chloroplast movement under blue light	sbi-miR156e	UGACAGAAGAGAGCGAGCAC	3070	5	11.098	none	0	fail	fail	0	fail	0
Pavir.2KG571000.1			ata-miR396e-5p	UUCCACAGCUUUCUUGAACUG	857	4.5	17.523	none	1	fail	fail	0.00150602	fail	1
Pavir.2KG571000.1			ata-miR396c-5p	UUCCACAGCUUUCUUGAACUU	857	4	17.523	3.5	1	fail	fail	0.00150602	fail	1
Pavir.2KG571100.1	PF00136	DNA polymerase family B	ppe-miR393b	UCCAAAGGGAUCGCAUUGAUC	2946	4	14.685	none	0	fail	fail	0	fail	0
Pavir.2KG571100.1	PF00136	DNA polymerase family B	ata-miR167e-5p	UGAAGCUGCCAGCAUGAUCUA	5108	4.5	21.751	none	0	fail	fail	0	fail	0
Pavir.2KG571100.1	PF00136	DNA polymerase family B	ata-miR167d-5p	UGAAGCUGCCAGCAUGAUCUGA	5108	4.5	21.751	none	0	fail	fail	0	fail	0
Pavir.2KG571200.1	PF00069	Protein kinase domain	ata-miR167d-5p	UGAAGCUGCCAGCAUGAUCUGA	1582	4.5	21.584	none	0	fail	fail	0	fail	0
Pavir.2KG575800.1	PF13423	Ubiquitin carboxyl-terminal hydrolase	bdi-miR159b-3p.1	UUUGGAUUGAAGGGAGCUCUG	1472	4.5	13.271	none	1	fail	fail	0.00259067	fail	1
Pavir.2KG590700.1	PF13041	PPR repeat family	ata-miR167e-5p	UGAAGCUGCCAGCAUGAUCUA	2439	5	24.552	none	0	fail	fail	0	fail	0
Pavir.2KG590700.1	PF13041	PPR repeat family	ata-miR167d-5p	UGAAGCUGCCAGCAUGAUCUGA	2439	5	24.552	none	0	fail	fail	0	fail	0
Pavir.2KG594500.1	PF00168	C2 domain	bdi-miR319b-3p	UUGGACUGAAGGGUGCUCCCU	1100	none	none	4	0	fail	fail	0	fail	0
Pavir.2NG004900.1	PF00060	Ligand-gated ion channel	stu-miR399f-3p	UGCCAAAGGAGAGCUGCCCUG	331	5	13.653	none	0	fail	fail	0	fail	0
Pavir.2NG029300.1	PF01504	Phosphatidylinositol-4-phosphate 5-Kinase	ata-miR169f-5p	CAGCCAAGGAUGACUUGCCGA	1519	4.5	20.387	none	0	fail	fail	0	fail	0
Pavir.2NG029300.1	PF01504	Phosphatidylinositol-4-phosphate 5-Kinase	ata-miR172c-3p	GGAAUCUUGAUGAUGCUGCAU	1005	4.5	12.027	none	0	fail	fail	0	fail	0
Pavir.2NG029300.1	PF01504	Phosphatidylinositol-4-phosphate 5-Kinase	ata-miR396e-5p	UUCCACAGCUUUCUUGAACUG	3987	4	18.417	none	0	fail	fail	0	fail	0
Pavir.2NG032100.1	PF01490	Transmembrane amino acid transporter protein	ata-miR164c-5p	UGGAGAAGCAGGGCACGUGCA	1587	3.5	23.296	none	1	fail	fail	0.00204082	fail	1
Pavir.2NG032500.1	PF00069	Protein kinase domain	ata-miR390-5p	AAGCUCAGGAGGGAUAGCGCC	2640	5	21.918	none	1	fail	fail	0.00110619	fail	1
Pavir.2NG033500.1	PF02213	GYF domain	cpa-miR408	CUGCACUGCCUCUUCCCUGGC	1343	4.5	21.64	none	0	fail	fail	0	fail	0
Pavir.2NG036300.1	PF00010	Helix-loop-helix DNA-binding domain	bdi-miR529-5p	AGAAGAGAGAGAGUACAGCCU	344	none	none	4	0	fail	fail	0	fail	0
Pavir.2NG037200.1	PF00270	DEAD/DEAH box helicase	cpa-miR408	CUGCACUGCCUCUUCCCUGGC	1336	5	16.09	none	0	fail	fail	0	fail	0
Pavir.2NG037200.1	PF00270	DEAD/DEAH box helicase	ata-miR167e-5p	UGAAGCUGCCAGCAUGAUCUA	1609	5	15.803	none	0	fail	fail	0	fail	0
Pavir.2NG037200.1	PF00270	DEAD/DEAH box helicase	ata-miR167d-5p	UGAAGCUGCCAGCAUGAUCUGA	1609	5	15.803	none	0	fail	fail	0	fail	0
Pavir.2NG037700.1	PF07714	Protein tyrosine kinase	bdi-miR529-5p	AGAAGAGAGAGAGUACAGCCU	3157	4	13.03	none	0	fail	fail	0	fail	0
Pavir.2NG038700.1			ata-miR390-5p	AAGCUCAGGAGGGAUAGCGCC	1155	4.5	15.778	none	0	fail	fail	0	fail	0
Pavir.2NG039600.1	PF07967	C3HC zinc finger-like	ata-miR167e-5p	UGAAGCUGCCAGCAUGAUCUA	714	4.5	17.155	none	1	fail	fail	0.00465116	fail	1
Pavir.2NG039600.1	PF07967	C3HC zinc finger-like	ata-miR167d-5p	UGAAGCUGCCAGCAUGAUCUGA	714	4.5	17.155	none	1	fail	fail	0.00465116	fail	1
Pavir.2NG039600.1	PF07967	C3HC zinc finger-like	sbi-miR156e	UGACAGAAGAGAGCGAGCAC	3267	5	15.286	none	1	fail	fail	0.0106383	fail	1
Pavir.2NG040500.1	PF03634	TCP family transcription factor	cpa-miR159b	CUUGGAUUGAAGGGAGCUCC	1086	4	20.948	none	1	fail	fail	0.0108696	fail	1
Pavir.2NG040500.1	PF03634	TCP family transcription factor	bdi-miR319b-3p	UUGGACUGAAGGGUGCUCCCU	1085	2.5	20.982	1.5	214	pass	pass	0.835938	pass	4
Pavir.2NG040500.1	PF03634	TCP family transcription factor	bdi-miR159b-3p.1	UUUGGAUUGAAGGGAGCUCUG	1086	4.5	20.948	none	1	fail	fail	0.0108696	fail	1
Pavir.2NG040700.1	PF13855	Leucine rich repeat	ata-miR396c-5p	UUCCACAGCUUUCUUGAACUU	3141	4	17.823	none	1	fail	fail	0.00724638	fail	1
Pavir.2NG051700.1	PF13041	PPR repeat family	ata-miR167e-5p	UGAAGCUGCCAGCAUGAUCUA	1070	5	17.943	none	1	fail	fail	0.0172414	fail	1
Pavir.2NG051700.1	PF13041	PPR repeat family	ata-miR167d-5p	UGAAGCUGCCAGCAUGAUCUGA	1070	5	17.943	none	1	fail	fail	0.0172414	fail	1
Pavir.2NG072200.1			ata-miR167e-5p	UGAAGCUGCCAGCAUGAUCUA	1186	4	23.247	none	0	fail	fail	0	fail	0
Pavir.2NG073800.1			bdi-miR529-5p	AGAAGAGAGAGAGUACAGCCU	1032	4.5	18.553	none	0	fail	fail	0	fail	0
Pavir.2NG073800.1			ata-miR172c-3p	GGAAUCUUGAUGAUGCUGCAU	905	5	12.852	none	0	fail	fail	0	fail	0
Pavir.2NG076300.1	PF03016	Exostosin family	ata-miR169f-5p	CAGCCAAGGAUGACUUGCCGA	557	4.5	17.183	none	0	fail	fail	0	fail	0
Pavir.2NG100600.1			bdi-miR529-5p	AGAAGAGAGAGAGUACAGCCU	668	4.5	12.281	none	0	fail	fail	0	fail	0
Pavir.2NG105500.1	PF11891	Domain of unknown function (DUF3411)	ata-miR166d-3p	UCGGACCAGGCUUCAUUCCCC	1004	5	17.407	none	1	fail	fail	0.00341297	fail	1
Pavir.2NG111200.1			ata-miR164c-5p	UGGAGAAGCAGGGCACGUGCA	2040	5	23.22	none	0	fail	fail	0	fail	0
Pavir.2NG111500.1	PF01712	Deoxynucleoside kinase	ata-miR172b-3p	AGAAUCUUGAUGAUGCUGCAU	673	4	17.286	none	0	fail	fail	0	fail	0
Pavir.2NG111500.1	PF01712	Deoxynucleoside kinase	ata-miR172c-3p	GGAAUCUUGAUGAUGCUGCAU	673	4	17.286	none	0	fail	fail	0	fail	0
Pavir.2NG115400.1	PF01546	Peptidase family M20/M25/M40	ata-miR172b-3p	AGAAUCUUGAUGAUGCUGCAU	906	3.5	19.987	none	0	fail	fail	0	fail	0
Pavir.2NG126400.1			ata-miR166d-3p	UCGGACCAGGCUUCAUUCCCC	3897	5	21.301	none	0	fail	fail	0	fail	0
Pavir.2NG126400.1			sly-miR166c-3p	UCGGACCAGGCUUCAUUCCUC	3897	5	21.301	none	0	fail	fail	0	fail	0
Pavir.2NG126900.1	PF07690	Major Facilitator Superfamily	bdi-miR319b-3p	UUGGACUGAAGGGUGCUCCCU	1761	5	13.954	none	1	fail	fail	0.00574713	fail	1
Pavir.2NG146500.1	PF06293	Lipopolysaccharide kinase (Kdo/WaaP) family	ata-miR168-5p	UCGCUUGGUGCAGAUCGGGAC	376	5	19.389	none	1	fail	fail	0.00091659	fail	1
Pavir.2NG153600.1	PF06472	ABC transporter transmembrane region 2	stu-miR399f-3p	UGCCAAAGGAGAGCUGCCCUG	678	4.5	14.673	none	0	fail	fail	0	fail	0
Pavir.2NG153600.1	PF06472	ABC transporter transmembrane region 2	mes-miR399f	UGCCAAAGGAGAGUUGCCCUG	678	5	14.673	none	0	fail	fail	0	fail	0
Pavir.2NG179900.1	PF00487	Fatty acid desaturase	ata-miR528-5p	UGGAAGGGGCAUGCAGAGGAG	458	4.5	19.295	none	1	fail	fail	0.00125945	fail	1
Pavir.2NG180400.1	PF01061	ABC-2 type transporter	ata-miR172b-3p	AGAAUCUUGAUGAUGCUGCAU	2248	4.5	15.261	none	0	fail	fail	0	fail	0
Pavir.2NG190000.1	PF00931	NB-ARC domain	cpa-miR159b	CUUGGAUUGAAGGGAGCUCC	2153	4	15.528	none	0	fail	fail	0	fail	0
Pavir.2NG190000.1	PF00931	NB-ARC domain	bdi-miR159b-3p.1	UUUGGAUUGAAGGGAGCUCUG	2153	5	15.528	none	0	fail	fail	0	fail	0
Pavir.2NG195100.1	PF09733	VEFS-Box of polycomb protein	bdi-miR159b-3p.1	UUUGGAUUGAAGGGAGCUCUG	836	4	20.926	none	0	fail	fail	0	fail	0
Pavir.2NG200900.1	PF08356	EF hand associated	ata-miR528-5p	UGGAAGGGGCAUGCAGAGGAG	1015	4	19.464	none	1	fail	fail	0.0016129	fail	1
Pavir.2NG203300.1	PF02298	Plastocyanin-like domain	ata-miR528-5p	UGGAAGGGGCAUGCAGAGGAG	527	2	24.291	3	1	fail	fail	0.00699301	fail	1
Pavir.2NG218400.1	PF02401	LytB protein	ata-miR172c-3p	GGAAUCUUGAUGAUGCUGCAU	1742	4.5	20.992	none	1	fail	fail	0.00271003	fail	1
Pavir.2NG219700.1	PF00122	E1-E2 ATPase	ata-miR172b-3p	AGAAUCUUGAUGAUGCUGCAU	2973	5	16.257	none	1	fail	fail	0.00505051	fail	1
Pavir.2NG219700.1	PF00122	E1-E2 ATPase	ata-miR172c-3p	GGAAUCUUGAUGAUGCUGCAU	2973	5	16.257	none	1	fail	fail	0.00505051	fail	1
Pavir.2NG237000.1	PF13299	Cleavage and polyadenylation factor 2 C-terminal	ata-miR396c-5p	UUCCACAGCUUUCUUGAACUU	809	4.5	18.418	none	0	fail	fail	0	fail	0
Pavir.2NG241200.1			ata-miR172c-3p	GGAAUCUUGAUGAUGCUGCAU	1929	4	14.979	none	1	fail	fail	0.00900901	fail	1
Pavir.2NG254600.1	PF07714	Protein tyrosine kinase	ata-miR168-5p	UCGCUUGGUGCAGAUCGGGAC	1733	5	14.492	none	1	fail	fail	0.00126904	fail	1
Pavir.2NG264000.1	PF00149	Calcineurin-like phosphoesterase	gma-miR156o	UUGACAGAAGAGAGUGAGCAC	1327	3.5	13.791	none	1	fail	fail	0.00253807	fail	1
Pavir.2NG264500.1	PF00076	RNA recognition motif. (a.k.a. RRM, RBD, or RNP domain)	ata-miR396e-5p	UUCCACAGCUUUCUUGAACUG	610	4	20.535	none	1	fail	fail	0.000434972	fail	1
Pavir.2NG264500.1	PF00076	RNA recognition motif. (a.k.a. RRM, RBD, or RNP domain)	ata-miR396c-5p	UUCCACAGCUUUCUUGAACUU	610	4	20.535	none	1	fail	fail	0.000434972	fail	1
Pavir.2NG265100.1	PF00149	Calcineurin-like phosphoesterase	ata-miR156e-5p	UGACAGAAGAGAGUGAGCAC	1388	5	16.357	none	0	fail	fail	0	fail	0
Pavir.2NG265500.1	PF00118	TCP-1/cpn60 chaperonin family	ata-miR164c-5p	UGGAGAAGCAGGGCACGUGCA	570	5	23.429	none	0	fail	fail	0	fail	0
Pavir.2NG268000.1	PF03109	ABC1 family	bdi-miR529-5p	AGAAGAGAGAGAGUACAGCCU	338	4.5	15.493	none	0	fail	fail	0	fail	0
Pavir.2NG268000.1	PF03109	ABC1 family	stu-miR399f-3p	UGCCAAAGGAGAGCUGCCCUG	1294	4.5	22.214	none	1	fail	fail	0.00444444	fail	1
Pavir.2NG268000.1	PF03109	ABC1 family	mes-miR399f	UGCCAAAGGAGAGUUGCCCUG	1294	5	22.214	none	1	fail	fail	0.00444444	fail	1
Pavir.2NG268600.1	PF11926	Domain of unknown function (DUF3444)	ppe-miR393b	UCCAAAGGGAUCGCAUUGAUC	2969	4.5	17.786	none	0	fail	fail	0	fail	0
Pavir.2NG269300.1	PF02897	Prolyl oligopeptidase, N-terminal beta-propeller domain	ata-miR164c-5p	UGGAGAAGCAGGGCACGUGCA	1387	4.5	17.936	none	0	fail	fail	0	fail	0
Pavir.2NG275100.1	PF01055	Glycosyl hydrolases family 31	mes-miR399f	UGCCAAAGGAGAGUUGCCCUG	1983	4.5	12.506	none	0	fail	fail	0	fail	0
Pavir.2NG279500.1	PF04685	Protein of unknown function, DUF608	ata-miR169f-5p	CAGCCAAGGAUGACUUGCCGA	464	5	23.504	none	0	fail	fail	0	fail	0
Pavir.2NG280800.1	PF07714	Protein tyrosine kinase	ata-miR528-5p	UGGAAGGGGCAUGCAGAGGAG	57	5	0.698	none	0	fail	fail	0	fail	0
Pavir.2NG282500.1	PF03092	BT1 family	ata-miR164c-5p	UGGAGAAGCAGGGCACGUGCA	1045	4.5	19.868	none	1	fail	fail	0.00122399	fail	1
Pavir.2NG283100.1			ata-miR390-5p	AAGCUCAGGAGGGAUAGCGCC	1125	4.5	16.319	none	0	fail	fail	0	fail	0
Pavir.2NG283100.1			gma-miR156o	UUGACAGAAGAGAGUGAGCAC	1585	4.5	14.508	none	0	fail	fail	0	fail	0
Pavir.2NG284700.1			ata-miR172c-3p	GGAAUCUUGAUGAUGCUGCAU	99	4.5	22.994	none	0	fail	fail	0	fail	0
Pavir.2NG284800.1			ata-miR172c-3p	GGAAUCUUGAUGAUGCUGCAU	115	4.5	22.632	none	0	fail	fail	0	fail	0
Pavir.2NG286500.1	PF00370	FGGY family of carbohydrate kinases, N-terminal domain	bdi-miR159b-3p.1	UUUGGAUUGAAGGGAGCUCUG	1739	3.5	19.249	none	3	fail	fail	0.00453172	fail	1
Pavir.2NG290400.1			gma-miR156o	UUGACAGAAGAGAGUGAGCAC	1410	5	15.528	none	0	fail	fail	0	fail	0
Pavir.2NG295200.1	PF14309	Domain of unknown function (DUF4378)	ata-miR5168-3p	UCGGACCAGGCUUCAAUCCCU	3661	5	21.661	none	0	fail	fail	0	fail	0
Pavir.2NG295200.1	PF14309	Domain of unknown function (DUF4378)	ata-miR166d-3p	UCGGACCAGGCUUCAUUCCCC	3661	4.5	21.661	none	0	fail	fail	0	fail	0
Pavir.2NG295200.1	PF14309	Domain of unknown function (DUF4378)	sly-miR166c-3p	UCGGACCAGGCUUCAUUCCUC	3661	4.5	21.661	none	0	fail	fail	0	fail	0
Pavir.2NG297600.1	PF03109	ABC1 family	ata-miR5168-3p	UCGGACCAGGCUUCAAUCCCU	864	5	16.475	none	0	fail	fail	0	fail	0
Pavir.2NG307700.1	PF00394	Multicopper oxidase	ata-miR528-5p	UGGAAGGGGCAUGCAGAGGAG	223	none	none	4	10	pass	pass	0.30303	pass	4
Pavir.2NG313200.1	PF00650	CRAL/TRIO domain	ata-miR396e-5p	UUCCACAGCUUUCUUGAACUG	1221	4.5	21.084	none	1	fail	fail	0.00826446	fail	1
Pavir.2NG313200.1	PF00650	CRAL/TRIO domain	ata-miR396c-5p	UUCCACAGCUUUCUUGAACUU	1221	4.5	21.084	none	1	fail	fail	0.00826446	fail	1
Pavir.2NG324000.1	PF00191	Annexin	ata-miR164c-5p	UGGAGAAGCAGGGCACGUGCA	1375	5	21.299	none	2	fail	fail	0.00460829	fail	1
Pavir.2NG339900.1	PF06814	Lung seven transmembrane receptor	ata-miR172b-3p	AGAAUCUUGAUGAUGCUGCAU	1953	5	21.965	none	1	fail	fail	0.00704225	fail	1
Pavir.2NG341100.1	PF07714	Protein tyrosine kinase	ata-miR390-5p	AAGCUCAGGAGGGAUAGCGCC	1230	5	23.674	none	1	fail	fail	0.0021645	fail	1
Pavir.2NG341100.1	PF07714	Protein tyrosine kinase	ata-miR168-5p	UCGCUUGGUGCAGAUCGGGAC	127	5	22.261	none	0	fail	fail	0	fail	0
Pavir.2NG343200.1	PF08381	Transcription factor regulating root and shoot growth via Pin3	bdi-miR159b-3p.1	UUUGGAUUGAAGGGAGCUCUG	1602	5	16.378	none	0	fail	fail	0	fail	0
Pavir.2NG353800.1	PF03763	Remorin, C-terminal region	ata-miR169f-5p	CAGCCAAGGAUGACUUGCCGA	1111	4.5	24.929	none	0	fail	fail	0	fail	0
Pavir.2NG355600.1	PF05701	Weak chloroplast movement under blue light	cpa-miR408	CUGCACUGCCUCUUCCCUGGC	2512	4.5	24.002	none	0	fail	fail	0	fail	0
Pavir.2NG355600.1	PF05701	Weak chloroplast movement under blue light	ata-miR396e-5p	UUCCACAGCUUUCUUGAACUG	328	4	19.879	none	1	fail	fail	0.0025641	fail	1
Pavir.2NG355600.1	PF05701	Weak chloroplast movement under blue light	ata-miR396c-5p	UUCCACAGCUUUCUUGAACUU	328	4	19.879	none	1	fail	fail	0.0025641	fail	1
Pavir.2NG363900.1	PF01259	SAICAR synthetase	ata-miR528-5p	UGGAAGGGGCAUGCAGAGGAG	62	4	13.892	none	0	fail	fail	0	fail	0
Pavir.2NG364400.1	PF08148	DSHCT (NUC185) domain	ata-miR5168-3p	UCGGACCAGGCUUCAAUCCCU	1871	4.5	18.836	none	1	fail	fail	0.00170648	fail	1
Pavir.2NG364400.1	PF08148	DSHCT (NUC185) domain	ata-miR166d-3p	UCGGACCAGGCUUCAUUCCCC	1871	4	18.836	none	1	fail	fail	0.00170648	fail	1
Pavir.2NG364400.1	PF08148	DSHCT (NUC185) domain	sly-miR166c-3p	UCGGACCAGGCUUCAUUCCUC	1871	4	18.836	none	1	fail	fail	0.00170648	fail	1
Pavir.2NG373400.1	PF00368	Hydroxymethylglutaryl-coenzyme A reductase	bdi-miR529-5p	AGAAGAGAGAGAGUACAGCCU	2461	5	11.027	none	1	fail	fail	0.00220264	fail	1
Pavir.2NG374900.1	PF00232	Glycosyl hydrolase family 1	ata-miR168-5p	UCGCUUGGUGCAGAUCGGGAC	1280	3.5	19.913	none	0	fail	fail	0	fail	0
Pavir.2NG390400.1	PF03110	SBP domain	bdi-miR529-5p	AGAAGAGAGAGAGUACAGCCU	1152	1.5	18.552	2.5	13	pass	pass	0.100775	fail	3
Pavir.2NG390400.1	PF03110	SBP domain	sbi-miR156e	UGACAGAAGAGAGCGAGCAC	1156	1	14.235	1	11	pass	pass	0.0666667	fail	3
Pavir.2NG390400.1	PF03110	SBP domain	ata-miR156e-5p	UGACAGAAGAGAGUGAGCAC	1156	1	14.235	1	11	pass	pass	0.0666667	fail	3
Pavir.2NG390400.1	PF03110	SBP domain	gma-miR156o	UUGACAGAAGAGAGUGAGCAC	1157	1	14.837	1	5	fail	pass	0.030303	fail	2
Pavir.2NG403200.1	PF02298	Plastocyanin-like domain	cpa-miR408	CUGCACUGCCUCUUCCCUGGC	612	3.5	21.474	none	4	fail	pass	0.285714	pass	3
Pavir.2NG417000.1	PF13639	Ring finger domain	bdi-miR529-5p	AGAAGAGAGAGAGUACAGCCU	1285	5	16.172	none	1	fail	fail	0.0133333	fail	1
Pavir.2NG417600.1	PF13423	Ubiquitin carboxyl-terminal hydrolase	ata-miR160c-5p	UGCCUGGCUCCCUGUAUGCCA	3936	5	19.224	none	0	fail	fail	0	fail	0
Pavir.2NG419300.1	PF03110	SBP domain	bdi-miR529-5p	AGAAGAGAGAGAGUACAGCCU	1636	2	17.687	2.5	28	pass	pass	0.180645	fail	3
Pavir.2NG419300.1	PF03110	SBP domain	sbi-miR156e	UGACAGAAGAGAGCGAGCAC	1640	1	18.39	1	10	pass	pass	0.0645161	fail	3
Pavir.2NG419300.1	PF03110	SBP domain	ata-miR156e-5p	UGACAGAAGAGAGUGAGCAC	1640	1	18.39	1	10	pass	pass	0.0645161	fail	3
Pavir.2NG419300.1	PF03110	SBP domain	gma-miR156o	UUGACAGAAGAGAGUGAGCAC	1641	2	18.27	2	3	fail	pass	0.025	fail	2
Pavir.2NG422000.1	PF03110	SBP domain	bdi-miR529-5p	AGAAGAGAGAGAGUACAGCCU	965	2	19.986	2.5	28	pass	pass	0.16092	fail	3
Pavir.2NG422000.1	PF03110	SBP domain	sbi-miR156e	UGACAGAAGAGAGCGAGCAC	969	1	18.445	1	10	pass	pass	0.0574713	fail	3
Pavir.2NG422000.1	PF03110	SBP domain	ata-miR156e-5p	UGACAGAAGAGAGUGAGCAC	969	1	18.445	1	10	pass	pass	0.0574713	fail	3
Pavir.2NG422000.1	PF03110	SBP domain	gma-miR156o	UUGACAGAAGAGAGUGAGCAC	970	2	18.333	2	3	fail	pass	0.0243902	fail	2
Pavir.2NG426900.1	PF00232	Glycosyl hydrolase family 1	ata-miR396e-5p	UUCCACAGCUUUCUUGAACUG	352	4	15.362	none	1	fail	fail	0.00120773	fail	1
Pavir.2NG426900.1	PF00232	Glycosyl hydrolase family 1	ata-miR396c-5p	UUCCACAGCUUUCUUGAACUU	352	4	15.362	none	1	fail	fail	0.00120773	fail	1
Pavir.2NG432900.1	PF14953	Domain of unknown function (DUF4504)	cpa-miR159b	CUUGGAUUGAAGGGAGCUCC	660	4	15.95	none	0	fail	fail	0	fail	0
Pavir.2NG438000.1	PF02181	Formin Homology 2 Domain	cpa-miR159b	CUUGGAUUGAAGGGAGCUCC	252	4.5	24.701	none	0	fail	fail	0	fail	0
Pavir.2NG438000.1	PF02181	Formin Homology 2 Domain	bdi-miR159b-3p.1	UUUGGAUUGAAGGGAGCUCUG	252	4	24.701	none	0	fail	fail	0	fail	0
Pavir.2NG439200.1	PF05664	Protein of unknown function (DUF810)	ppe-miR393b	UCCAAAGGGAUCGCAUUGAUC	196	5	15.896	none	1	fail	fail	0.00163399	fail	1
Pavir.2NG441600.1	PF08392	FAE1/Type III polyketide synthase-like protein	ata-miR164c-5p	UGGAGAAGCAGGGCACGUGCA	482	4	23.865	none	0	fail	fail	0	fail	0
Pavir.2NG449000.1	PF00875	DNA photolyase	ppe-miR393b	UCCAAAGGGAUCGCAUUGAUC	1953	5	17.212	none	2	fail	fail	0.000927214	fail	1
Pavir.2NG450300.1	PF00759	Glycosyl hydrolase family 9	ata-miR396b-5p	UCCACAGGCUUUCUUGAACUG	2257	4.5	19.047	none	1	fail	fail	0.00165837	fail	1
Pavir.2NG452500.1	PF00227	Proteasome subunit	ata-miR528-5p	UGGAAGGGGCAUGCAGAGGAG	1029	4.5	15.263	none	3	fail	fail	0.00452489	fail	1
Pavir.2NG453500.1	PF01301	Glycosyl hydrolases family 35	bdi-miR319b-3p	UUGGACUGAAGGGUGCUCCCU	607	5	18.483	none	0	fail	fail	0	fail	0
Pavir.2NG455200.1	PF08375	Proteasome regulatory subunit C-terminal	sly-miR166c-3p	UCGGACCAGGCUUCAUUCCUC	1009	4.5	16.2	none	1	fail	fail	0.00869565	fail	1
Pavir.2NG458100.1	PF03759	PRONE (Plant-specific Rop nucleotide exchanger)	sbi-miR156e	UGACAGAAGAGAGCGAGCAC	2434	5	21.142	none	1	fail	fail	0.00273973	fail	1
Pavir.2NG464800.1	PF15264	Tumour suppressing sub-chromosomal transferable candidate 4	ata-miR396e-5p	UUCCACAGCUUUCUUGAACUG	1317	2.5	14.811	2.5	2	fail	pass	0.00966184	fail	2
Pavir.2NG464800.1	PF15264	Tumour suppressing sub-chromosomal transferable candidate 4	ata-miR396c-5p	UUCCACAGCUUUCUUGAACUU	1317	2.5	14.811	3.5	2	fail	pass	0.00966184	fail	2
Pavir.2NG471000.1	PF02990	Endomembrane protein 70	cpa-miR159b	CUUGGAUUGAAGGGAGCUCC	1557	4	23.167	none	0	fail	fail	0	fail	0
Pavir.2NG474800.1	PF13414	TPR repeat	ata-miR396b-5p	UCCACAGGCUUUCUUGAACUG	1091	4	19.679	4	1	fail	fail	0.00259067	fail	1
Pavir.2NG474800.1	PF13414	TPR repeat	ata-miR396e-5p	UUCCACAGCUUUCUUGAACUG	1092	3.5	20.321	none	1	fail	fail	0.00259067	fail	1
Pavir.2NG474800.1	PF13414	TPR repeat	ata-miR396c-5p	UUCCACAGCUUUCUUGAACUU	1092	3.5	20.321	none	1	fail	fail	0.00259067	fail	1
Pavir.2NG482200.1			sbi-miR156e	UGACAGAAGAGAGCGAGCAC	1577	5	18.344	none	1	fail	fail	0.0140845	fail	1
Pavir.2NG482200.1			gma-miR156o	UUGACAGAAGAGAGUGAGCAC	1578	5	18.356	none	1	fail	fail	0.00371747	fail	1
Pavir.2NG495200.1	PF03759	PRONE (Plant-specific Rop nucleotide exchanger)	ata-miR396c-5p	UUCCACAGCUUUCUUGAACUU	2134	4	23.581	none	1	fail	fail	0.0434783	fail	1
Pavir.2NG498600.1	PF00271	Helicase conserved C-terminal domain	sbi-miR156e	UGACAGAAGAGAGCGAGCAC	2497	5	18.05	none	0	fail	fail	0	fail	0
Pavir.2NG501800.1	PF13639	Ring finger domain	ata-miR160c-5p	UGCCUGGCUCCCUGUAUGCCA	270	4.5	20.474	none	0	fail	fail	0	fail	0
Pavir.2NG502600.1	PF13561	Enoyl-(Acyl carrier protein) reductase	mes-miR399f	UGCCAAAGGAGAGUUGCCCUG	1145	5	23.207	none	0	fail	fail	0	fail	0
Pavir.2NG503700.1	PF03110	SBP domain	sbi-miR156e	UGACAGAAGAGAGCGAGCAC	716	2	14.72	2	94	pass	pass	0.250667	pass	4
Pavir.2NG503700.1	PF03110	SBP domain	ata-miR156e-5p	UGACAGAAGAGAGUGAGCAC	716	2	14.72	2	94	pass	pass	0.250667	pass	4
Pavir.2NG503700.1	PF03110	SBP domain	gma-miR156o	UUGACAGAAGAGAGUGAGCAC	717	2	14.648	3	8	fail	pass	0.0412371	fail	2
Pavir.2NG506100.1	PF02701	Dof domain, zinc finger	sbi-miR156e	UGACAGAAGAGAGCGAGCAC	2565	4.5	20.511	none	0	fail	fail	0	fail	0
Pavir.2NG506100.1	PF02701	Dof domain, zinc finger	ata-miR156e-5p	UGACAGAAGAGAGUGAGCAC	2565	4.5	20.511	none	0	fail	fail	0	fail	0
Pavir.2NG506200.1	PF02705	K+ potassium transporter	bdi-miR159b-3p.1	UUUGGAUUGAAGGGAGCUCUG	2492	4.5	16.887	none	1	fail	fail	0.00363636	fail	1
Pavir.2NG511500.1	PF02676	Methyltransferase TYW3	gma-miR156o	UUGACAGAAGAGAGUGAGCAC	2776	5	18.778	none	1	fail	fail	0.00316456	fail	1
Pavir.2NG515400.1	PF00060	Ligand-gated ion channel	bdi-miR319b-3p	UUGGACUGAAGGGUGCUCCCU	1597	5	16.547	none	1	fail	fail	0.001443	fail	1
Pavir.2NG520000.1	PF03618	Kinase/pyrophosphorylase	vvi-miR171j	UGAUUGAGCCGUGCCAAUAUC	738	4.5	20.138	none	1	fail	fail	0.00342466	fail	1
Pavir.2NG521100.1	PF14541	Xylanase inhibitor C-terminal	ata-miR528-5p	UGGAAGGGGCAUGCAGAGGAG	36	5	16.206	none	0	fail	fail	0	fail	0
Pavir.2NG525400.1	PF03514	GRAS domain family	ata-miR160c-5p	UGCCUGGCUCCCUGUAUGCCA	464	4.5	14.551	none	1	fail	fail	0.00038835	fail	1
Pavir.2NG534800.1	PF01369	Sec7 domain	ata-miR5168-3p	UCGGACCAGGCUUCAAUCCCU	1134	4.5	23.334	none	0	fail	fail	0	fail	0
Pavir.2NG535400.1	PF00069	Protein kinase domain	ata-miR169f-5p	CAGCCAAGGAUGACUUGCCGA	2013	5	19.846	none	1	fail	fail	0.0102041	fail	1
Pavir.2NG543100.1	PF03016	Exostosin family	ata-miR164c-5p	UGGAGAAGCAGGGCACGUGCA	678	3.5	19.471	none	1	fail	fail	0.0204082	fail	1
Pavir.2NG544700.1	PF07714	Protein tyrosine kinase	ata-miR5168-3p	UCGGACCAGGCUUCAAUCCCU	1492	5	22.56	none	1	fail	fail	0.000896057	fail	1
Pavir.2NG544700.1	PF07714	Protein tyrosine kinase	ata-miR166d-3p	UCGGACCAGGCUUCAUUCCCC	1492	5	22.56	none	1	fail	fail	0.000896057	fail	1
Pavir.2NG544700.1	PF07714	Protein tyrosine kinase	sly-miR166c-3p	UCGGACCAGGCUUCAUUCCUC	1492	5	22.56	none	1	fail	fail	0.000896057	fail	1
Pavir.2NG545200.1			ata-miR167e-5p	UGAAGCUGCCAGCAUGAUCUA	3605	4.5	22.236	none	1	fail	fail	0.00387597	fail	1
Pavir.2NG547000.1	PF02298	Plastocyanin-like domain	ata-miR528-5p	UGGAAGGGGCAUGCAGAGGAG	553	2.5	17.205	2.5	57	pass	pass	0.205036	pass	4
Pavir.2NG555300.1	PF01040	UbiA prenyltransferase family	ata-miR5168-3p	UCGGACCAGGCUUCAAUCCCU	1510	4.5	22.762	none	3	fail	fail	0.00208189	fail	1
Pavir.2NG568600.1	PF03514	GRAS domain family	ata-miR528-5p	UGGAAGGGGCAUGCAGAGGAG	2697	4	8.125	none	1	fail	fail	0.00884956	fail	1
Pavir.2NG569600.1	PF02181	Formin Homology 2 Domain	ata-miR168-5p	UCGCUUGGUGCAGAUCGGGAC	2203	4.5	18	none	1	fail	fail	0.000938086	fail	1
Pavir.2NG580000.1			sbi-miR156e	UGACAGAAGAGAGCGAGCAC	1727	4.5	19.891	none	0	fail	fail	0	fail	0
Pavir.2NG583300.1	PF02045	CCAAT-binding transcription factor (CBF-B/NF-YA) subunit B	ata-miR169f-5p	CAGCCAAGGAUGACUUGCCGA	1469	2	19.33	3	12	pass	pass	0.48	pass	4
Pavir.2NG585800.1	PF07714	Protein tyrosine kinase	ppe-miR393b	UCCAAAGGGAUCGCAUUGAUC	1925	4	15.156	none	0	fail	fail	0	fail	0
Pavir.2NG587400.1	PF00109	Beta-ketoacyl synthase, N-terminal domain	ata-miR528-5p	UGGAAGGGGCAUGCAGAGGAG	127	5	15.098	none	0	fail	fail	0	fail	0
Pavir.2NG599000.1	PF04116	Fatty acid hydroxylase superfamily	bdi-miR529-5p	AGAAGAGAGAGAGUACAGCCU	957	5	20.669	none	1	fail	fail	0.00232558	fail	1
Pavir.2NG604100.1	PF00069	Protein kinase domain	ata-miR390-5p	AAGCUCAGGAGGGAUAGCGCC	2464	4.5	20.648	none	1	fail	fail	0.00207039	fail	1
Pavir.2NG607000.1	PF03399	SAC3/GANP/Nin1/mts3/eIF-3 p25 family	stu-miR399f-3p	UGCCAAAGGAGAGCUGCCCUG	5525	4	16.603	none	0	fail	fail	0	fail	0
Pavir.2NG607000.1	PF03399	SAC3/GANP/Nin1/mts3/eIF-3 p25 family	mes-miR399f	UGCCAAAGGAGAGUUGCCCUG	5525	4	16.603	none	0	fail	fail	0	fail	0
Pavir.2NG607500.1	PF02259	FAT domain	ata-miR5168-3p	UCGGACCAGGCUUCAAUCCCU	7229	5	18.364	none	0	fail	fail	0	fail	0
Pavir.2NG608100.1	PF01535	PPR repeat	ata-miR164c-5p	UGGAGAAGCAGGGCACGUGCA	3173	4.5	23.535	none	0	fail	fail	0	fail	0
Pavir.2NG610000.1	PF02582	Uncharacterised ACR, YagE family COG1723	mes-miR399f	UGCCAAAGGAGAGUUGCCCUG	1022	4.5	15.39	none	1	fail	fail	0.00497512	fail	1
Pavir.2NG612700.1	PF12295	Symplekin tight junction protein C terminal	ata-miR167e-5p	UGAAGCUGCCAGCAUGAUCUA	1915	3.5	20.737	none	0	fail	fail	0	fail	0
Pavir.2NG612700.1	PF12295	Symplekin tight junction protein C terminal	ata-miR167d-5p	UGAAGCUGCCAGCAUGAUCUGA	1915	3.5	20.737	none	0	fail	fail	0	fail	0
Pavir.2NG613400.1	PF00962	Adenosine/AMP deaminase	ata-miR160c-5p	UGCCUGGCUCCCUGUAUGCCA	1694	4	13.263	none	0	fail	fail	0	fail	0
Pavir.2NG613700.1	PF00899	ThiF family	ata-miR528-5p	UGGAAGGGGCAUGCAGAGGAG	236	3.5	24.672	none	0	fail	fail	0	fail	0
Pavir.2NG620700.1	PF00271	Helicase conserved C-terminal domain	sly-miR166c-3p	UCGGACCAGGCUUCAUUCCUC	1054	4.5	24.979	none	0	fail	fail	0	fail	0
Pavir.2NG621200.1	PF13423	Ubiquitin carboxyl-terminal hydrolase	bdi-miR159b-3p.1	UUUGGAUUGAAGGGAGCUCUG	1536	4	16.02	none	1	fail	fail	0.00230947	fail	1
Pavir.2NG622900.1	PF07893	Protein of unknown function (DUF1668)	stu-miR399f-3p	UGCCAAAGGAGAGCUGCCCUG	570	5	23.686	none	0	fail	fail	0	fail	0
Pavir.2NG626400.1	PF00069	Protein kinase domain	bdi-miR529-5p	AGAAGAGAGAGAGUACAGCCU	188	3.5	12.58	4	0	fail	fail	0	fail	0
Pavir.2NG626400.1	PF00069	Protein kinase domain	ata-miR167d-5p	UGAAGCUGCCAGCAUGAUCUGA	2153	4.5	18.675	none	0	fail	fail	0	fail	0
Pavir.2NG626500.1	PF00136	DNA polymerase family B	ppe-miR393b	UCCAAAGGGAUCGCAUUGAUC	2937	4	17.268	none	0	fail	fail	0	fail	0
Pavir.2NG626600.1			ata-miR396e-5p	UUCCACAGCUUUCUUGAACUG	798	4.5	17.523	none	1	fail	fail	0.0013369	fail	1
Pavir.2NG626600.1			ata-miR396c-5p	UUCCACAGCUUUCUUGAACUU	798	4	17.523	3.5	1	fail	fail	0.0013369	fail	1
Pavir.2NG627600.1	PF00168	C2 domain	bdi-miR319b-3p	UUGGACUGAAGGGUGCUCCCU	135	none	none	4	0	fail	fail	0	fail	0
Pavir.2NG639600.1	PF12931	Sec23-binding domain of Sec16	ata-miR396e-5p	UUCCACAGCUUUCUUGAACUG	2285	5	20.154	none	1	fail	fail	0.0020284	fail	1
Pavir.2NG639600.1	PF12931	Sec23-binding domain of Sec16	ata-miR396c-5p	UUCCACAGCUUUCUUGAACUU	2285	4	20.154	none	1	fail	fail	0.0020284	fail	1
Pavir.2NG642300.1	PF00651	BTB/POZ domain	vvi-miR171j	UGAUUGAGCCGUGCCAAUAUC	758	4.5	18.909	none	1	fail	fail	0.000703235	fail	1
Pavir.2NG647100.1	PF14432	DYW family of nucleic acid deaminases	ata-miR172c-3p	GGAAUCUUGAUGAUGCUGCAU	457	5	21.105	none	0	fail	fail	0	fail	0
Pavir.2NG647100.1	PF14432	DYW family of nucleic acid deaminases	ata-miR160c-5p	UGCCUGGCUCCCUGUAUGCCA	1859	5	22.83	none	0	fail	fail	0	fail	0
Pavir.2NG650500.1	PF00069	Protein kinase domain	bdi-miR319b-3p	UUGGACUGAAGGGUGCUCCCU	1592	4.5	13.861	none	1	fail	fail	0.00369004	fail	1
Pavir.3KG009800.1	PF12265	Histone-binding protein RBBP4 or subunit C of CAF1 complex	ata-miR167d-5p	UGAAGCUGCCAGCAUGAUCUGA	545	5	11.997	none	0	fail	fail	0	fail	0
Pavir.3KG019000.1	PF00689	Cation transporting ATPase, C-terminus	cpa-miR159b	CUUGGAUUGAAGGGAGCUCC	619	4.5	16.778	none	0	fail	fail	0	fail	0
Pavir.3KG019000.1	PF00689	Cation transporting ATPase, C-terminus	bdi-miR159b-3p.1	UUUGGAUUGAAGGGAGCUCUG	619	4	16.778	none	0	fail	fail	0	fail	0
Pavir.3KG019600.1	PF00467	KOW motif	sbi-miR156e	UGACAGAAGAGAGCGAGCAC	792	4.5	23.076	none	1	fail	fail	0.00235849	fail	1
Pavir.3KG019600.1	PF00467	KOW motif	ata-miR156e-5p	UGACAGAAGAGAGUGAGCAC	792	4.5	23.076	none	1	fail	fail	0.00235849	fail	1
Pavir.3KG023500.1	PF00403	Heavy-metal-associated domain	ata-miR166d-3p	UCGGACCAGGCUUCAUUCCCC	781	5	19.227	none	0	fail	fail	0	fail	0
Pavir.3KG033100.1	PF06058	Dcp1-like decapping family	ata-miR5168-3p	UCGGACCAGGCUUCAAUCCCU	588	5	18.782	none	1	fail	fail	0.00334448	fail	1
Pavir.3KG038100.1			cpa-miR408	CUGCACUGCCUCUUCCCUGGC	3282	5	22.191	none	0	fail	fail	0	fail	0
Pavir.3KG038800.1	PF00022	Actin	bdi-miR529-5p	AGAAGAGAGAGAGUACAGCCU	589	4	24.781	none	1	fail	fail	0.00262467	fail	1
Pavir.3KG039100.1	PF01167	Tub family	ata-miR528-5p	UGGAAGGGGCAUGCAGAGGAG	63	4.5	0.287	none	0	fail	fail	0	fail	0
Pavir.3KG039200.1	PF01936	NYN domain	ata-miR156e-5p	UGACAGAAGAGAGUGAGCAC	3006	5	17.041	none	0	fail	fail	0	fail	0
Pavir.3KG039200.1	PF01936	NYN domain	gma-miR156o	UUGACAGAAGAGAGUGAGCAC	3007	4.5	17.949	none	0	fail	fail	0	fail	0
Pavir.3KG049800.1	PF00400	WD domain, G-beta repeat	ata-miR390-5p	AAGCUCAGGAGGGAUAGCGCC	2298	5	23.491	none	1	fail	fail	0.00117925	fail	1
Pavir.3KG051600.1	PF02990	Endomembrane protein 70	bdi-miR529-5p	AGAAGAGAGAGAGUACAGCCU	2137	4.5	10.316	none	0	fail	fail	0	fail	0
Pavir.3KG051600.1	PF02990	Endomembrane protein 70	stu-miR399f-3p	UGCCAAAGGAGAGCUGCCCUG	1505	4.5	20.116	none	1	fail	fail	0.000949668	fail	1
Pavir.3KG051600.1	PF02990	Endomembrane protein 70	mes-miR399f	UGCCAAAGGAGAGUUGCCCUG	1505	5	20.116	none	1	fail	fail	0.000949668	fail	1
Pavir.3KG054300.1	PF13855	Leucine rich repeat	ata-miR396e-5p	UUCCACAGCUUUCUUGAACUG	2224	4	14.556	none	1	fail	fail	0.000681663	fail	1
Pavir.3KG054300.1	PF13855	Leucine rich repeat	ata-miR396c-5p	UUCCACAGCUUUCUUGAACUU	2224	4	14.556	none	1	fail	fail	0.000681663	fail	1
Pavir.3KG056100.1	PF08372	Plant phosphoribosyltransferase C-terminal	ata-miR156e-5p	UGACAGAAGAGAGUGAGCAC	2836	none	none	4	0	fail	fail	0	fail	0
Pavir.3KG059700.1	PF00931	NB-ARC domain	stu-miR399f-3p	UGCCAAAGGAGAGCUGCCCUG	2760	5	23.973	none	1	fail	fail	0.00298507	fail	1
Pavir.3KG059700.1	PF00931	NB-ARC domain	mes-miR399f	UGCCAAAGGAGAGUUGCCCUG	2760	5	23.973	none	1	fail	fail	0.00298507	fail	1
Pavir.3KG062500.1	PF00069	Protein kinase domain	sbi-miR156e	UGACAGAAGAGAGCGAGCAC	345	5	16.307	none	0	fail	fail	0	fail	0
Pavir.3KG062500.1	PF00069	Protein kinase domain	gma-miR156o	UUGACAGAAGAGAGUGAGCAC	346	5	16.342	none	0	fail	fail	0	fail	0
Pavir.3KG062600.1	PF08241	Methyltransferase domain	cpa-miR159b	CUUGGAUUGAAGGGAGCUCC	539	3.5	24.784	none	1	fail	fail	0.001	fail	1
Pavir.3KG062600.1	PF08241	Methyltransferase domain	bdi-miR159b-3p.1	UUUGGAUUGAAGGGAGCUCUG	539	4.5	24.784	none	1	fail	fail	0.001	fail	1
Pavir.3KG072000.1	PF07393	Exocyst complex component Sec10	cpa-miR408	CUGCACUGCCUCUUCCCUGGC	457	4.5	21.829	none	0	fail	fail	0	fail	0
Pavir.3KG072000.1	PF07393	Exocyst complex component Sec10	vvi-miR171j	UGAUUGAGCCGUGCCAAUAUC	960	3.5	13.088	none	1	fail	fail	0.00120482	fail	1
Pavir.3KG072000.1	PF07393	Exocyst complex component Sec10	ata-miR396e-5p	UUCCACAGCUUUCUUGAACUG	505	4	17.609	none	0	fail	fail	0	fail	0
Pavir.3KG072000.1	PF07393	Exocyst complex component Sec10	ata-miR396c-5p	UUCCACAGCUUUCUUGAACUU	505	4	17.609	none	0	fail	fail	0	fail	0
Pavir.3KG072200.1			ppe-miR393b	UCCAAAGGGAUCGCAUUGAUC	2958	5	16.329	none	0	fail	fail	0	fail	0
Pavir.3KG081100.1	PF00145	C-5 cytosine-specific DNA methylase	ata-miR167e-5p	UGAAGCUGCCAGCAUGAUCUA	3657	4	15.779	none	3	fail	fail	0.0434783	fail	1
Pavir.3KG083800.1	PF13839	GDSL/SGNH-like Acyl-Esterase family found in Pmr5 and Cas1p	ata-miR167d-5p	UGAAGCUGCCAGCAUGAUCUGA	2083	5	11.711	none	0	fail	fail	0	fail	0
Pavir.3KG085600.1	PF13516	Leucine Rich repeat	vvi-miR171j	UGAUUGAGCCGUGCCAAUAUC	677	4.5	14.919	none	0	fail	fail	0	fail	0
Pavir.3KG085600.1	PF13516	Leucine Rich repeat	bdi-miR159b-3p.1	UUUGGAUUGAAGGGAGCUCUG	2117	4.5	15.212	none	1	fail	fail	0.00598802	fail	1
Pavir.3KG093600.1	PF00155	Aminotransferase class I and II	ata-miR169f-5p	CAGCCAAGGAUGACUUGCCGA	3085	3.5	22.201	3	1	fail	fail	0.0833333	fail	1
Pavir.3KG093600.1	PF00155	Aminotransferase class I and II	vvi-miR171j	UGAUUGAGCCGUGCCAAUAUC	1908	5	24.589	none	0	fail	fail	0	fail	0
Pavir.3KG094100.1	PF10367	Vacuolar sorting protein 39 domain 2	ppe-miR393b	UCCAAAGGGAUCGCAUUGAUC	22	5	17.412	none	0	fail	fail	0	fail	0
Pavir.3KG094500.1	PF02171	Piwi domain	ata-miR168-5p	UCGCUUGGUGCAGAUCGGGAC	678	3.5	19.553	none	36	pass	fail	0.0134731	fail	2
Pavir.3KG095200.1	PF06472	ABC transporter transmembrane region 2	ata-miR168-5p	UCGCUUGGUGCAGAUCGGGAC	920	5	17.363	none	1	fail	fail	0.000895255	fail	1
Pavir.3KG095300.1			stu-miR399f-3p	UGCCAAAGGAGAGCUGCCCUG	3573	4.5	24.513	none	0	fail	fail	0	fail	0
Pavir.3KG095300.1			mes-miR399f	UGCCAAAGGAGAGUUGCCCUG	3573	4.5	24.513	none	0	fail	fail	0	fail	0
Pavir.3KG098600.1	PF07990	Nucleic acid binding protein NABP	ata-miR167e-5p	UGAAGCUGCCAGCAUGAUCUA	1335	3	16.279	3.5	1	fail	fail	0.00148148	fail	1
Pavir.3KG098600.1	PF07990	Nucleic acid binding protein NABP	ata-miR167d-5p	UGAAGCUGCCAGCAUGAUCUGA	1335	3	16.279	3.5	1	fail	fail	0.00148148	fail	1
Pavir.3KG100400.1			sbi-miR156e	UGACAGAAGAGAGCGAGCAC	1139	5	14.839	none	1	fail	fail	0.00497512	fail	1
Pavir.3KG105700.1	PF00249	Myb-like DNA-binding domain	bdi-miR529-5p	AGAAGAGAGAGAGUACAGCCU	173	4.5	15.96	none	1	fail	fail	0.00113379	fail	1
Pavir.3KG118100.1	PF00847	AP2 domain	ata-miR172b-3p	AGAAUCUUGAUGAUGCUGCAU	2011	0.5	13.302	2	77	pass	pass	0.18599	fail	3
Pavir.3KG118100.1	PF00847	AP2 domain	ata-miR172c-3p	GGAAUCUUGAUGAUGCUGCAU	2011	1	13.302	2.5	77	pass	pass	0.18599	fail	3
Pavir.3KG125000.1	PF01556	DnaJ C terminal domain	ata-miR396c-5p	UUCCACAGCUUUCUUGAACUU	1016	4	17.305	none	1	fail	fail	0.00198807	fail	1
Pavir.3KG125300.1			ata-miR528-5p	UGGAAGGGGCAUGCAGAGGAG	2497	5	12.949	none	0	fail	fail	0	fail	0
Pavir.3KG127400.1	PF13414	TPR repeat	ata-miR396e-5p	UUCCACAGCUUUCUUGAACUG	394	5	15.816	none	0	fail	fail	0	fail	0
Pavir.3KG127400.1	PF13414	TPR repeat	ata-miR396c-5p	UUCCACAGCUUUCUUGAACUU	394	5	15.816	none	0	fail	fail	0	fail	0
Pavir.3KG129500.1			ata-miR390-5p	AAGCUCAGGAGGGAUAGCGCC	517	3	18.598	none	0	fail	fail	0	fail	0
Pavir.3KG143000.1	PF06733	DEAD_2	ata-miR169f-5p	CAGCCAAGGAUGACUUGCCGA	1868	5	15.503	none	0	fail	fail	0	fail	0
Pavir.3KG143900.1	PF07227	Protein of unknown function (DUF1423)	ata-miR396b-5p	UCCACAGGCUUUCUUGAACUG	1447	4	16.98	none	1	fail	fail	0.00119048	fail	1
Pavir.3KG144500.1	PF02847	MA3 domain	ata-miR528-5p	UGGAAGGGGCAUGCAGAGGAG	1776	5	21.082	none	0	fail	fail	0	fail	0
Pavir.3KG147000.1	PF07227	Protein of unknown function (DUF1423)	ata-miR396b-5p	UCCACAGGCUUUCUUGAACUG	1425	4.5	15.964	none	1	fail	fail	0.000848176	fail	1
Pavir.3KG147500.1	PF02847	MA3 domain	ata-miR169f-5p	CAGCCAAGGAUGACUUGCCGA	1497	4.5	21.519	none	1	fail	fail	0.00105042	fail	1
Pavir.3KG148700.1	PF00999	Sodium/hydrogen exchanger family	bdi-miR159b-3p.1	UUUGGAUUGAAGGGAGCUCUG	1643	5	8.737	none	0	fail	fail	0	fail	0
Pavir.3KG150200.1	PF00646	F-box domain	ata-miR172b-3p	AGAAUCUUGAUGAUGCUGCAU	847	4.5	11.657	none	1	fail	fail	0.000722543	fail	1
Pavir.3KG150200.1	PF00646	F-box domain	ppe-miR393b	UCCAAAGGGAUCGCAUUGAUC	1737	2	19.361	1	79	pass	pass	0.0705357	fail	3
Pavir.3KG160300.1	PF04570	Protein of unknown function (DUF581)	ata-miR5168-3p	UCGGACCAGGCUUCAAUCCCU	1088	5	22.411	none	7	fail	pass	0.145833	fail	2
Pavir.3KG172300.1	PF00828	Ribosomal protein L18e/L15	ata-miR396b-5p	UCCACAGGCUUUCUUGAACUG	563	4	22.114	none	2	fail	fail	0.00218818	fail	1
Pavir.3KG172300.1	PF00828	Ribosomal protein L18e/L15	ata-miR396e-5p	UUCCACAGCUUUCUUGAACUG	564	5	23.111	none	1	fail	fail	0.00183824	fail	1
Pavir.3KG172300.1	PF00828	Ribosomal protein L18e/L15	ata-miR396c-5p	UUCCACAGCUUUCUUGAACUU	564	5	23.111	none	1	fail	fail	0.00183824	fail	1
Pavir.3KG178400.1	PF07765	KIP1-like protein	ata-miR172c-3p	GGAAUCUUGAUGAUGCUGCAU	1220	4	19.078	none	0	fail	fail	0	fail	0
Pavir.3KG180100.1	PF13855	Leucine rich repeat	ata-miR528-5p	UGGAAGGGGCAUGCAGAGGAG	272	4.5	16.628	none	0	fail	fail	0	fail	0
Pavir.3KG185100.1	PF01591	6-phosphofructo-2-kinase	ata-miR390-5p	AAGCUCAGGAGGGAUAGCGCC	1335	4.5	20.498	none	0	fail	fail	0	fail	0
Pavir.3KG186100.1	PF01591	6-phosphofructo-2-kinase	ata-miR390-5p	AAGCUCAGGAGGGAUAGCGCC	1034	4.5	22.699	none	0	fail	fail	0	fail	0
Pavir.3KG189800.1	PF13855	Leucine rich repeat	ata-miR390-5p	AAGCUCAGGAGGGAUAGCGCC	810	4.5	23.785	none	0	fail	fail	0	fail	0
Pavir.3KG189800.1	PF13855	Leucine rich repeat	sbi-miR156e	UGACAGAAGAGAGCGAGCAC	1971	5	10.703	none	1	fail	fail	0.008	fail	1
Pavir.3KG189900.1	PF04570	Protein of unknown function (DUF581)	ata-miR5168-3p	UCGGACCAGGCUUCAAUCCCU	1360	5	24.276	none	7	fail	pass	0.132075	fail	2
Pavir.3KG205800.1	PF12054	Domain of unknown function (DUF3535)	sly-miR166c-3p	UCGGACCAGGCUUCAUUCCUC	5474	4.5	17.359	none	1	fail	fail	0.0020202	fail	1
Pavir.3KG205900.1			bdi-miR319b-3p	UUGGACUGAAGGGUGCUCCCU	1441	5	17.872	none	0	fail	fail	0	fail	0
Pavir.3KG207400.1	PF14259	RNA recognition motif (a.k.a. RRM, RBD, or RNP domain)	ata-miR164c-5p	UGGAGAAGCAGGGCACGUGCA	1465	5	12.781	none	2	fail	fail	0.0040404	fail	1
Pavir.3KG207800.1	PF00348	Polyprenyl synthetase	ata-miR528-5p	UGGAAGGGGCAUGCAGAGGAG	126	4	9.712	none	0	fail	fail	0	fail	0
Pavir.3KG214900.1	PF04695	Peroxisomal membrane anchor protein (Pex14p) conserved region	ata-miR167d-5p	UGAAGCUGCCAGCAUGAUCUGA	880	4.5	19.931	none	1	fail	fail	0.0106383	fail	1
Pavir.3KG234200.1	PF01612	3'-5' exonuclease	ata-miR390-5p	AAGCUCAGGAGGGAUAGCGCC	2436	5	14.394	none	0	fail	fail	0	fail	0
Pavir.3KG245100.1	PF09797	N-acetyltransferase B complex (NatB) non catalytic subunit	cpa-miR159b	CUUGGAUUGAAGGGAGCUCC	2407	5	20.166	none	1	fail	fail	0.00490196	fail	1
Pavir.3KG248000.1	PF13639	Ring finger domain	ata-miR169f-5p	CAGCCAAGGAUGACUUGCCGA	1241	5	23.323	none	1	fail	fail	0.00298507	fail	1
Pavir.3KG248000.1	PF13639	Ring finger domain	ata-miR172c-3p	GGAAUCUUGAUGAUGCUGCAU	727	4	22.872	none	1	fail	fail	0.0010989	fail	1
Pavir.3KG258600.1	PF04051	Transport protein particle (TRAPP) component	sbi-miR156e	UGACAGAAGAGAGCGAGCAC	444	4	19.109	none	1	fail	fail	0.00262467	fail	1
Pavir.3KG261700.1	PF02896	PEP-utilising enzyme, TIM barrel domain	bdi-miR529-5p	AGAAGAGAGAGAGUACAGCCU	2692	4	16.711	none	134	pass	fail	0.00076505	fail	2
Pavir.3KG265700.1	PF00854	POT family	ata-miR528-5p	UGGAAGGGGCAUGCAGAGGAG	3057	4	17.619	none	0	fail	fail	0	fail	0
Pavir.3KG276000.1			ata-miR164c-5p	UGGAGAAGCAGGGCACGUGCA	2141	4.5	14.178	none	1	fail	fail	0.000867303	fail	1
Pavir.3KG277200.1	PF00650	CRAL/TRIO domain	sly-miR166c-3p	UCGGACCAGGCUUCAUUCCUC	708	5	13.111	none	1	fail	fail	0.000835422	fail	1
Pavir.3KG283600.1	PF00069	Protein kinase domain	cpa-miR159b	CUUGGAUUGAAGGGAGCUCC	971	4	14.684	none	1	fail	fail	0.0008726	fail	1
Pavir.3KG283600.1	PF00069	Protein kinase domain	bdi-miR159b-3p.1	UUUGGAUUGAAGGGAGCUCUG	971	4.5	14.684	none	1	fail	fail	0.0008726	fail	1
Pavir.3KG286800.1	PF00348	Polyprenyl synthetase	ata-miR164c-5p	UGGAGAAGCAGGGCACGUGCA	758	4.5	17.392	none	3	fail	fail	0.0139535	fail	1
Pavir.3KG288400.1	PF01985	CRS1 / YhbY (CRM) domain	sbi-miR156e	UGACAGAAGAGAGCGAGCAC	3138	4.5	22.505	none	0	fail	fail	0	fail	0
Pavir.3KG288400.1	PF01985	CRS1 / YhbY (CRM) domain	ata-miR156e-5p	UGACAGAAGAGAGUGAGCAC	3138	5	22.505	none	0	fail	fail	0	fail	0
Pavir.3KG288400.1	PF01985	CRS1 / YhbY (CRM) domain	gma-miR156o	UUGACAGAAGAGAGUGAGCAC	3139	4	22.596	none	0	fail	fail	0	fail	0
Pavir.3KG294200.1	PF00179	Ubiquitin-conjugating enzyme	stu-miR399f-3p	UGCCAAAGGAGAGCUGCCCUG	1066	none	none	3.5	1	fail	fail	0.0037037	fail	1
Pavir.3KG294200.1	PF00179	Ubiquitin-conjugating enzyme	stu-miR399f-3p	UGCCAAAGGAGAGCUGCCCUG	1268	none	none	4	1	fail	fail	0.0037037	fail	1
Pavir.3KG294200.1	PF00179	Ubiquitin-conjugating enzyme	stu-miR399f-3p	UGCCAAAGGAGAGCUGCCCUG	1498	2	16.032	2.5	1	fail	fail	0.00132275	fail	1
Pavir.3KG294200.1	PF00179	Ubiquitin-conjugating enzyme	mes-miR399f	UGCCAAAGGAGAGUUGCCCUG	1066	1	13.529	2.5	1	fail	fail	0.0037037	fail	1
Pavir.3KG294200.1	PF00179	Ubiquitin-conjugating enzyme	mes-miR399f	UGCCAAAGGAGAGUUGCCCUG	1268	none	none	3	1	fail	fail	0.0037037	fail	1
Pavir.3KG294200.1	PF00179	Ubiquitin-conjugating enzyme	mes-miR399f	UGCCAAAGGAGAGUUGCCCUG	1351	none	none	4	6	fail	fail	0.00770218	fail	1
Pavir.3KG294200.1	PF00179	Ubiquitin-conjugating enzyme	mes-miR399f	UGCCAAAGGAGAGUUGCCCUG	1408	none	none	3.5	1	fail	fail	0.00383142	fail	1
Pavir.3KG294200.1	PF00179	Ubiquitin-conjugating enzyme	mes-miR399f	UGCCAAAGGAGAGUUGCCCUG	1498	1	16.032	1.5	1	fail	fail	0.00132275	fail	1
Pavir.3KG295800.1	PF00179	Ubiquitin-conjugating enzyme	stu-miR399f-3p	UGCCAAAGGAGAGCUGCCCUG	272	none	none	3.5	1	fail	fail	0.00289017	fail	1
Pavir.3KG295800.1	PF00179	Ubiquitin-conjugating enzyme	stu-miR399f-3p	UGCCAAAGGAGAGCUGCCCUG	476	none	none	4	4	fail	fail	0.00302343	fail	1
Pavir.3KG295800.1	PF00179	Ubiquitin-conjugating enzyme	stu-miR399f-3p	UGCCAAAGGAGAGCUGCCCUG	709	2	14.061	2.5	1	fail	fail	0.000755858	fail	1
Pavir.3KG295800.1	PF00179	Ubiquitin-conjugating enzyme	mes-miR399f	UGCCAAAGGAGAGUUGCCCUG	272	1	15.666	2.5	1	fail	fail	0.00289017	fail	1
Pavir.3KG295800.1	PF00179	Ubiquitin-conjugating enzyme	mes-miR399f	UGCCAAAGGAGAGUUGCCCUG	476	none	none	3	4	fail	fail	0.00302343	fail	1
Pavir.3KG295800.1	PF00179	Ubiquitin-conjugating enzyme	mes-miR399f	UGCCAAAGGAGAGUUGCCCUG	559	none	none	4	6	fail	fail	0.00823045	fail	1
Pavir.3KG295800.1	PF00179	Ubiquitin-conjugating enzyme	mes-miR399f	UGCCAAAGGAGAGUUGCCCUG	616	none	none	3.5	1	fail	fail	0.00137174	fail	1
Pavir.3KG295800.1	PF00179	Ubiquitin-conjugating enzyme	mes-miR399f	UGCCAAAGGAGAGUUGCCCUG	709	1	14.061	1.5	1	fail	fail	0.000755858	fail	1
Pavir.3KG302500.1	PF12325	TATA element modulatory factor 1 TATA binding	ata-miR5168-3p	UCGGACCAGGCUUCAAUCCCU	2216	4.5	21.881	none	1	fail	fail	0.00458716	fail	1
Pavir.3KG302500.1	PF12325	TATA element modulatory factor 1 TATA binding	ata-miR166d-3p	UCGGACCAGGCUUCAUUCCCC	2216	4	21.881	none	1	fail	fail	0.00458716	fail	1
Pavir.3KG302500.1	PF12325	TATA element modulatory factor 1 TATA binding	sly-miR166c-3p	UCGGACCAGGCUUCAUUCCUC	2216	3	21.881	4	1	fail	fail	0.00458716	fail	1
Pavir.3KG303500.1	PF13837	Myb/SANT-like DNA-binding domain	bdi-miR529-5p	AGAAGAGAGAGAGUACAGCCU	49	4.5	23.966	none	0	fail	fail	0	fail	0
Pavir.3KG305200.1	PF00046	Homeobox domain	ata-miR396e-5p	UUCCACAGCUUUCUUGAACUG	4717	5	18.501	none	1	fail	fail	0.000987167	fail	1
Pavir.3KG305200.1	PF00046	Homeobox domain	ata-miR396c-5p	UUCCACAGCUUUCUUGAACUU	4717	5	18.501	none	1	fail	fail	0.000987167	fail	1
Pavir.3KG312700.1	PF00400	WD domain, G-beta repeat	ata-miR166d-3p	UCGGACCAGGCUUCAUUCCCC	2720	5	16.906	none	1	fail	fail	0.000837521	fail	1
Pavir.3KG312700.1	PF00400	WD domain, G-beta repeat	sly-miR166c-3p	UCGGACCAGGCUUCAUUCCUC	2720	5	16.906	none	1	fail	fail	0.000837521	fail	1
Pavir.3KG312700.1	PF00400	WD domain, G-beta repeat	vvi-miR171j	UGAUUGAGCCGUGCCAAUAUC	2655	4	23.495	none	1	fail	fail	0.000837521	fail	1
Pavir.3KG323400.1	PF00403	Heavy-metal-associated domain	bdi-miR529-5p	AGAAGAGAGAGAGUACAGCCU	948	5	21.527	none	0	fail	fail	0	fail	0
Pavir.3KG323400.1	PF00403	Heavy-metal-associated domain	bdi-miR529-5p	AGAAGAGAGAGAGUACAGCCU	949	none	none	3.5	0	fail	fail	0	fail	0
Pavir.3KG331200.1	PF00201	UDP-glucoronosyl and UDP-glucosyl transferase	bdi-miR159b-3p.1	UUUGGAUUGAAGGGAGCUCUG	613	4.5	21.14	none	0	fail	fail	0	fail	0
Pavir.3KG336300.1	PF02309	AUX/IAA family	ata-miR167e-5p	UGAAGCUGCCAGCAUGAUCUA	1324	4.5	18.316	none	1	fail	fail	0.00162338	fail	1
Pavir.3KG336300.1	PF02309	AUX/IAA family	ata-miR167d-5p	UGAAGCUGCCAGCAUGAUCUGA	1324	4.5	18.316	none	1	fail	fail	0.00162338	fail	1
Pavir.3KG339200.1	PF03727	Hexokinase	bdi-miR529-5p	AGAAGAGAGAGAGUACAGCCU	1733	3.5	12.802	none	1	fail	fail	0.00128866	fail	1
Pavir.3KG348400.1	PF07714	Protein tyrosine kinase	gma-miR156o	UUGACAGAAGAGAGUGAGCAC	2429	4.5	14.826	none	1	fail	fail	0.00341297	fail	1
Pavir.3KG355900.1			ppe-miR393b	UCCAAAGGGAUCGCAUUGAUC	2550	3	18.711	4	1	fail	fail	0.00340136	fail	1
Pavir.3KG361100.1	PF00646	F-box domain	ppe-miR393b	UCCAAAGGGAUCGCAUUGAUC	1738	2	21.008	1	79	pass	pass	0.0707885	fail	3
Pavir.3KG362300.1	PF11886	Domain of unknown function (DUF3406)	vvi-miR171j	UGAUUGAGCCGUGCCAAUAUC	6699	5	18.315	none	0	fail	fail	0	fail	0
Pavir.3KG364600.1			ata-miR164c-5p	UGGAGAAGCAGGGCACGUGCA	333	3.5	14.833	none	0	fail	fail	0	fail	0
Pavir.3KG365200.1	PF13365	Trypsin-like peptidase domain	ata-miR169f-5p	CAGCCAAGGAUGACUUGCCGA	1339	5	20.479	none	1	fail	fail	0.00158479	fail	1
Pavir.3KG371400.1	PF13365	Trypsin-like peptidase domain	ata-miR169f-5p	CAGCCAAGGAUGACUUGCCGA	803	4.5	21.602	none	1	fail	fail	0.00232019	fail	1
Pavir.3KG385200.1	PF00348	Polyprenyl synthetase	ata-miR164c-5p	UGGAGAAGCAGGGCACGUGCA	815	4.5	17.392	none	3	fail	fail	0.0132743	fail	1
Pavir.3KG386000.1	PF03188	Eukaryotic cytochrome b561	stu-miR399f-3p	UGCCAAAGGAGAGCUGCCCUG	589	5	16.998	none	0	fail	fail	0	fail	0
Pavir.3KG386000.1	PF03188	Eukaryotic cytochrome b561	mes-miR399f	UGCCAAAGGAGAGUUGCCCUG	589	5	16.998	none	0	fail	fail	0	fail	0
Pavir.3KG386600.1	PF00107	Zinc-binding dehydrogenase	gma-miR156o	UUGACAGAAGAGAGUGAGCAC	1061	5	13.923	none	0	fail	fail	0	fail	0
Pavir.3KG387500.1	PF04525	Tubby C 2	ata-miR390-5p	AAGCUCAGGAGGGAUAGCGCC	850	5	21.424	none	1	fail	fail	0.00925926	fail	1
Pavir.3KG388400.1	PF00581	Rhodanese-like domain	ata-miR396e-5p	UUCCACAGCUUUCUUGAACUG	814	5	15.07	none	0	fail	fail	0	fail	0
Pavir.3KG388400.1	PF00581	Rhodanese-like domain	ata-miR396c-5p	UUCCACAGCUUUCUUGAACUU	814	5	15.07	none	0	fail	fail	0	fail	0
Pavir.3KG396300.1	PF04811	Sec23/Sec24 trunk domain	ata-miR169f-5p	CAGCCAAGGAUGACUUGCCGA	3197	4	22.339	none	0	fail	fail	0	fail	0
Pavir.3KG404600.1	PF00642	Zinc finger C-x8-C-x5-C-x3-H type (and similar)	ata-miR390-5p	AAGCUCAGGAGGGAUAGCGCC	1268	5	21.076	none	1	fail	fail	0.00119332	fail	1
Pavir.3KG407800.1	PF00632	HECT-domain (ubiquitin-transferase)	ata-miR164c-5p	UGGAGAAGCAGGGCACGUGCA	4579	4.5	15.209	none	0	fail	fail	0	fail	0
Pavir.3KG408400.1			ata-miR164c-5p	UGGAGAAGCAGGGCACGUGCA	1055	5	13.491	none	0	fail	fail	0	fail	0
Pavir.3KG408900.1	PF13857	Ankyrin repeats (many copies)	vvi-miR171j	UGAUUGAGCCGUGCCAAUAUC	1435	4.5	20.015	none	0	fail	fail	0	fail	0
Pavir.3KG411700.1	PF00069	Protein kinase domain	ata-miR390-5p	AAGCUCAGGAGGGAUAGCGCC	486	3.5	23.286	none	0	fail	fail	0	fail	0
Pavir.3KG411700.1	PF00069	Protein kinase domain	ata-miR167e-5p	UGAAGCUGCCAGCAUGAUCUA	1672	3	14.519	none	0	fail	fail	0	fail	0
Pavir.3KG411700.1	PF00069	Protein kinase domain	ata-miR167d-5p	UGAAGCUGCCAGCAUGAUCUGA	1672	3	14.519	none	0	fail	fail	0	fail	0
Pavir.3KG444400.1	PF00928	Adaptor complexes medium subunit family	vvi-miR171j	UGAUUGAGCCGUGCCAAUAUC	778	4	23.148	none	0	fail	fail	0	fail	0
Pavir.3KG445900.1	PF07227	Protein of unknown function (DUF1423)	bdi-miR319b-3p	UUGGACUGAAGGGUGCUCCCU	451	4.5	14.176	none	0	fail	fail	0	fail	0
Pavir.3KG453800.1	PF00889	Elongation factor TS	ata-miR168-5p	UCGCUUGGUGCAGAUCGGGAC	75	5	15.944	none	0	fail	fail	0	fail	0
Pavir.3KG453800.1	PF00889	Elongation factor TS	ata-miR396c-5p	UUCCACAGCUUUCUUGAACUU	2984	5	23.32	none	1	fail	fail	0.000371885	fail	1
Pavir.3KG453800.1	PF00889	Elongation factor TS	bdi-miR319b-3p	UUGGACUGAAGGGUGCUCCCU	3106	4	19.789	none	1	fail	fail	0.000709723	fail	1
Pavir.3KG456600.1	PF00931	NB-ARC domain	ppe-miR393b	UCCAAAGGGAUCGCAUUGAUC	2298	3.5	16.124	none	1	fail	fail	0.00469484	fail	1
Pavir.3KG460900.1	PF00183	Hsp90 protein	ata-miR396c-5p	UUCCACAGCUUUCUUGAACUU	1288	4	7.952	none	1	fail	fail	0.000773395	fail	1
Pavir.3KG465900.1	PF03106	WRKY DNA -binding domain	ata-miR169f-5p	CAGCCAAGGAUGACUUGCCGA	2801	5	19.754	none	0	fail	fail	0	fail	0
Pavir.3KG470500.1	PF00069	Protein kinase domain	ata-miR164c-5p	UGGAGAAGCAGGGCACGUGCA	1535	4.5	14.953	none	0	fail	fail	0	fail	0
Pavir.3KG474400.1	PF07887	Calmodulin binding protein-like	ata-miR167d-5p	UGAAGCUGCCAGCAUGAUCUGA	2061	5	19.471	none	0	fail	fail	0	fail	0
Pavir.3KG482400.1	PF04788	Protein of unknown function (DUF620)	ata-miR164c-5p	UGGAGAAGCAGGGCACGUGCA	961	5	20.394	none	0	fail	fail	0	fail	0
Pavir.3KG483700.1	PF02714	Domain of unknown function DUF221	bdi-miR159b-3p.1	UUUGGAUUGAAGGGAGCUCUG	1531	4	12.192	4	0	fail	fail	0	fail	0
Pavir.3KG489900.1	PF13041	PPR repeat family	ata-miR528-5p	UGGAAGGGGCAUGCAGAGGAG	2865	5	14.834	none	0	fail	fail	0	fail	0
Pavir.3KG490800.1	PF05978	Ion channel regulatory protein UNC-93	mes-miR399f	UGCCAAAGGAGAGUUGCCCUG	1768	4.5	23.837	none	0	fail	fail	0	fail	0
Pavir.3KG491200.1	PF00249	Myb-like DNA-binding domain	bdi-miR529-5p	AGAAGAGAGAGAGUACAGCCU	40	4.5	10.539	none	0	fail	fail	0	fail	0
Pavir.3KG494000.1	PF13513	HEAT-like repeat	ata-miR5168-3p	UCGGACCAGGCUUCAAUCCCU	3281	5	15.282	none	1	fail	fail	0.00179856	fail	1
Pavir.3KG498300.1	PF02181	Formin Homology 2 Domain	ata-miR396b-5p	UCCACAGGCUUUCUUGAACUG	4583	4	14.542	none	0	fail	fail	0	fail	0
Pavir.3KG502200.1	PF02181	Formin Homology 2 Domain	ata-miR396b-5p	UCCACAGGCUUUCUUGAACUG	4574	4	17.87	none	0	fail	fail	0	fail	0
Pavir.3KG504900.1	PF12859	Anaphase-promoting complex subunit 1	mes-miR399f	UGCCAAAGGAGAGUUGCCCUG	622	4.5	18.288	none	0	fail	fail	0	fail	0
Pavir.3KG505200.1	PF00962	Adenosine/AMP deaminase	ata-miR166d-3p	UCGGACCAGGCUUCAUUCCCC	2971	5	13.378	none	1	fail	fail	0.0136986	fail	1
Pavir.3KG510400.1	PF07887	Calmodulin binding protein-like	ata-miR167e-5p	UGAAGCUGCCAGCAUGAUCUA	915	4.5	21.269	none	0	fail	fail	0	fail	0
Pavir.3KG513300.1	PF06963	Ferroportin1 (FPN1)	vvi-miR171j	UGAUUGAGCCGUGCCAAUAUC	1649	4.5	20.132	none	1	fail	fail	0.00152672	fail	1
Pavir.3KG513500.1	PF13041	PPR repeat family	ata-miR172b-3p	AGAAUCUUGAUGAUGCUGCAU	2393	5	18.975	none	1	fail	fail	0.00135501	fail	1
Pavir.3KG516900.1	PF07001	BAT2 N-terminus	cpa-miR159b	CUUGGAUUGAAGGGAGCUCC	3606	4.5	14.058	none	0	fail	fail	0	fail	0
Pavir.3KG516900.1	PF07001	BAT2 N-terminus	ata-miR167e-5p	UGAAGCUGCCAGCAUGAUCUA	2211	3.5	22.598	none	0	fail	fail	0	fail	0
Pavir.3KG516900.1	PF07001	BAT2 N-terminus	ata-miR167d-5p	UGAAGCUGCCAGCAUGAUCUGA	2211	3.5	22.598	none	0	fail	fail	0	fail	0
Pavir.3KG528700.1	PF00485	Phosphoribulokinase / Uridine kinase family	ata-miR396e-5p	UUCCACAGCUUUCUUGAACUG	283	4	19.258	none	0	fail	fail	0	fail	0
Pavir.3KG528700.1	PF00485	Phosphoribulokinase / Uridine kinase family	ata-miR396c-5p	UUCCACAGCUUUCUUGAACUU	283	4	19.258	none	0	fail	fail	0	fail	0
Pavir.3KG535100.1	PF02365	No apical meristem (NAM) protein	ata-miR164c-5p	UGGAGAAGCAGGGCACGUGCA	901	1	22.734	2	10	pass	pass	0.178571	fail	3
Pavir.3KG535500.1	PF07842	GC-rich sequence DNA-binding factor-like protein	cpa-miR408	CUGCACUGCCUCUUCCCUGGC	589	4	19.456	none	0	fail	fail	0	fail	0
Pavir.3KG544100.1	PF05022	SRP40, C-terminal domain	ata-miR396e-5p	UUCCACAGCUUUCUUGAACUG	881	4.5	11.635	none	1	fail	fail	0.0025641	fail	1
Pavir.3KG544100.1	PF05022	SRP40, C-terminal domain	ata-miR396c-5p	UUCCACAGCUUUCUUGAACUU	881	4.5	11.635	none	1	fail	fail	0.0025641	fail	1
Pavir.3KG544300.1	PF06507	Auxin response factor	ata-miR390-5p	AAGCUCAGGAGGGAUAGCGCC	1786	3	14.28	none	0	fail	fail	0	fail	0
Pavir.3KG544300.1	PF06507	Auxin response factor	ata-miR167e-5p	UGAAGCUGCCAGCAUGAUCUA	3387	3.5	20.775	none	22	pass	pass	0.261905	pass	4
Pavir.3KG544300.1	PF06507	Auxin response factor	ata-miR167d-5p	UGAAGCUGCCAGCAUGAUCUGA	3387	3.5	20.775	none	22	pass	pass	0.261905	pass	4
Pavir.3KG547300.1	PF03634	TCP family transcription factor	cpa-miR159b	CUUGGAUUGAAGGGAGCUCC	970	4	24.732	none	0	fail	fail	0	fail	0
Pavir.3KG547300.1	PF03634	TCP family transcription factor	bdi-miR319b-3p	UUGGACUGAAGGGUGCUCCCU	969	2.5	23.798	none	10	pass	fail	0.0224215	fail	2
Pavir.3KG547300.1	PF03634	TCP family transcription factor	bdi-miR159b-3p.1	UUUGGAUUGAAGGGAGCUCUG	970	4.5	24.732	none	0	fail	fail	0	fail	0
Pavir.3KG549800.1	PF02045	CCAAT-binding transcription factor (CBF-B/NF-YA) subunit B	ata-miR169f-5p	CAGCCAAGGAUGACUUGCCGA	1385	2.5	17.215	3	213	pass	pass	0.165244	fail	3
Pavir.3KG549900.1	PF02485	Core-2/I-Branching enzyme	ata-miR172b-3p	AGAAUCUUGAUGAUGCUGCAU	1098	4	23.564	none	59	pass	pass	0.210714	pass	4
Pavir.3KG549900.1	PF02485	Core-2/I-Branching enzyme	ata-miR172c-3p	GGAAUCUUGAUGAUGCUGCAU	1098	4.5	23.564	none	59	pass	pass	0.210714	pass	4
Pavir.3KG549900.1	PF02485	Core-2/I-Branching enzyme	ata-miR528-5p	UGGAAGGGGCAUGCAGAGGAG	2118	4.5	13.323	none	1	fail	fail	0.00398406	fail	1
Pavir.3KG551100.1	PF02045	CCAAT-binding transcription factor (CBF-B/NF-YA) subunit B	ata-miR169f-5p	CAGCCAAGGAUGACUUGCCGA	1452	2.5	17.215	3	213	pass	pass	0.236404	pass	4
Pavir.3KG551300.1	PF02485	Core-2/I-Branching enzyme	ata-miR172b-3p	AGAAUCUUGAUGAUGCUGCAU	839	4	23.564	none	59	pass	pass	0.216912	pass	4
Pavir.3KG551300.1	PF02485	Core-2/I-Branching enzyme	ata-miR172c-3p	GGAAUCUUGAUGAUGCUGCAU	839	4.5	23.564	none	59	pass	pass	0.216912	pass	4
Pavir.3KG551300.1	PF02485	Core-2/I-Branching enzyme	ppe-miR393b	UCCAAAGGGAUCGCAUUGAUC	1398	4	21.056	none	1	fail	fail	0.00684932	fail	1
Pavir.3KG551300.1	PF02485	Core-2/I-Branching enzyme	ata-miR528-5p	UGGAAGGGGCAUGCAGAGGAG	1853	4.5	10.93	none	1	fail	fail	0.00684932	fail	1
Pavir.3KG560900.1	PF00025	ADP-ribosylation factor family	stu-miR399f-3p	UGCCAAAGGAGAGCUGCCCUG	476	4.5	20.177	none	1	fail	fail	0.00208768	fail	1
Pavir.3KG560900.1	PF00025	ADP-ribosylation factor family	mes-miR399f	UGCCAAAGGAGAGUUGCCCUG	476	5	20.177	none	1	fail	fail	0.00208768	fail	1
Pavir.3KG570000.1	PF07526	Associated with HOX	stu-miR399f-3p	UGCCAAAGGAGAGCUGCCCUG	1107	5	23.676	none	1	fail	fail	0.00116686	fail	1
Pavir.3KG571900.1	PF00069	Protein kinase domain	ata-miR168-5p	UCGCUUGGUGCAGAUCGGGAC	2294	5	20.507	none	0	fail	fail	0	fail	0
Pavir.3KG573500.1	PF07995	Glucose / Sorbosone dehydrogenase	bdi-miR319b-3p	UUGGACUGAAGGGUGCUCCCU	996	4.5	24.767	none	0	fail	fail	0	fail	0
Pavir.3KG575100.1	PF03055	Retinal pigment epithelial membrane protein	ata-miR168-5p	UCGCUUGGUGCAGAUCGGGAC	1333	4.5	22.022	none	6	fail	fail	0.00338028	fail	1
Pavir.3NG004200.1			ata-miR172c-3p	GGAAUCUUGAUGAUGCUGCAU	2264	4	23.382	none	0	fail	fail	0	fail	0
Pavir.3NG004200.1			ata-miR167e-5p	UGAAGCUGCCAGCAUGAUCUA	2621	5	17.202	none	0	fail	fail	0	fail	0
Pavir.3NG004200.1			ata-miR167d-5p	UGAAGCUGCCAGCAUGAUCUGA	2621	5	17.202	none	0	fail	fail	0	fail	0
Pavir.3NG004700.1	PF13499	EF-hand domain pair	ata-miR156e-5p	UGACAGAAGAGAGUGAGCAC	1020	5	16.43	none	0	fail	fail	0	fail	0
Pavir.3NG004700.1	PF13499	EF-hand domain pair	gma-miR156o	UUGACAGAAGAGAGUGAGCAC	1021	4.5	16.341	none	0	fail	fail	0	fail	0
Pavir.3NG004800.1	PF12265	Histone-binding protein RBBP4 or subunit C of CAF1 complex	ata-miR167d-5p	UGAAGCUGCCAGCAUGAUCUGA	477	5	11.29	none	0	fail	fail	0	fail	0
Pavir.3NG006000.1	PF00682	HMGL-like	sbi-miR156e	UGACAGAAGAGAGCGAGCAC	2153	5	14.954	none	0	fail	fail	0	fail	0
Pavir.3NG006000.1	PF00682	HMGL-like	gma-miR156o	UUGACAGAAGAGAGUGAGCAC	2154	5	14.768	none	0	fail	fail	0	fail	0
Pavir.3NG011600.1	PF00501	AMP-binding enzyme	ata-miR396e-5p	UUCCACAGCUUUCUUGAACUG	1704	4	20.462	none	1	fail	fail	0.0243902	fail	1
Pavir.3NG011600.1	PF00501	AMP-binding enzyme	ata-miR396c-5p	UUCCACAGCUUUCUUGAACUU	1704	4	20.462	none	1	fail	fail	0.0243902	fail	1
Pavir.3NG011800.1	PF00403	Heavy-metal-associated domain	ata-miR166d-3p	UCGGACCAGGCUUCAUUCCCC	917	5	19.895	none	0	fail	fail	0	fail	0
Pavir.3NG019500.1	PF06058	Dcp1-like decapping family	ata-miR5168-3p	UCGGACCAGGCUUCAAUCCCU	611	5	18.204	none	1	fail	fail	0.00295858	fail	1
Pavir.3NG022600.1			ata-miR528-5p	UGGAAGGGGCAUGCAGAGGAG	3479	4.5	19.207	none	1	fail	fail	0.0588235	fail	1
Pavir.3NG023700.1	PF00717	Peptidase S24-like	sbi-miR156e	UGACAGAAGAGAGCGAGCAC	456	3.5	17.652	none	0	fail	fail	0	fail	0
Pavir.3NG023700.1	PF00717	Peptidase S24-like	ata-miR156e-5p	UGACAGAAGAGAGUGAGCAC	456	4	17.652	none	0	fail	fail	0	fail	0
Pavir.3NG023700.1	PF00717	Peptidase S24-like	gma-miR156o	UUGACAGAAGAGAGUGAGCAC	457	4	17.652	none	0	fail	fail	0	fail	0
Pavir.3NG024900.1	PF00022	Actin	bdi-miR529-5p	AGAAGAGAGAGAGUACAGCCU	592	4	23.452	none	1	fail	fail	0.00316456	fail	1
Pavir.3NG029800.1	PF05911	Plant protein of unknown function (DUF869)	ata-miR396b-5p	UCCACAGGCUUUCUUGAACUG	2991	3.5	17.745	none	1	fail	fail	0.0238095	fail	1
Pavir.3NG039300.1	PF03171	2OG-Fe(II) oxygenase superfamily	sbi-miR156e	UGACAGAAGAGAGCGAGCAC	2495	4.5	3.649	none	0	fail	fail	0	fail	0
Pavir.3NG039300.1	PF03171	2OG-Fe(II) oxygenase superfamily	ata-miR156e-5p	UGACAGAAGAGAGUGAGCAC	2495	4.5	3.649	none	0	fail	fail	0	fail	0
Pavir.3NG039300.1	PF03171	2OG-Fe(II) oxygenase superfamily	gma-miR156o	UUGACAGAAGAGAGUGAGCAC	2496	5	3.603	none	0	fail	fail	0	fail	0
Pavir.3NG040600.1	PF13516	Leucine Rich repeat	vvi-miR171j	UGAUUGAGCCGUGCCAAUAUC	2438	5	13.533	none	0	fail	fail	0	fail	0
Pavir.3NG044900.1	PF00145	C-5 cytosine-specific DNA methylase	ata-miR167e-5p	UGAAGCUGCCAGCAUGAUCUA	3668	4	17.581	none	0	fail	fail	0	fail	0
Pavir.3NG055000.1			cpa-miR159b	CUUGGAUUGAAGGGAGCUCC	3749	4	14.77	none	0	fail	fail	0	fail	0
Pavir.3NG055000.1			bdi-miR159b-3p.1	UUUGGAUUGAAGGGAGCUCUG	3749	4.5	14.77	none	0	fail	fail	0	fail	0
Pavir.3NG061700.1			ppe-miR393b	UCCAAAGGGAUCGCAUUGAUC	1761	5	18.885	none	0	fail	fail	0	fail	0
Pavir.3NG066700.1	PF08241	Methyltransferase domain	cpa-miR159b	CUUGGAUUGAAGGGAGCUCC	1006	3.5	20.305	none	1	fail	fail	0.00116414	fail	1
Pavir.3NG066700.1	PF08241	Methyltransferase domain	ata-miR160c-5p	UGCCUGGCUCCCUGUAUGCCA	128	4.5	24.091	none	0	fail	fail	0	fail	0
Pavir.3NG066700.1	PF08241	Methyltransferase domain	bdi-miR159b-3p.1	UUUGGAUUGAAGGGAGCUCUG	1006	4.5	20.305	none	1	fail	fail	0.00116414	fail	1
Pavir.3NG066900.1	PF13041	PPR repeat family	sbi-miR156e	UGACAGAAGAGAGCGAGCAC	94	4	11.674	none	0	fail	fail	0	fail	0
Pavir.3NG066900.1	PF13041	PPR repeat family	ata-miR156e-5p	UGACAGAAGAGAGUGAGCAC	94	4	11.674	none	0	fail	fail	0	fail	0
[truncated: 1,806 more rows]

## Sheet: Table S5 SBI Prominence Lvls
Transcript	PFAM ID	PFAM Description	miRNA	miRNA_sequence	Cleavage Site	psRNATarget Expectation	UPE	TargetFinder Score	PARE Abundance	Abundance Criterion	Rank Criterion	Peak Percent	Peak Criterion	Level
[truncated: 2,344 more rows]

[truncated: 2 more sheets: Table S6 Inverse and Unchanged, Table S7 Primers and Oligos]
